# Supplementary material for: Intracellular accumulation of amyloid-ß is a marker of selective neuronal vulnerability in Alzheimer’s disease
Source: Nat Commun. 2025 Jun 4;16:5189. doi: 10.1038/s41467-025-60328-w (PMC12137956; doi:10.1038/s41467-025-60328-w)
Supplement: Supplementary file 3 — Supplementary Data 1-4 [file 41467_2025_60328_MOESM3_ESM.xlsx]

## Sheet: Supplementary Data file 1
Supplementary Data file 1 - Similarity scores calculated for all IMC-snRNAseq clusters combination to identify the best IMC-RNAseq matching clusters
IMC cluster	snRNAseq cluster	common markers	scaled IMC marker expression product	scaled marker transcript expression product	shared top marker weighting	shared size quantile weighting	summary similarity score (product of D-G)
cluster_1	Exc-L5-RORB-LINC01202	FOXP2, ADARB1, LMO4, RORB	-2.47691	14.2947	1	2	-70.8135
cluster_1	Inh-L3-4-PVALB-HOMER3	ADARB1	-0.770368	5	1	1.75	-6.74072
cluster_1	Exc-L6-THEMIS-LINC00343	ADARB1, LMO4, MAP2	3.80652	5.88756	1	1.75	39.2194
cluster_1	Exc-L5-6-THEMIS-GPR21	NTNG2, ADARB1, LMO4, MAP2	2.74413	7.17833	1	0.5	9.84913
cluster_1	Inh-LAMP5	NTNG2, LMO4, MAP2	3.5145	-4.47575	1	1	-15.73
cluster_1	Exc-L6-FEZF2	FOXP2, LMO4, MAP2	3.46839	7.24098	1	1	25.1145
cluster_1	Exc-L5-6-FEZF2-RSAD2	FOXP2, ADARB1, LMO4, MAP2	2.69802	3.02834	1	0.5	4.08527
cluster_1	Exc-L2-3-LINC00507-RPL9P17	ADARB1, LMO4, MAP2	3.80652	6.61498	2	0.5	25.18
cluster_1	Exc-L3-5-FEZF2-ONECUT1	FOXP2, LMO4, MAP2	3.46839	0.960943	2	0.5	3.33293
cluster_1	Exc-L4-6-RORB-LCN15	FOXP2, LMO4, RORB, MAP2	3.29346	8.95911	1	2	59.013
cluster_1	Exc-L3-5-RORB-HSPB3	FOXP2, ADARB1, LMO4, RORB	-2.47691	10.3235	1	1.75	-44.7483
cluster_1	Exc-L3-RORB-CARTPT	ADARB1, LMO4, RORB, MAP2	3.63159	3.10128	1	2	22.5252
cluster_1	Exc-L3-LINC00507-CTXN3	ADARB1, LMO4, MAP2	3.80652	2.53905	1	2	19.3299
cluster_1	Inh-L1-4-VIP-CHRNA2	ADARB1, VIP, MAP2	3.48693	4.91408	1	1.75	29.9863
cluster_1	Inh-L1-5-VIP-KCNJ2	VIP, MAP2	4.2573	0.656465	1	1	2.79477
cluster_1	Inh-L6-SST-NPY	MAP2	5	1.44689	1	1	7.23445
cluster_5	Exc-L5-RORB-LINC01202	ADARB1, LMO4, RORB	1.5338	9.56063	1	2	29.3281
cluster_5	Inh-L3-4-PVALB-HOMER3	LHX6, ADARB1	-0.835172	8.64272	1	1.75	-12.6318
cluster_5	Exc-L6-THEMIS-LINC00343	ADARB1, LMO4, MAP2	1.65291	5.88756	1	1.75	17.0303
cluster_5	Exc-L5-6-THEMIS-GPR21	NTNG2, ADARB1, LMO4, MAP2	1.18932	7.17833	1	0.5	4.26866
cluster_5	Inh-LAMP5	LHX6, NTNG2, LMO4, MAP2	0.603365	-4.85499	1	1	-2.92933
cluster_5	Exc-L6-FEZF2	LMO4, MAP2	1.77752	2.24098	1	1	3.98339
cluster_5	Exc-L5-6-FEZF2-RSAD2	ADARB1, LMO4, MAP2	1.65291	-0.47333	1	0.5	-0.391187
cluster_5	Exc-L2-3-LINC00507-RPL9P17	ADARB1, LMO4, MAP2	1.65291	6.61498	2	0.5	10.934
cluster_5	Exc-L3-5-FEZF2-ONECUT1	LMO4, MAP2	1.77752	1.89794	2	0.5	3.37364
cluster_5	Exc-L4-6-RORB-LCN15	LMO4, RORB, MAP2	3.17465	5.50949	1	2	34.9814
cluster_5	Exc-L3-5-RORB-HSPB3	ADARB1, LMO4, RORB	1.5338	8.55733	1	1.75	22.9691
cluster_5	Exc-L3-RORB-CARTPT	ADARB1, LMO4, RORB, MAP2	3.05004	3.10128	1	2	18.9181
cluster_5	Exc-L3-LINC00507-CTXN3	ADARB1, LMO4, MAP2	1.65291	2.53905	1	2	8.39367
cluster_5	Inh-L1-4-VIP-CHRNA2	VIP, ADARB1, MAP2	0.762994	4.91408	1	1.75	6.56147
cluster_5	Inh-L1-5-VIP-KCNJ2	VIP, MAP2	0.887603	0.656465	1	1	0.582681
cluster_5	Inh-L6-SST-NPY	LHX6, MAP2	0.805678	6.44689	1	1	5.19412
cluster_7	Exc-L5-RORB-LINC01202	FOXP2, CUX2, LMO4, ADARB1	0.152577	7.81642	1	2	2.38522
cluster_7	Inh-L3-4-PVALB-HOMER3	CUX2, LHX6, ADARB1	-0.234433	9.19243	2	1.75	-7.54251
cluster_7	Exc-L6-THEMIS-LINC00343	MAP2, LMO4, ADARB1	1.25475	5.88756	1	1.75	12.928
cluster_7	Exc-L5-6-THEMIS-GPR21	CUX2, MAP2, LMO4, ADARB1	0.665043	3.24243	1	0.5	1.07818
cluster_7	Inh-LAMP5	LHX6, MAP2, LMO4	-0.260506	-3.15121	1	1	-0.820908
cluster_7	Exc-L6-FEZF2	FOXP2, MAP2, LMO4	-0.370425	7.24098	1	1	-2.68224
cluster_7	Exc-L5-6-FEZF2-RSAD2	FOXP2, MAP2, LMO4, ADARB1	0.564842	3.02834	1	0.5	0.855268
cluster_7	Exc-L2-3-LINC00507-RPL9P17	CUX2, MAP2, LMO4, ADARB1	0.665043	8.55607	1	0.5	2.84508
cluster_7	Exc-L3-5-FEZF2-ONECUT1	FOXP2, CUX2, MAP2, LMO4	-0.960135	-0.0507732	1	0.5	-0.0243746
cluster_7	Exc-L4-6-RORB-LCN15	FOXP2, MAP2, LMO4	-0.370425	5.9786	1	2	-4.42925
cluster_7	Exc-L3-5-RORB-HSPB3	FOXP2, CUX2, LMO4, ADARB1	0.152577	6.34102	1	1.75	1.69312
cluster_7	Exc-L3-RORB-CARTPT	CUX2, MAP2, LMO4, ADARB1	0.665043	7.23658	1	2	9.62528
cluster_7	Exc-L3-LINC00507-CTXN3	CUX2, MAP2, LMO4, ADARB1	0.665043	5.88699	1	2	7.83021
cluster_7	Inh-L1-4-VIP-CHRNA2	VIP, MAP2, ADARB1	0.397241	4.91408	1	1.75	3.41613
cluster_7	Inh-L1-5-VIP-KCNJ2	VIP, MAP2	-0.538027	0.656465	1	1	-0.353196
cluster_7	Inh-L6-SST-NPY	LHX6, MAP2	-0.757435	6.44689	1	1	-4.8831
cluster_8	Exc-L5-RORB-LINC01202	LMO4, ADARB1, RORB, FOXP2	1.73098	14.2947	1	2	49.4877
cluster_8	Inh-L3-4-PVALB-HOMER3	ADARB1	0.19243	5	1	1.75	1.68377
cluster_8	Exc-L6-THEMIS-LINC00343	LMO4, MAP2, ADARB1	-0.0833353	5.88756	1	1.75	-0.858623
cluster_8	Exc-L5-6-THEMIS-GPR21	LMO4, MAP2, ADARB1, NTNG2	0.252258	7.17833	1	0.5	0.905395
cluster_8	Inh-LAMP5	LMO4, MAP2, NTNG2	0.0598276	-4.47575	1	1	-0.267773
cluster_8	Exc-L6-FEZF2	LMO4, MAP2, FOXP2	1.09808	7.24098	2	1	15.9024
cluster_8	Exc-L5-6-FEZF2-RSAD2	LMO4, MAP2, ADARB1, FOXP2	1.29051	3.02834	1	0.5	1.95406
cluster_8	Exc-L2-3-LINC00507-RPL9P17	LMO4, MAP2, ADARB1	-0.0833353	6.61498	1	0.5	-0.275631
cluster_8	Exc-L3-5-FEZF2-ONECUT1	LMO4, MAP2, FOXP2	1.09808	0.960943	1	0.5	0.527597
cluster_8	Exc-L4-6-RORB-LCN15	LMO4, MAP2, RORB, FOXP2	1.42181	8.95911	2	2	50.9525
cluster_8	Exc-L3-5-RORB-HSPB3	LMO4, ADARB1, RORB, FOXP2	1.73098	10.3235	1	1.75	31.2722
cluster_8	Exc-L3-RORB-CARTPT	LMO4, MAP2, ADARB1, RORB	0.240391	3.10128	1	2	1.49104
cluster_8	Exc-L3-LINC00507-CTXN3	LMO4, MAP2, ADARB1	-0.0833353	2.53905	1	2	-0.423185
cluster_8	Inh-L1-4-VIP-CHRNA2	VIP, MAP2, ADARB1	-0.777766	4.91408	1	1.75	-6.68851
cluster_8	Inh-L1-5-VIP-KCNJ2	VIP, MAP2	-0.970196	0.656465	1	1	-0.6369
cluster_8	Inh-L6-SST-NPY	MAP2	-0.116738	1.44689	1	1	-0.168908
cluster_9	Exc-L5-RORB-LINC01202	GPC5, FOXP2, LMO4	-2.87287	9.43761	1	2	-54.2261
cluster_9	Inh-L3-4-PVALB-HOMER3	GPC5, GAD1	1.48715	6.23475	2	1.75	32.452
cluster_9	Exc-L6-THEMIS-LINC00343	GPC5, MAP2, LMO4	-3.13985	5.72393	1	1.75	-31.4515
cluster_9	Exc-L5-6-THEMIS-GPR21	GPC5, MAP2, NTNG2, LMO4	-4.36341	13.5567	1	0.5	-29.5767
cluster_9	Inh-LAMP5	MAP2, NTNG2, LMO4, GAD1	-0.0241858	0.524252	2	1	-0.0253589
cluster_9	Exc-L6-FEZF2	GPC5, MAP2, FOXP2, LMO4	-4.28765	9.44341	1	1	-40.49
cluster_9	Exc-L5-6-FEZF2-RSAD2	GPC5, MAP2, FOXP2, LMO4	-4.28765	5.14542	1	0.5	-11.0309
cluster_9	Exc-L2-3-LINC00507-RPL9P17	MAP2, LMO4	-1.71381	5.44931	1	0.5	-4.66954
cluster_9	Exc-L3-5-FEZF2-ONECUT1	GPC5, MAP2, FOXP2, LMO4	-4.28765	2.30994	1	0.5	-4.9521
cluster_9	Exc-L4-6-RORB-LCN15	GPC5, MAP2, FOXP2, LMO4	-4.28765	6.96819	1	2	-59.7543
cluster_9	Exc-L3-5-RORB-HSPB3	FOXP2, LMO4	-1.44683	4.90859	1	1.75	-12.4284
cluster_9	Exc-L3-RORB-CARTPT	MAP2, LMO4	-1.71381	2.56465	1	2	-8.79064
cluster_9	Exc-L3-LINC00507-CTXN3	GPC5, MAP2, LMO4	-3.13985	2.01746	1	2	-12.6691
cluster_9	Inh-L1-4-VIP-CHRNA2	MAP2, VIP, GAD1	0.424001	8.19777	1	1.75	6.08276
cluster_9	Inh-L1-5-VIP-KCNJ2	MAP2, VIP, GAD1	0.424001	2.51577	1	1	1.06669
cluster_9	Inh-L6-SST-NPY	GPC5, MAP2, GAD1	0.0723772	4.49988	1	1	0.325689
cluster_10	Exc-L5-RORB-LINC01202	GPC5, ADARB1, CUX2, LMO4, RORB	11.887	7.7858	2	2	370.199
cluster_10	Inh-L3-4-PVALB-HOMER3	LHX6, GPC5, ADARB1, CUX2	6.94664	10.4272	1	1.75	126.759
cluster_10	Exc-L6-THEMIS-LINC00343	GPC5, ADARB1, LMO4	6.5645	2.05688	1	1.75	23.6292
cluster_10	Exc-L5-6-THEMIS-GPR21	GPC5, ADARB1, CUX2, LMO4	8.52423	8.64244	1	0.5	36.8351
cluster_10	Inh-LAMP5	LHX6, LMO4	4.52584	-1.82512	1	1	-8.26021
cluster_10	Exc-L6-FEZF2	GPC5, LMO4	4.75886	1.87436	1	1	8.91979
cluster_10	Exc-L5-6-FEZF2-RSAD2	GPC5, ADARB1, LMO4	6.5645	-1.39608	1	0.5	-4.58228
cluster_10	Exc-L2-3-LINC00507-RPL9P17	ADARB1, CUX2, LMO4	6.81709	3.55607	1	0.5	12.121
cluster_10	Exc-L3-5-FEZF2-ONECUT1	GPC5, CUX2, LMO4	6.71858	0.214559	1	0.5	0.720767
cluster_10	Exc-L4-6-RORB-LCN15	GPC5, LMO4, RORB	8.12164	5.89949	1	2	95.8271
cluster_10	Exc-L3-5-RORB-HSPB3	ADARB1, CUX2, LMO4, RORB	10.1799	8.51734	2	1.75	303.469
cluster_10	Exc-L3-RORB-CARTPT	ADARB1, CUX2, LMO4, RORB	10.1799	8.41083	1	2	171.242
cluster_10	Exc-L3-LINC00507-CTXN3	GPC5, ADARB1, CUX2, LMO4	8.52423	5.30567	1	2	90.4535
cluster_10	Inh-L1-4-VIP-CHRNA2	ADARB1, VIP	4.90115	4.14969	1	1.75	35.592
cluster_10	Inh-L1-5-VIP-KCNJ2	VIP	3.09551	-0.32229	1	1	-0.997651
cluster_10	Inh-L6-SST-NPY	LHX6, GPC5	3.18127	4.82881	1	1	15.3617
cluster_11	Exc-L5-RORB-LINC01202	FOXP2, LMO4, ADARB1, RORB	2.04136	14.2947	2	1.75	102.132
cluster_11	Inh-L3-4-PVALB-HOMER3	ADARB1	-0.746098	5	1	2	-7.46098
cluster_11	Exc-L6-THEMIS-LINC00343	LMO4, ADARB1, MAP2	-0.702347	5.88756	1	2	-8.27021
cluster_11	Exc-L5-6-THEMIS-GPR21	LMO4, ADARB1, NTNG2, MAP2	-1.4003	7.17833	1	1	-10.0518
cluster_11	Inh-LAMP5	LMO4, NTNG2, MAP2	-0.6542	-4.47575	1	1.75	-5.12406
cluster_11	Exc-L6-FEZF2	FOXP2, LMO4, MAP2	-1.41457	7.24098	1	1.75	-17.925
cluster_11	Exc-L5-6-FEZF2-RSAD2	FOXP2, LMO4, ADARB1, MAP2	-2.16067	3.02834	1	1	-6.54325
cluster_11	Exc-L2-3-LINC00507-RPL9P17	LMO4, ADARB1, MAP2	-0.702347	6.61498	1	1	-4.64601
cluster_11	Exc-L3-5-FEZF2-ONECUT1	FOXP2, LMO4, MAP2	-1.41457	0.960943	1	1	-1.35932
cluster_11	Exc-L4-6-RORB-LCN15	FOXP2, LMO4, MAP2, RORB	3.58543	8.95911	1	1.75	56.2139
cluster_11	Exc-L3-5-RORB-HSPB3	FOXP2, LMO4, ADARB1, RORB	2.04136	10.3235	2	2	84.2961
cluster_11	Exc-L3-RORB-CARTPT	LMO4, ADARB1, MAP2, RORB	4.29765	3.10128	1	1.75	23.3244
cluster_11	Exc-L3-LINC00507-CTXN3	LMO4, ADARB1, MAP2	-0.702347	2.53905	1	1.75	-3.12077
cluster_11	Inh-L1-4-VIP-CHRNA2	VIP, ADARB1, MAP2	-1.24923	4.91408	1	2	-12.2777
cluster_11	Inh-L1-5-VIP-KCNJ2	VIP, MAP2	-0.503135	0.656465	1	1.75	-0.578008
cluster_11	Inh-L6-SST-NPY	MAP2	0.797974	1.44689	1	1.75	2.02052
cluster_13	Exc-L5-RORB-LINC01202	LMO4, RORB, ADARB1, CUX2	6.80367	8.0823	1	1.75	96.2313
cluster_13	Inh-L3-4-PVALB-HOMER3	LHX6, ADARB1, CUX2	6.55626	9.19243	1	2	120.536
cluster_13	Exc-L6-THEMIS-LINC00343	LMO4, ADARB1	1.61989	2.72884	1	2	8.84086
cluster_13	Exc-L5-6-THEMIS-GPR21	NTNG2, LMO4, ADARB1, CUX2	6.09885	8.64244	1	1	52.709
cluster_13	Inh-LAMP5	NTNG2, LHX6, LMO4	-0.324012	-3.5289	1	1.75	-2.00096
cluster_13	Exc-L6-FEZF2	LMO4	0.13033	-0.328081	1	1.75	-0.0748277
cluster_13	Exc-L5-6-FEZF2-RSAD2	LMO4, ADARB1	1.61989	-2.50206	1	1	-4.05307
cluster_13	Exc-L2-3-LINC00507-RPL9P17	LMO4, ADARB1, CUX2	6.61989	3.55607	1	1	23.5408
cluster_13	Exc-L3-5-FEZF2-ONECUT1	LMO4, CUX2	5.13033	-1.13444	1	1	-5.82003
cluster_13	Exc-L4-6-RORB-LCN15	LMO4, RORB	0.314102	4.9099	1	1.75	2.69887
cluster_13	Exc-L3-5-RORB-HSPB3	LMO4, RORB, ADARB1, CUX2	6.80367	8.51734	1	2	115.898
cluster_13	Exc-L3-RORB-CARTPT	LMO4, RORB, ADARB1, CUX2	6.80367	8.41083	2	1.75	200.286
cluster_13	Exc-L3-LINC00507-CTXN3	LMO4, ADARB1, CUX2	6.61989	5.08648	2	1.75	117.852
cluster_13	Inh-L1-4-VIP-CHRNA2	VIP, ADARB1	1.00057	4.14969	1	2	8.30411
cluster_13	Inh-L1-5-VIP-KCNJ2	VIP	-0.488996	-0.32229	1	1.75	-0.275797
cluster_13	Inh-L6-SST-NPY	LHX6	0.0666992	5	1	1.75	0.583618
cluster_14	Exc-L5-RORB-LINC01202	LMO4, FOXP2, ADARB1	3.66201	9.29475	1	1.75	59.5655
cluster_14	Inh-L3-4-PVALB-HOMER3	LHX6, ADARB1	2.3374	8.64272	1	2	40.4029
cluster_14	Exc-L6-THEMIS-LINC00343	LMO4, ADARB1, SST	7.41171	2.02364	1	2	29.9972
cluster_14	Exc-L5-6-THEMIS-GPR21	NTNG2, LMO4, ADARB1	2.48472	7.57834	1	1	18.8301
cluster_14	Inh-LAMP5	NTNG2, LHX6, LMO4	2.01236	-3.5289	1	1.75	-12.4275
cluster_14	Exc-L6-FEZF2	LMO4, FOXP2, SST	7.25712	3.02925	1	1.75	38.4713
cluster_14	Exc-L5-6-FEZF2-RSAD2	LMO4, FOXP2, ADARB1	3.66201	0.999615	1	1	3.6606
cluster_14	Exc-L2-3-LINC00507-RPL9P17	LMO4, ADARB1, SST	7.41171	2.03226	1	1	15.0625
cluster_14	Exc-L3-5-FEZF2-ONECUT1	LMO4, FOXP2	2.25712	-1.05972	1	1	-2.39192
cluster_14	Exc-L4-6-RORB-LCN15	LMO4, FOXP2	2.25712	5.37901	1	1.75	21.2469
cluster_14	Exc-L3-5-RORB-HSPB3	LMO4, FOXP2, ADARB1	3.66201	6.38101	1	2	46.7346
cluster_14	Exc-L3-RORB-CARTPT	LMO4, ADARB1	2.41171	2.54613	1	1.75	10.7459
cluster_14	Exc-L3-LINC00507-CTXN3	LMO4, ADARB1, SST	7.41171	0.975231	1	1.75	12.6492
cluster_14	Inh-L1-4-VIP-CHRNA2	VIP, ADARB1	1.44205	4.14969	1	2	11.9682
cluster_14	Inh-L1-5-VIP-KCNJ2	VIP, SST	5.03717	-1.47134	1	1.75	-12.9699
cluster_14	Inh-L6-SST-NPY	LHX6, SST	5.93252	10	2	1.75	207.638
cluster_16	Exc-L5-RORB-LINC01202	ADARB1, GPC5, LMO4, FOXP2	2.4962	8.99824	1	1.75	39.3074
cluster_16	Inh-L3-4-PVALB-HOMER3	LHX6, ADARB1, GPC5	-4.76834	9.87746	1	2	-94.1983
cluster_16	Exc-L6-THEMIS-LINC00343	ADARB1, GPC5, LMO4	-2.5038	2.05688	1	2	-10.3001
cluster_16	Exc-L5-6-THEMIS-GPR21	ADARB1, GPC5, NTNG2, LMO4	-2.21024	12.5783	1	1	-27.8012
cluster_16	Inh-LAMP5	LHX6, NTNG2, LMO4	-0.870307	-3.5289	1	1.75	-5.37465
cluster_16	Exc-L6-FEZF2	GPC5, LMO4, FOXP2	4.04244	6.87436	2	1.75	97.2621
cluster_16	Exc-L5-6-FEZF2-RSAD2	ADARB1, GPC5, LMO4, FOXP2	2.4962	2.1056	1	1	5.25598
cluster_16	Exc-L2-3-LINC00507-RPL9P17	ADARB1, LMO4	-0.995907	1.61498	1	1	-1.60837
cluster_16	Exc-L3-5-FEZF2-ONECUT1	GPC5, LMO4, FOXP2	4.04244	0.289276	1	1	1.16938
cluster_16	Exc-L4-6-RORB-LCN15	GPC5, LMO4, FOXP2	4.04244	6.3686	2	1.75	90.1064
cluster_16	Exc-L3-5-RORB-HSPB3	ADARB1, LMO4, FOXP2	4.00409	6.38101	1	2	51.1003
cluster_16	Exc-L3-RORB-CARTPT	ADARB1, LMO4	-0.995907	2.54613	1	1.75	-4.43749
cluster_16	Exc-L3-LINC00507-CTXN3	ADARB1, GPC5, LMO4	-2.5038	1.95773	1	1.75	-8.57809
cluster_16	Inh-L1-4-VIP-CHRNA2	ADARB1, VIP	-2.01134	4.14969	1	2	-16.6929
cluster_16	Inh-L1-5-VIP-KCNJ2	VIP	-0.465099	-0.32229	1	1.75	-0.262319
cluster_16	Inh-L6-SST-NPY	LHX6, GPC5	-3.2221	4.82881	1	1.75	-27.2281
cluster_17	Exc-L5-RORB-LINC01202	RORB, GPC5, FOXP2, ADARB1, LMO4	-7.83427	13.9982	1	1.75	-191.916
cluster_17	Inh-L3-4-PVALB-HOMER3	GPC5, ADARB1	-3.41854	6.23475	1	2	-42.6274
cluster_17	Exc-L6-THEMIS-LINC00343	GPC5, ADARB1, LMO4, MAP2	-1.12641	5.2156	1	2	-11.7498
cluster_17	Exc-L5-6-THEMIS-GPR21	GPC5, ADARB1, LMO4, MAP2	-1.12641	7.17833	1	1	-8.08574
cluster_17	Inh-LAMP5	LMO4, MAP2	2.29213	-2.77197	1	1.75	-11.119
cluster_17	Exc-L6-FEZF2	GPC5, FOXP2, LMO4, MAP2	-1.22404	9.44341	1	1.75	-20.2284
cluster_17	Exc-L5-6-FEZF2-RSAD2	GPC5, FOXP2, ADARB1, LMO4, MAP2	-2.74193	4.13432	1	1	-11.336
cluster_17	Exc-L2-3-LINC00507-RPL9P17	ADARB1, LMO4, MAP2	0.774239	6.61498	2	1	10.2431
cluster_17	Exc-L3-5-FEZF2-ONECUT1	GPC5, FOXP2, LMO4, MAP2	-1.22404	2.30994	2	1	-5.6549
cluster_17	Exc-L4-6-RORB-LCN15	RORB, GPC5, FOXP2, LMO4, MAP2	-3.12766	9.9487	1	1.75	-54.4533
cluster_17	Exc-L3-5-RORB-HSPB3	RORB, FOXP2, ADARB1, LMO4	-5.93362	10.3235	1	2	-122.512
cluster_17	Exc-L3-RORB-CARTPT	RORB, ADARB1, LMO4, MAP2	-1.12939	3.10128	1	1.75	-6.12946
cluster_17	Exc-L3-LINC00507-CTXN3	GPC5, ADARB1, LMO4, MAP2	-1.12641	2.75824	1	1.75	-5.43708
cluster_17	Inh-L1-4-VIP-CHRNA2	VIP, ADARB1, MAP2	-0.226201	4.91408	1	2	-2.22315
cluster_17	Inh-L1-5-VIP-KCNJ2	VIP, MAP2	1.29169	0.656465	1	1.75	1.48391
cluster_17	Inh-L6-SST-NPY	GPC5, MAP2	1.28807	1.2757	1	1.75	2.87559
cluster_18	Exc-L5-RORB-LINC01202	ADARB1, FOXP2, LMO4, GPC5	4.88156	8.99824	1	1.75	76.8695
cluster_18	Inh-L3-4-PVALB-HOMER3	ADARB1, LHX6, GPC5	4.2708	9.87746	1	2	84.3694
cluster_18	Exc-L6-THEMIS-LINC00343	ADARB1, LMO4, GPC5	5.07071	2.05688	1	2	20.8597
cluster_18	Exc-L5-6-THEMIS-GPR21	ADARB1, NTNG2, LMO4, GPC5	4.85859	12.5783	2	1	122.226
cluster_18	Inh-LAMP5	LHX6, NTNG2, LMO4	-0.139007	-3.5289	1	1.75	-0.858448
cluster_18	Exc-L6-FEZF2	FOXP2, LMO4, GPC5	5.24736	6.87436	1	1.75	63.1264
cluster_18	Exc-L5-6-FEZF2-RSAD2	ADARB1, FOXP2, LMO4, GPC5	4.88156	2.1056	1	1	10.2786
cluster_18	Exc-L2-3-LINC00507-RPL9P17	ADARB1, LMO4	0.0707137	1.61498	1	1	0.114201
cluster_18	Exc-L3-5-FEZF2-ONECUT1	FOXP2, LMO4, GPC5	5.24736	0.289276	1	1	1.51794
cluster_18	Exc-L4-6-RORB-LCN15	FOXP2, LMO4, GPC5	5.24736	6.3686	1	1.75	58.4821
cluster_18	Exc-L3-5-RORB-HSPB3	ADARB1, FOXP2, LMO4	-0.118442	6.38101	1	2	-1.51156
cluster_18	Exc-L3-RORB-CARTPT	ADARB1, LMO4	0.0707137	2.54613	1	1.75	0.315081
cluster_18	Exc-L3-LINC00507-CTXN3	ADARB1, LMO4, GPC5	5.07071	1.95773	1	1.75	17.3724
cluster_18	Inh-L1-4-VIP-CHRNA2	ADARB1, VIP	-0.479231	4.14969	1	2	-3.97732
cluster_18	Inh-L1-5-VIP-KCNJ2	VIP	-0.113431	-0.32229	1	1.75	-0.063976
cluster_18	Inh-L6-SST-NPY	LHX6, GPC5	4.6366	4.82881	1	1.75	39.1813
cluster_19	Exc-L5-RORB-LINC01202	RORB, CUX2, LMO4, ADARB1	10.4517	8.0823	1	1	84.4735
cluster_19	Inh-L3-4-PVALB-HOMER3	CUX2, LHX6, ADARB1	9.73285	9.19243	2	1.75	313.14
cluster_19	Exc-L6-THEMIS-LINC00343	LMO4, ADARB1	7.23982	2.72884	1	1.75	34.5735
cluster_19	Exc-L5-6-THEMIS-GPR21	CUX2, LMO4, ADARB1	9.05462	3.64244	1	1.75	57.7166
cluster_19	Inh-LAMP5	LMO4, LHX6	5.15788	-1.82512	1	2	-18.8275
cluster_19	Exc-L6-FEZF2	LMO4	2.23982	-0.328081	1	2	-1.46969
cluster_19	Exc-L5-6-FEZF2-RSAD2	LMO4, ADARB1	7.23982	-2.50206	1	1.75	-31.7003
cluster_19	Exc-L2-3-LINC00507-RPL9P17	CUX2, LMO4, ADARB1	9.05462	3.55607	1	1.75	56.3481
cluster_19	Exc-L3-5-FEZF2-ONECUT1	CUX2, LMO4	4.05462	-1.13444	1	1.75	-8.04949
cluster_19	Exc-L4-6-RORB-LCN15	RORB, LMO4	3.63687	4.9099	1	1	17.8567
cluster_19	Exc-L3-5-RORB-HSPB3	RORB, CUX2, LMO4, ADARB1	10.4517	8.51734	1	1.75	155.786
cluster_19	Exc-L3-RORB-CARTPT	RORB, CUX2, LMO4, ADARB1	10.4517	8.41083	1	1	87.9072
cluster_19	Exc-L3-LINC00507-CTXN3	CUX2, LMO4, ADARB1	9.05462	5.08648	1	1	46.0562
cluster_19	Inh-L1-4-VIP-CHRNA2	VIP, ADARB1, Calretinin	12.4689	9.14969	2	1.75	399.302
cluster_19	Inh-L1-5-VIP-KCNJ2	VIP, Calretinin	7.46887	0.715519	1	2	10.6882
cluster_19	Inh-L6-SST-NPY	LHX6	2.91806	5	1	2	29.1806
cluster_21	Exc-L5-RORB-LINC01202	FOXP2, RORB, LMO4, ADARB1	0.566853	14.2947	1	1	8.10302
cluster_21	Inh-L3-4-PVALB-HOMER3	ADARB1, LHX6	7.86285	8.64272	1	1.75	118.924
cluster_21	Exc-L6-THEMIS-LINC00343	LMO4, ADARB1	2.82911	2.72884	1	1.75	13.5103
cluster_21	Exc-L5-6-THEMIS-GPR21	NTNG2, LMO4, ADARB1	1.35085	7.57834	1	1.75	17.9151
cluster_21	Inh-LAMP5	NTNG2, LMO4, LHX6	3.488	-3.5289	1	2	-24.6176
cluster_21	Exc-L6-FEZF2	FOXP2, LMO4	-1.23408	4.67192	1	2	-11.531
cluster_21	Exc-L5-6-FEZF2-RSAD2	FOXP2, LMO4, ADARB1	1.62877	0.999615	1	1.75	2.84926
cluster_21	Exc-L2-3-LINC00507-RPL9P17	LMO4, ADARB1	2.82911	1.61498	1	1.75	7.99568
cluster_21	Exc-L3-5-FEZF2-ONECUT1	FOXP2, LMO4	-1.23408	-1.05972	1	1.75	-2.28861
cluster_21	Exc-L4-6-RORB-LCN15	FOXP2, RORB, LMO4	-2.296	8.35952	1	1	-19.1935
cluster_21	Exc-L3-5-RORB-HSPB3	FOXP2, RORB, LMO4, ADARB1	0.566853	10.3235	1	1.75	10.2409
cluster_21	Exc-L3-RORB-CARTPT	RORB, LMO4, ADARB1	1.76719	3.41083	1	1	6.02759
cluster_21	Exc-L3-LINC00507-CTXN3	LMO4, ADARB1	2.82911	1.73854	1	1	4.91853
cluster_21	Inh-L1-4-VIP-CHRNA2	VIP, ADARB1	2.2168	4.14969	1	1.75	16.0983
cluster_21	Inh-L1-5-VIP-KCNJ2	VIP	-0.646054	-0.32229	1	2	-0.416434
cluster_21	Inh-L6-SST-NPY	LHX6	5	5	2	2	100
cluster_22	Exc-L5-RORB-LINC01202	LMO4, CUX2, RORB, ADARB1	4.97407	8.0823	1	1	40.2019
cluster_22	Inh-L3-4-PVALB-HOMER3	LHX6, CUX2, ADARB1, CALB1	8.16912	10.0338	1	1.75	143.443
cluster_22	Exc-L6-THEMIS-LINC00343	LMO4, ADARB1, CALB1	7.90201	1.78577	1	1.75	24.6945
cluster_22	Exc-L5-6-THEMIS-GPR21	NTNG2, LMO4, CUX2, ADARB1	3.2365	8.64244	1	1.75	48.9498
cluster_22	Inh-LAMP5	NTNG2, LHX6, LMO4, CALB1	5.24886	-2.18175	1	2	-22.9034
cluster_22	Exc-L6-FEZF2	LMO4	0.341858	-0.328081	1	2	-0.224314
cluster_22	Exc-L5-6-FEZF2-RSAD2	LMO4, ADARB1, CALB1	7.90201	-4.39667	1	1.75	-60.7994
cluster_22	Exc-L2-3-LINC00507-RPL9P17	LMO4, CUX2, ADARB1, CALB1	8.42024	3.74149	1	1.75	55.1324
cluster_22	Exc-L3-5-FEZF2-ONECUT1	LMO4, CUX2	0.860084	-1.13444	1	1.75	-1.70749
cluster_22	Exc-L4-6-RORB-LCN15	LMO4, RORB	1.89569	4.9099	1	1	9.30764
cluster_22	Exc-L3-5-RORB-HSPB3	LMO4, CUX2, RORB, ADARB1, CALB1	9.97407	8.1784	1	1.75	142.751
cluster_22	Exc-L3-RORB-CARTPT	LMO4, CUX2, RORB, ADARB1, CALB1	9.97407	10.7737	1	1	107.458
cluster_22	Exc-L3-LINC00507-CTXN3	LMO4, CUX2, ADARB1	3.42024	5.08648	1	1	17.397
cluster_22	Inh-L1-4-VIP-CHRNA2	ADARB1	2.56016	-0.850307	1	1.75	-3.80961
cluster_22	Inh-L1-5-VIP-KCNJ2	CALB1	5	-1.44817	1	2	-14.4817
cluster_22	Inh-L6-SST-NPY	LHX6, CALB1	5.09074	10	2	2	203.63
cluster_23	Exc-L5-RORB-LINC01202	ADARB1, LMO4, RORB	4.30586	9.56063	1	1	41.1667
cluster_23	Inh-L3-4-PVALB-HOMER3	LHX6, ADARB1	1.81554	8.64272	1	1.75	27.4595
cluster_23	Exc-L6-THEMIS-LINC00343	ADARB1, LMO4, MAP2	4.56951	5.88756	1	1.75	47.0807
cluster_23	Exc-L5-6-THEMIS-GPR21	NTNG2, ADARB1, LMO4, MAP2	5.60276	7.17833	1	1.75	70.3822
cluster_23	Inh-LAMP5	LHX6, NTNG2, LMO4, MAP2	4.9725	-4.85499	1	2	-48.2829
cluster_23	Exc-L6-FEZF2	LMO4, MAP2, PCP4	8.34661	0.487395	1	2	8.1362
cluster_23	Exc-L5-6-FEZF2-RSAD2	ADARB1, LMO4, MAP2, PCP4	9.56951	4.52667	2	1.75	151.613
cluster_23	Exc-L2-3-LINC00507-RPL9P17	ADARB1, LMO4, MAP2	4.56951	6.61498	1	1.75	52.8976
cluster_23	Exc-L3-5-FEZF2-ONECUT1	LMO4, MAP2, PCP4	8.34661	1.35614	1	1.75	19.8086
cluster_23	Exc-L4-6-RORB-LCN15	LMO4, RORB, MAP2, PCP4	10.2024	5.48567	1	1	55.9671
cluster_23	Exc-L3-5-RORB-HSPB3	ADARB1, LMO4, RORB	4.30586	8.55733	1	1.75	64.4816
cluster_23	Exc-L3-RORB-CARTPT	ADARB1, LMO4, RORB, MAP2	6.4253	3.10128	1	1	19.9267
cluster_23	Exc-L3-LINC00507-CTXN3	ADARB1, LMO4, MAP2	4.56951	2.53905	1	1	11.6022
cluster_23	Inh-L1-4-VIP-CHRNA2	ADARB1, MAP2, PCP4	8.34234	-0.774111	1	1.75	-11.3013
cluster_23	Inh-L1-5-VIP-KCNJ2	MAP2	2.11945	0.978755	1	2	4.14884
cluster_23	Inh-L6-SST-NPY	LHX6, MAP2	2.71209	6.44689	1	2	34.9691
cluster_25	Exc-L5-RORB-LINC01202	FOXP2, GPC5, ADARB1, LMO4	-4.52327	8.99824	1	1	-40.7015
cluster_25	Inh-L3-4-PVALB-HOMER3	LHX6, GPC5, ADARB1	-4.54747	9.87746	1	1.75	-78.6056
cluster_25	Exc-L6-THEMIS-LINC00343	GPC5, ADARB1, MAP2, LMO4	-3.16009	5.2156	1	1.75	-28.8431
cluster_25	Exc-L5-6-THEMIS-GPR21	GPC5, ADARB1, MAP2, LMO4	-3.16009	7.17833	1	1.75	-39.6972
cluster_25	Inh-LAMP5	LHX6, MAP2, LMO4	-2.12224	-3.15121	1	2	-13.3753
cluster_25	Exc-L6-FEZF2	FOXP2, GPC5, MAP2, LMO4	-3.84488	9.44341	1	2	-72.6175
cluster_25	Exc-L5-6-FEZF2-RSAD2	FOXP2, GPC5, ADARB1, MAP2, LMO4	-4.92888	4.13432	1	1.75	-35.6608
cluster_25	Exc-L2-3-LINC00507-RPL9P17	ADARB1, MAP2, LMO4	-1.45144	6.61498	1	1.75	-16.8022
cluster_25	Exc-L3-5-FEZF2-ONECUT1	FOXP2, GPC5, MAP2, LMO4	-3.84488	2.30994	1	1.75	-15.5425
cluster_25	Exc-L4-6-RORB-LCN15	FOXP2, GPC5, MAP2, LMO4	-3.84488	6.96819	1	1	-26.7918
cluster_25	Exc-L3-5-RORB-HSPB3	FOXP2, ADARB1, LMO4	-2.81462	6.38101	1	1.75	-31.4302
cluster_25	Exc-L3-RORB-CARTPT	ADARB1, MAP2, LMO4	-1.45144	2.23658	1	1	-3.24626
cluster_25	Exc-L3-LINC00507-CTXN3	GPC5, ADARB1, MAP2, LMO4	-3.16009	2.75824	1	1	-8.71627
cluster_25	Inh-L1-4-VIP-CHRNA2	ADARB1, MAP2, VIP	3.51038	4.91408	2	1.75	60.376
cluster_25	Inh-L1-5-VIP-KCNJ2	MAP2, VIP	4.59439	0.656465	1	2	6.03211
cluster_25	Inh-L6-SST-NPY	LHX6, GPC5, MAP2	-3.86908	6.2757	1	2	-48.5623
cluster_26	Exc-L5-RORB-LINC01202	GPC5, FOXP2, ADARB1, LMO4	-1.75003	8.99824	1	0.5	-7.87362
cluster_26	Inh-L3-4-PVALB-HOMER3	GPC5, LHX6, ADARB1	-2.29023	9.87746	1	1	-22.6216
cluster_26	Exc-L6-THEMIS-LINC00343	GPC5, ADARB1, LMO4	-1.1917	2.05688	1	1	-2.4512
cluster_26	Exc-L5-6-THEMIS-GPR21	GPC5, ADARB1, LMO4	-1.1917	7.57834	1	2	-18.0623
cluster_26	Inh-LAMP5	LHX6, LMO4	-0.61791	-1.82512	1	1.75	-1.97358
cluster_26	Exc-L6-FEZF2	GPC5, FOXP2, LMO4, NPY	3.7717	5.18	1	1.75	34.1904
cluster_26	Exc-L5-6-FEZF2-RSAD2	GPC5, FOXP2, ADARB1, LMO4	-1.75003	2.1056	1	2	-7.36973
cluster_26	Exc-L2-3-LINC00507-RPL9P17	ADARB1, LMO4	-0.281423	1.61498	1	2	-0.908987
cluster_26	Exc-L3-5-FEZF2-ONECUT1	GPC5, FOXP2, LMO4, NPY	3.7717	-0.705151	1	2	-5.31923
cluster_26	Exc-L4-6-RORB-LCN15	GPC5, FOXP2, LMO4	-1.2283	6.3686	1	0.5	-3.91129
cluster_26	Exc-L3-5-RORB-HSPB3	FOXP2, ADARB1, LMO4	-0.839753	6.38101	1	1	-5.35847
cluster_26	Exc-L3-RORB-CARTPT	ADARB1, LMO4	-0.281423	2.54613	1	0.5	-0.35827
cluster_26	Exc-L3-LINC00507-CTXN3	GPC5, ADARB1, LMO4	-1.1917	1.95773	1	0.5	-1.16652
cluster_26	Inh-L1-4-VIP-CHRNA2	ADARB1, VIP	-0.973283	4.14969	1	1	-4.03883
cluster_26	Inh-L1-5-VIP-KCNJ2	VIP	-0.451553	-0.32229	1	1.75	-0.254679
cluster_26	Inh-L6-SST-NPY	GPC5, LHX6, NPY	3.2315	9.82881	2	1.75	111.166
cluster_27	Exc-L5-RORB-LINC01202	FOXP2, GPC5, ADARB1, LMO4	0.942164	8.99824	2	0.5	8.47782
cluster_27	Inh-L3-4-PVALB-HOMER3	GPC5, LHX6, ADARB1	-4.01799	9.87746	1	1	-39.6876
cluster_27	Exc-L6-THEMIS-LINC00343	GPC5, MAP2, ADARB1, LMO4	0.959963	5.2156	2	1	10.0136
cluster_27	Exc-L5-6-THEMIS-GPR21	GPC5, MAP2, ADARB1, LMO4	0.959963	7.17833	1	2	13.7819
cluster_27	Inh-LAMP5	MAP2, LHX6, LMO4	1.17677	-3.15121	1	1.75	-6.48945
cluster_27	Exc-L6-FEZF2	FOXP2, GPC5, MAP2, LMO4	-0.796626	9.44341	1	1.75	-13.165
cluster_27	Exc-L5-6-FEZF2-RSAD2	FOXP2, GPC5, MAP2, ADARB1, LMO4	-0.98047	4.13432	1	2	-8.10716
cluster_27	Exc-L2-3-LINC00507-RPL9P17	MAP2, ADARB1, LMO4	2.89352	6.61498	1	2	38.2812
cluster_27	Exc-L3-5-FEZF2-ONECUT1	FOXP2, GPC5, MAP2, LMO4	-0.796626	2.30994	1	2	-3.68032
cluster_27	Exc-L4-6-RORB-LCN15	FOXP2, GPC5, MAP2, LMO4	-0.796626	6.96819	1	0.5	-2.77552
cluster_27	Exc-L3-5-RORB-HSPB3	FOXP2, ADARB1, LMO4	2.87572	6.38101	1	1	18.35
cluster_27	Exc-L3-RORB-CARTPT	MAP2, ADARB1, LMO4	2.89352	2.23658	1	0.5	3.23579
cluster_27	Exc-L3-LINC00507-CTXN3	GPC5, MAP2, ADARB1, LMO4	0.959963	2.75824	1	0.5	1.3239
cluster_27	Inh-L1-4-VIP-CHRNA2	MAP2, VIP, ADARB1	-4.02363	4.91408	1	1	-19.7725
cluster_27	Inh-L1-5-VIP-KCNJ2	MAP2, VIP	-3.83979	0.656465	1	1.75	-4.4112
cluster_27	Inh-L6-SST-NPY	GPC5, MAP2, LHX6	-5.75678	6.2757	1	1.75	-63.2238
cluster_28	Exc-L5-RORB-LINC01202	CCK, RORB, ADARB1	0.299107	5.63231	1	0.5	0.842332
cluster_28	Inh-L3-4-PVALB-HOMER3	GAD1, LHX6, ADARB1	0.326296	13.6427	2	1	8.90311
cluster_28	Exc-L6-THEMIS-LINC00343	CCK, SST, ADARB1	0.272834	0.771856	1	1	0.210589
cluster_28	Exc-L5-6-THEMIS-GPR21	CCK, NTNG2, ADARB1	0.271185	5.37791	1	2	2.91681
cluster_28	Inh-LAMP5	CCK, NTNG2, GAD1, LHX6	-7.92161	5.00842	1	1.75	-69.4308
cluster_28	Exc-L6-FEZF2	SST	-1.99183	-1.64267	1	1.75	-5.72588
cluster_28	Exc-L5-6-FEZF2-RSAD2	ADARB1	4.25955	-1.01109	1	2	-8.61359
cluster_28	Exc-L2-3-LINC00507-RPL9P17	CCK, SST, ADARB1	0.272834	2.79727	1	2	1.52638
cluster_28	Exc-L3-5-FEZF2-ONECUT1		0	0	1	2	0
cluster_28	Exc-L4-6-RORB-LCN15	CCK, RORB	-3.96044	3.01781	1	0.5	-5.97592
cluster_28	Exc-L3-5-RORB-HSPB3	CCK, RORB, ADARB1	0.299107	5.68109	1	1	1.69926
cluster_28	Exc-L3-RORB-CARTPT	CCK, RORB, ADARB1	0.299107	0.878502	1	0.5	0.131383
cluster_28	Exc-L3-LINC00507-CTXN3	CCK, SST, ADARB1	0.272834	0.259529	1	0.5	0.0354042
cluster_28	Inh-L1-4-VIP-CHRNA2	CCK, GAD1, ADARB1	0.275935	4.5952	1	1	1.26797
cluster_28	Inh-L1-5-VIP-KCNJ2	CCK, SST, GAD1	-5.97545	5.71026	1	1.75	-59.7123
cluster_28	Inh-L6-SST-NPY	SST, GAD1, LHX6	-5.92508	13.2242	1	1.75	-137.12
cluster_29	Exc-L5-RORB-LINC01202	CCK, LMO4, RORB, ADARB1	3.98051	10.6323	1	0.5	21.161
cluster_29	Inh-L3-4-PVALB-HOMER3	GAD1, ADARB1, PVALB	8.53113	15	2	1	255.934
cluster_29	Exc-L6-THEMIS-LINC00343	CCK, LMO4, MAP2, ADARB1	3.89504	7.87295	1	1	30.6654
cluster_29	Exc-L5-6-THEMIS-GPR21	CCK, LMO4, MAP2, ADARB1	3.89504	3.93457	1	2	30.6506
cluster_29	Inh-LAMP5	CCK, LMO4, MAP2, GAD1	1.08324	4.31947	1	1.75	8.18831
cluster_29	Exc-L6-FEZF2	LMO4, MAP2	0.623575	2.24098	1	1.75	2.44548
cluster_29	Exc-L5-6-FEZF2-RSAD2	LMO4, MAP2, ADARB1	3.79504	-0.47333	1	2	-3.59261
cluster_29	Exc-L2-3-LINC00507-RPL9P17	CCK, LMO4, MAP2, ADARB1	3.89504	7.8293	1	2	60.9908
cluster_29	Exc-L3-5-FEZF2-ONECUT1	LMO4, MAP2	0.623575	1.89794	1	2	2.36702
cluster_29	Exc-L4-6-RORB-LCN15	CCK, LMO4, MAP2, RORB	1.15917	5.54679	1	0.5	3.21483
cluster_29	Exc-L3-5-RORB-HSPB3	CCK, LMO4, RORB, ADARB1	3.98051	8.82347	1	1	35.1219
cluster_29	Exc-L3-RORB-CARTPT	CCK, LMO4, MAP2, RORB, ADARB1	4.33063	3.44315	1	0.5	7.45551
cluster_29	Exc-L3-LINC00507-CTXN3	CCK, LMO4, MAP2, ADARB1	3.89504	2.82112	1	0.5	5.49418
cluster_29	Inh-L1-4-VIP-CHRNA2	CCK, MAP2, GAD1, ADARB1	3.98125	5.35958	1	1	21.3379
cluster_29	Inh-L1-5-VIP-KCNJ2	CCK, MAP2, GAD1	0.80979	7.83806	1	1.75	11.1076
cluster_29	Inh-L6-SST-NPY	MAP2, GAD1	0.70979	4.67107	1	1.75	5.80209
cluster_31	Exc-L5-RORB-LINC01202	GPC5, FOXP2, LMO4	-3.82588	9.43761	1	0.5	-18.0536
cluster_31	Inh-L3-4-PVALB-HOMER3	GPC5, GAD1	1.5001	6.23475	2	1	18.7055
cluster_31	Exc-L6-THEMIS-LINC00343	GPC5, LMO4, MAP2	-1.15356	5.72393	1	1	-6.6029
cluster_31	Exc-L5-6-THEMIS-GPR21	NTNG2, GPC5, LMO4, MAP2	-2.87351	13.5567	1	2	-77.9103
cluster_31	Inh-LAMP5	NTNG2, LMO4, MAP2, GAD1	2.00404	0.524252	2	1.75	3.67718
cluster_31	Exc-L6-FEZF2	GPC5, FOXP2, LMO4, MAP2	-2.69703	9.44341	1	1.75	-44.5711
cluster_31	Exc-L5-6-FEZF2-RSAD2	GPC5, FOXP2, LMO4, MAP2	-2.69703	5.14542	1	2	-27.7547
cluster_31	Exc-L2-3-LINC00507-RPL9P17	LMO4, MAP2	0.535161	5.44931	1	2	5.83252
cluster_31	Exc-L3-5-FEZF2-ONECUT1	GPC5, FOXP2, LMO4, MAP2	-2.69703	2.30994	1	2	-12.46
cluster_31	Exc-L4-6-RORB-LCN15	GPC5, FOXP2, LMO4, MAP2	-2.69703	6.96819	1	0.5	-9.39671
cluster_31	Exc-L3-5-RORB-HSPB3	FOXP2, LMO4	-2.13716	4.90859	1	1	-10.4904
cluster_31	Exc-L3-RORB-CARTPT	LMO4, MAP2	0.535161	2.56465	1	0.5	0.68625
cluster_31	Exc-L3-LINC00507-CTXN3	GPC5, LMO4, MAP2	-1.15356	2.01746	1	0.5	-1.16363
cluster_31	Inh-L1-4-VIP-CHRNA2	VIP, MAP2, GAD1	2.82015	8.19777	1	1	23.119
cluster_31	Inh-L1-5-VIP-KCNJ2	VIP, MAP2, GAD1	2.82015	2.51577	1	1.75	12.416
cluster_31	Inh-L6-SST-NPY	GPC5, MAP2, GAD1	2.62895	4.49988	1	1.75	20.7025
cluster_32	Exc-L5-RORB-LINC01202	ADARB1, LMO4, FOXP2	-1.23899	9.29475	1	0.5	-5.75803
cluster_32	Inh-L3-4-PVALB-HOMER3	ADARB1, GAD1	3.90546	10	2	1	78.1092
cluster_32	Exc-L6-THEMIS-LINC00343	MAP2, ADARB1, LMO4	-2.75265	5.88756	1	1	-16.2064
cluster_32	Exc-L5-6-THEMIS-GPR21	MAP2, ADARB1, NTNG2, LMO4	-3.61645	7.17833	1	2	-51.9201
cluster_32	Inh-LAMP5	MAP2, NTNG2, LMO4, GAD1	2.47809	0.524252	2	1.75	4.547
cluster_32	Exc-L6-FEZF2	MAP2, LMO4, FOXP2	-1.53224	7.24098	1	1.75	-19.4161
cluster_32	Exc-L5-6-FEZF2-RSAD2	MAP2, ADARB1, LMO4, FOXP2	-2.62678	3.02834	1	2	-15.9096
cluster_32	Exc-L2-3-LINC00507-RPL9P17	MAP2, ADARB1, LMO4	-2.75265	6.61498	1	2	-36.4175
cluster_32	Exc-L3-5-FEZF2-ONECUT1	MAP2, LMO4, FOXP2	-1.53224	0.960943	1	2	-2.9448
cluster_32	Exc-L4-6-RORB-LCN15	MAP2, LMO4, FOXP2	-1.53224	5.9786	1	0.5	-4.58034
cluster_32	Exc-L3-5-RORB-HSPB3	ADARB1, LMO4, FOXP2	-1.23899	6.38101	1	1	-7.90598
cluster_32	Exc-L3-RORB-CARTPT	MAP2, ADARB1, LMO4	-2.75265	2.23658	1	0.5	-3.07826
cluster_32	Exc-L3-LINC00507-CTXN3	MAP2, ADARB1, LMO4	-2.75265	2.53905	1	0.5	-3.49456
cluster_32	Inh-L1-4-VIP-CHRNA2	MAP2, ADARB1, VIP, GAD1	1.58203	7.34746	1	1	11.6239
cluster_32	Inh-L1-5-VIP-KCNJ2	MAP2, VIP, GAD1	2.67657	2.51577	1	1.75	11.7838
cluster_32	Inh-L6-SST-NPY	MAP2, GAD1	3.6122	4.67107	1	1.75	29.5275
cluster_33	Exc-L5-RORB-LINC01202	CUX2, FOXP2, LMO4	-2.8468	8.25579	1	0.5	-11.7513
cluster_33	Inh-L3-4-PVALB-HOMER3	CUX2, GAD1	1.71694	5.54971	2	1	19.057
cluster_33	Exc-L6-THEMIS-LINC00343	MAP2, LMO4	-1.33816	6.39589	1	1	-8.55872
cluster_33	Exc-L5-6-THEMIS-GPR21	CUX2, NTNG2, MAP2, LMO4	-4.45796	9.62076	1	2	-85.778
cluster_33	Inh-LAMP5	NTNG2, MAP2, LMO4, GAD1	0.424283	0.524252	2	1.75	0.77851
cluster_33	Exc-L6-FEZF2	MAP2, FOXP2, LMO4	-2.5572	7.24098	1	1.75	-32.4041
cluster_33	Exc-L5-6-FEZF2-RSAD2	MAP2, FOXP2, LMO4	-2.5572	4.03944	1	2	-20.6593
cluster_33	Exc-L2-3-LINC00507-RPL9P17	CUX2, MAP2, LMO4	-2.92081	7.3904	1	2	-43.172
cluster_33	Exc-L3-5-FEZF2-ONECUT1	CUX2, MAP2, FOXP2, LMO4	-4.13985	-0.0507732	1	2	-0.420387
cluster_33	Exc-L4-6-RORB-LCN15	MAP2, FOXP2, LMO4	-2.5572	5.9786	1	0.5	-7.64423
cluster_33	Exc-L3-5-RORB-HSPB3	CUX2, FOXP2, LMO4	-2.8468	4.8686	1	1	-13.8599
cluster_33	Exc-L3-RORB-CARTPT	CUX2, MAP2, LMO4	-2.92081	7.56465	1	0.5	-11.0475
cluster_33	Exc-L3-LINC00507-CTXN3	CUX2, MAP2, LMO4	-2.92081	5.14622	1	0.5	-7.51557
cluster_33	Inh-L1-4-VIP-CHRNA2	VIP, MAP2, GAD1	0.693378	8.19777	1	1	5.68416
cluster_33	Inh-L1-5-VIP-KCNJ2	VIP, MAP2, GAD1	0.693378	2.51577	1	1.75	3.05266
cluster_33	Inh-L6-SST-NPY	MAP2, GAD1	2.00654	4.67107	1	1.75	16.4022

## Sheet: Supplementary Data file 2
Supplementary Data file 2 - Pathways enriched in each snRNAseq neuronal cluster contrasted to the others
Pathway description	Database	FDR	Genes	Cluster
Regulation Of Cell-Matrix Adhesion	GO_Biological_Process_2023	1.275e-05	JAG1;ROCK1;LIMCH1;PLEKHA2;PTK2;AJAP1;CDK6;PEAK1;ENC1;CDH13;PTK2B;FYN;CLASP1;MAP4K4	Exc-L2-3-LINC00507-RPL9P17
Glutamate Receptor Signaling Pathway	GO_Biological_Process_2023	0.0020825	GRID2;HOMER1;GRIK4;PTK2B;GRIN2B;GRM1;GRIA3;GRIA4;CPEB4	Exc-L2-3-LINC00507-RPL9P17
Regulation Of Postsynaptic Neurotransmitter Receptor Activity	GO_Biological_Process_2023	0.0034	DLGAP1;NPTX2;NPTXR;DLGAP2;BEGAIN	Exc-L2-3-LINC00507-RPL9P17
Peptidyl-Tyrosine Dephosphorylation Involved In Inactivation Of Protein Kinase Activity	GO_Biological_Process_2023	0.0123636	PTPN1;PTPRB;PTPRR;PTPRO	Exc-L2-3-LINC00507-RPL9P17
Regulation Of Cell-Substrate Junction Assembly	GO_Biological_Process_2023	0.0187	ROCK1;LIMCH1;PEAK1;FYN;PTK2;CLASP1	Exc-L2-3-LINC00507-RPL9P17
Postsynaptic Density Membrane	GO_Cellular_Component_2023	0.0006643	GRID2;NETO1;PLPPR4;GRIK4;CACNG3;GRIN2B;GRM1;GRIA3;GRIA4	Exc-L2-3-LINC00507-RPL9P17
GABA-A Receptor Complex	GO_Cellular_Component_2023	0.0162222	GABRA2;GABRB3;GABRB1;GABRG2	Exc-L2-3-LINC00507-RPL9P17
Transmitter-Gated Monoatomic Ion Channel Activity	GO_Molecular_Function_2023	0.0001127	GABRB3;GABRA2;GABRB1;GRID2;GLRA3;GRIK4;GRIN2B;GRIA3;GABRG2;GRIA4	Exc-L2-3-LINC00507-RPL9P17
Histone Demethylase Activity	GO_Molecular_Function_2023	0.000483	KDM5A;KDM5B;KDM3A;KDM4B;KDM5D;UTY;JARID2;KDM7A	Exc-L2-3-LINC00507-RPL9P17
Ionotropic Glutamate Receptor Activity	GO_Molecular_Function_2023	0.00664125	GRIK4;PTK2B;GRIN2B;GRIA3;GRIA4	Exc-L2-3-LINC00507-RPL9P17
Ligand-Gated Monoatomic Anion Channel Activity	GO_Molecular_Function_2023	0.00858667	GABRA2;GABRB3;GABRB1;GLRA3;GABRG2	Exc-L2-3-LINC00507-RPL9P17
Glutamate Receptor Binding	GO_Molecular_Function_2023	0.0118892	IGSF11;HOMER1;NETO1;CAMK2A;SHANK2	Exc-L2-3-LINC00507-RPL9P17
cGMP Binding	GO_Molecular_Function_2023	0.0177947	PDE2A;RAPGEF2;CNGB1	Exc-L2-3-LINC00507-RPL9P17
Transmembrane Receptor Protein Phosphatase Activity	GO_Molecular_Function_2023	0.0210538	PTPRR;PTPRB;PTPRN2;PTPRO	Exc-L2-3-LINC00507-RPL9P17
cAMP-dependent Protein Kinase Inhibitor Activity	GO_Molecular_Function_2023	0.0298148	PRKAR2B;PRKAG2;PKIG	Exc-L2-3-LINC00507-RPL9P17
SUMO Ligase Activity	GO_Molecular_Function_2023	0.0487879	RANBP2;ZNF451;ZMIZ1	Exc-L2-3-LINC00507-RPL9P17
Transmembrane Receptor Protein Tyrosine Phosphatase Signaling Pathway	GO_Biological_Process_2023	0.01512	PTPRD;TRIO;PTPRF	Exc-L3-RORB-CARTPT
Cellular Response To Nerve Growth Factor Stimulus	GO_Biological_Process_2023	0.019845	MAGI2;STMN2;TMEM108;SH3GL2	Exc-L3-RORB-CARTPT
Regulation Of NMDA Receptor Activity	GO_Biological_Process_2023	0.0405	DAPK1;PTK2B;OPRM1	Exc-L3-RORB-CARTPT
Cellular Response To Chemokine	GO_Biological_Process_2023	0.0468	SLC12A2;STK39;PTK2B	Exc-L3-RORB-CARTPT
Voltage-Gated Calcium Channel Complex	GO_Cellular_Component_2023	0.00203	CACNB2;PDE4D;CACNA2D3;CACNA1A;CACNA1C;CACNG3	Exc-L3-RORB-CARTPT
Voltage-Gated Calcium Channel Activity	GO_Molecular_Function_2023	0.0039	CACNB2;CACNA2D3;CACNA1A;CACNA1C;OPRM1;CACNG3	Exc-L3-RORB-CARTPT
Cyclic Nucleotide Binding	GO_Molecular_Function_2023	0.00433333	PDE4D;CNGB1;HCN1;KCNH1	Exc-L3-RORB-CARTPT
Calmodulin-Dependent Protein Kinase Activity	GO_Molecular_Function_2023	0.0195	DAPK1;MKNK1;CAMK2A;PTK2B	Exc-L3-RORB-CARTPT
Transmembrane Receptor Protein Phosphatase Activity	GO_Molecular_Function_2023	0.0303333	PTPRD;PTPRK;PTPRF	Exc-L3-RORB-CARTPT
Synaptic Vesicle Cycle	GO_Biological_Process_2023	0.00025724	SNAP25;RIMS1;PCLO;SYNDIG1;SLC17A7;SYT7;STX1A;SNCA	Exc-L4-6-RORB-LCN15
Regulation Of Release Of Sequestered Calcium Ion Into Cytosol By Sarcoplasmic Reticulum	GO_Biological_Process_2023	0.00327	RYR2;CAMK2D;PDE4D;ANK2;DMD	Exc-L4-6-RORB-LCN15
Regulation Of Voltage-Gated Calcium Channel Activity	GO_Biological_Process_2023	0.005232	PPP3CA;CACNB4;NOS1AP;PDE4B;DMD	Exc-L4-6-RORB-LCN15
Regulation Of Peptidyl-Cysteine S-nitrosylation	GO_Biological_Process_2023	0.00799333	NOS1AP;ATP2B4;DMD	Exc-L4-6-RORB-LCN15
Regulation Of Catecholamine Secretion	GO_Biological_Process_2023	0.00872	SYT1;SYT9;SYT7;STX1A;SNCA	Exc-L4-6-RORB-LCN15
Calcium Ion-Regulated Exocytosis Of Neurotransmitter	GO_Biological_Process_2023	0.0106275	UNC13B;RIMS1;SYT1;SYT7	Exc-L4-6-RORB-LCN15
Glycosphingolipid Biosynthetic Process	GO_Biological_Process_2023	0.0106275	ST8SIA1;LARGE1;ST6GALNAC3;ST6GALNAC5	Exc-L4-6-RORB-LCN15
Cellular Response To Epinephrine Stimulus	GO_Biological_Process_2023	0.0132544	RYR2;PDE4B;SNCA	Exc-L4-6-RORB-LCN15
Response To Interleukin-6	GO_Biological_Process_2023	0.0132544	PTPRT;PID1;ST3GAL6	Exc-L4-6-RORB-LCN15
Detection Of Calcium Ion	GO_Biological_Process_2023	0.0132544	RYR2;SYT1;KCNMB4	Exc-L4-6-RORB-LCN15
Calcium-Dependent Cell-Cell Adhesion Via Plasma Membrane Cell Adhesion Molecules	GO_Biological_Process_2023	0.0198182	CDH10;CDHR3;CDH8;CDH7	Exc-L4-6-RORB-LCN15
G Protein-Coupled Glutamate Receptor Signaling Pathway	GO_Biological_Process_2023	0.0218	GRM3;GRM7;GRM8	Exc-L4-6-RORB-LCN15
Heparan Sulfate Proteoglycan Metabolic Process	GO_Biological_Process_2023	0.0319733	HS3ST4;HS3ST2;SULF2	Exc-L4-6-RORB-LCN15
Dense Core Granule	GO_Cellular_Component_2023	0.00525	CHGA;SYT1;MYRIP;SYT9	Exc-L4-6-RORB-LCN15
Catenin Complex	GO_Cellular_Component_2023	0.00525	CDH10;CDHR3;CTNNA2;CDH8;CDH7	Exc-L4-6-RORB-LCN15
3',5'-cyclic-AMP Phosphodiesterase Activity	GO_Molecular_Function_2023	0.000961	PDE1C;PDE4D;PDE3B;PDE4B;PDE4A	Exc-L4-6-RORB-LCN15
Sialyltransferase Activity	GO_Molecular_Function_2023	0.000961	ST6GAL1;ST8SIA1;ST3GAL6;ST6GALNAC3;ST6GALNAC5	Exc-L4-6-RORB-LCN15
Nitric-Oxide Synthase Binding	GO_Molecular_Function_2023	0.0017112	NOS1AP;ATP2B4;DMD	Exc-L4-6-RORB-LCN15
Adenylate Cyclase Inhibiting G Protein-Coupled Glutamate Receptor Activity	GO_Molecular_Function_2023	0.00693273	GRM3;GRM7;GRM8	Exc-L4-6-RORB-LCN15
Inhibitory Extracellular Ligand-Gated Monoatomic Ion Channel Activity	GO_Molecular_Function_2023	0.0219214	GLRB;GABRA5;GABRG3	Exc-L4-6-RORB-LCN15
Syntaxin-1 Binding	GO_Molecular_Function_2023	0.0313875	UNC13B;SNAP25;SYT1	Exc-L4-6-RORB-LCN15
Neuromuscular Synaptic Transmission	GO_Biological_Process_2023	0.00483575	DTNA;FCHSD2;ERC1;ERC2;TSPOAP1	Exc-L5-6-FEZF2-RSAD2
Calcium-Dependent Cell-Cell Adhesion Via Plasma Membrane Cell Adhesion Molecules	GO_Biological_Process_2023	0.00483575	CDH6;NLGN1;CDH11;CDH13;CDH8;CDH18;CDH7	Exc-L5-6-FEZF2-RSAD2
cGMP-mediated Signaling	GO_Biological_Process_2023	0.00700833	GUCY1A2;GUCY1A1;HTR2C;CD36;PDE9A	Exc-L5-6-FEZF2-RSAD2
Neuron Cell-Cell Adhesion	GO_Biological_Process_2023	0.0233611	NLGN1;NLGN4X;NRXN1;CNTN4;ASTN2	Exc-L5-6-FEZF2-RSAD2
Inositol 1,4,5 Trisphosphate Binding	GO_Molecular_Function_2023	0.003713	RPH3A;TRPM2;TRPC3;TRPC1;ITPR2	Exc-L5-6-FEZF2-RSAD2
Glutamate Receptor Activity	GO_Molecular_Function_2023	0.003713	GRM3;GRM5;GRIN3A;GRM4;GRID1;GRM8	Exc-L5-6-FEZF2-RSAD2
cAMP Binding	GO_Molecular_Function_2023	0.02686	PDE4B;PDE4A;HCN1;RAPGEF4	Exc-L5-6-FEZF2-RSAD2
Phospholipase C-activating G Protein-Coupled Receptor Signaling Pathway	GO_Biological_Process_2023	0.0107105	CHRM2;HOMER1;C5AR1;PTGER3;HTR2C;OPRK1;ADRA1B;GRM1	Exc-L5-6-THEMIS-GPR21
Dendrite Self-Avoidance	GO_Biological_Process_2023	0.0227043	DSCAM;CNTN6;CNTN4;DSCAML1	Exc-L5-6-THEMIS-GPR21
Cell-Cell Adhesion Mediator Activity	GO_Molecular_Function_2023	0.0005412	NTNG1;NFASC;DSCAM;CNTN6;NRCAM;CNTN4;PDLIM5;BAIAP2;DSCAML1	Exc-L5-6-THEMIS-GPR21
Synaptic Transmission, GABAergic	GO_Biological_Process_2023	0.02412	GABRB3;GABRA5;GABRG3;GABRG2;GABRG1	Exc-L5-RORB-LINC01202
Axon Extension Involved In Axon Guidance	GO_Biological_Process_2023	0.0395909	NELL2;SEMA3A;SLIT1	Exc-L5-RORB-LINC01202
Protein C-linked Glycosylation Via 2'-alpha-mannosyl-L-tryptophan	GO_Biological_Process_2023	0.0395909	DPY19L1;DPY19L3;DPY19L2P2	Exc-L5-RORB-LINC01202
Regulation Of Sodium Ion Transmembrane Transport	GO_Biological_Process_2023	0.041875	DLG1;FXYD7;SCN1B;YWHAH;PTPN3	Exc-L5-RORB-LINC01202
Regulation Of Cell Communication By Electrical Coupling	GO_Biological_Process_2023	0.041875	CALM3;CALM1;SLC8A1	Exc-L5-RORB-LINC01202
Catenin Complex	GO_Cellular_Component_2023	0.0005673	CDH10;CTNND1;CDH12;CDHR3;CTNNB1;CTNNA2;CDH7	Exc-L5-RORB-LINC01202
GABA-A Receptor Complex	GO_Cellular_Component_2023	0.002196	GABRB3;GABRA5;GABRG3;GABRG2;GABRG1	Exc-L5-RORB-LINC01202
Adenylate Cyclase Regulator Activity	GO_Molecular_Function_2023	0.0004032	GRM7;GNAS;CALM3;CALM1	Exc-L5-RORB-LINC01202
Ligand-Gated Monoatomic Anion Channel Activity	GO_Molecular_Function_2023	0.001224	GABRB3;GLRB;GABRA5;GABRG3;GABRG2;GABRG1	Exc-L5-RORB-LINC01202
[Heparan Sulfate]-Glucosamine 3-Sulfotransferase 1 Activity	GO_Molecular_Function_2023	0.003888	HS3ST3B1;HS3ST4;HS3ST2	Exc-L5-RORB-LINC01202
Regulation Of Synaptic Transmission, Glutamatergic	GO_Biological_Process_2023	3.417e-05	GRM3;GRM5;NLGN1;GRM4;CDH2;TSHZ3;SYT1;NRXN1;PLPPR4;GRM8;GRIK3;DGKI	Exc-L6-FEZF2
Semaphorin-Plexin Signaling Pathway	GO_Biological_Process_2023	9.5274e-05	SEMA5A;FARP2;NELL2;SEMA4A;SEMA3C;SEMA3D;SEMA3A;PLXNA2;SEMA3E	Exc-L6-FEZF2
Regulation Of Trans-Synaptic Signaling	GO_Biological_Process_2023	0.000369338	NLGN4Y;NLGN1;GRID2;NRG3;GRID1;GRIK3;GRIK4;LRP8;GRIA3	Exc-L6-FEZF2
Regulation Of Filopodium Assembly	GO_Biological_Process_2023	0.0005427	ARHGAP44;GPM6A;RIPOR2;TENM1;BCAS3;NLGN1;PLPPR5;FNBP1L;CLU	Exc-L6-FEZF2
Cellular Response To Purine-Containing Compound	GO_Biological_Process_2023	0.000712636	RYR2;CLU;RYR3;SLC8A1	Exc-L6-FEZF2
Regulation Of Cytosolic Calcium Ion Concentration	GO_Biological_Process_2023	0.00143213	RYR2;TRPC6;TMEM178A;TRPC1;ATP2B4;ATP2B1;HCRTR2	Exc-L6-FEZF2
Calcium-Dependent Cell-Cell Adhesion Via Plasma Membrane Cell Adhesion Molecules	GO_Biological_Process_2023	0.0015745	CDH6;NLGN1;CDH2;CDH11;CDHR3;CDH18	Exc-L6-FEZF2
Heterophilic Cell-Cell Adhesion Via Plasma Membrane Cell Adhesion Molecules	GO_Biological_Process_2023	0.0028944	PTPRD;TENM1;IGSF21;GRID2;NLGN1;TENM3	Exc-L6-FEZF2
Regulation Of Neurotransmitter Transport	GO_Biological_Process_2023	0.00312667	RIMS1;MCTP1;DYSF;KCNMB4;MCTP2	Exc-L6-FEZF2
Regulation Of Release Of Sequestered Calcium Ion Into Cytosol By Sarcoplasmic Reticulum	GO_Biological_Process_2023	0.00436655	RYR2;CAMK2D;PDE4D;DMD;SLC8A1	Exc-L6-FEZF2
Axon Extension Involved In Axon Guidance	GO_Biological_Process_2023	0.00853024	NELL2;SEMA3A;SLIT1	Exc-L6-FEZF2
Regulation Of Peptidyl-Cysteine S-nitrosylation	GO_Biological_Process_2023	0.00853024	NOS1AP;ATP2B4;DMD	Exc-L6-FEZF2
Action Potential	GO_Biological_Process_2023	0.0115678	KCNH7;GNAQ;KCNMB4;DMD;SCN3B	Exc-L6-FEZF2
Neuron Cell-Cell Adhesion	GO_Biological_Process_2023	0.0115678	NLGN4Y;NLGN1;NRXN1;ASTN2	Exc-L6-FEZF2
Calcium Ion-Regulated Exocytosis Of Neurotransmitter	GO_Biological_Process_2023	0.0142527	UNC13B;RIMS1;SYT1;SYT7	Exc-L6-FEZF2
Lipid Phosphorylation	GO_Biological_Process_2023	0.0247808	DGKG;DGKI;DGKH	Exc-L6-FEZF2
Regulation Of Phospholipase C Activity	GO_Biological_Process_2023	0.0308679	BICD1;RASGRP1;FGFR1	Exc-L6-FEZF2
Regulation Of Vasoconstriction	GO_Biological_Process_2023	0.0308679	CHRM3;KCNMB4;ATP2B1	Exc-L6-FEZF2
Heparan Sulfate Proteoglycan Metabolic Process	GO_Biological_Process_2023	0.0450841	SULF1;HS3ST4;HS3ST2	Exc-L6-FEZF2
Postsynaptic Specialization Membrane	GO_Cellular_Component_2023	0.0002205	NLGN1;GRM5;GRID2;DLG2;GRID1;PLPPR4;GRIK3;GRIK4;GRIA3	Exc-L6-FEZF2
Sarcoplasmic Reticulum Membrane	GO_Cellular_Component_2023	0.0021	RYR2;NOS1AP;ITPR2;JPH1;RYR3	Exc-L6-FEZF2
Catenin Complex	GO_Cellular_Component_2023	0.00707778	CDH6;CDH2;CDH11;CDHR3;CDH18	Exc-L6-FEZF2
Chemorepellent Activity	GO_Molecular_Function_2023	2.709e-07	SEMA5A;DPP4;SEMA4A;EPHA7;SEMA3C;NRG3;SEMA3D;SEMA3A;NRG1;SEMA3E	Exc-L6-FEZF2
Glutamate Receptor Activity	GO_Molecular_Function_2023	2.58e-05	GRM3;GRID2;GRM5;GRM4;GRID1;GRM8;GRIK3	Exc-L6-FEZF2
Transmembrane Receptor Protein Phosphatase Activity	GO_Molecular_Function_2023	0.00027735	PTPRD;PTPRU;PTPRR;PTPRB;PTPRN2;PTPRG	Exc-L6-FEZF2
Nitric-Oxide Synthase Binding	GO_Molecular_Function_2023	0.00372667	NOS1AP;ATP2B4;DMD	Exc-L6-FEZF2
cAMP Binding	GO_Molecular_Function_2023	0.00372667	PDE4D;PDE4B;PDE4A;RAPGEF4	Exc-L6-FEZF2
Neurotransmitter Receptor Activity Involved In Regulation Of Postsynaptic Membrane Potential	GO_Molecular_Function_2023	0.004515	GRID2;GRID1;GRIK3;GRIK4;GRIA3	Exc-L6-FEZF2
Neuropeptide Receptor Activity	GO_Molecular_Function_2023	0.004515	NPY1R;OPRM1;SORCS3;HCRTR2	Exc-L6-FEZF2
Calcium-Release Channel Activity	GO_Molecular_Function_2023	0.00986471	RYR2;ITPR2;CLU;RYR3	Exc-L6-FEZF2
P-type Calcium Transporter Activity	GO_Molecular_Function_2023	0.0129	ATP2B4;ATP2B1;ATP2C2	Exc-L6-FEZF2
Axon Extension Involved In Axon Guidance	GO_Biological_Process_2023	0.0008448	NELL2;NELL1;SEMA3A;SLIT1	Exc-L6-THEMIS-LINC00343
Homophilic Cell Adhesion Via Plasma Membrane Adhesion Molecules	GO_Biological_Process_2023	0.0012672	ROBO2;IGSF21;TENM3;CDH2;DSCAM;CNTN6;CDH13;CNTN4	Exc-L6-THEMIS-LINC00343
Detection Of Calcium Ion	GO_Biological_Process_2023	0.00187733	RYR2;STIM1;SYT1;KCNMB4	Exc-L6-THEMIS-LINC00343
Regulation Of Trans-Synaptic Signaling	GO_Biological_Process_2023	0.00218764	GRIA1;NLGN4Y;PPP3CA;GRIK3;GRIK4;BTBD9;GRIA3	Exc-L6-THEMIS-LINC00343
Adherens Junction Organization	GO_Biological_Process_2023	0.00252062	CDH6;CDH2;CDH12;CDH13;CDH9;JAM3	Exc-L6-THEMIS-LINC00343
Cellular Response To Nerve Growth Factor Stimulus	GO_Biological_Process_2023	0.00252062	STMN2;TMEM108;RAPGEF2;WASF1;SH3GL2	Exc-L6-THEMIS-LINC00343
Glutamate Receptor Signaling Pathway	GO_Biological_Process_2023	0.00426667	HOMER1;GRIK3;GRIK4;PTK2B;GRM1;GRIA3	Exc-L6-THEMIS-LINC00343
Ephrin Receptor Signaling Pathway	GO_Biological_Process_2023	0.004608	EFNB2;ARHGEF28;CHN1;EFNA5;KALRN;PTK2	Exc-L6-THEMIS-LINC00343
Epidermal Growth Factor Receptor Signaling Pathway	GO_Biological_Process_2023	0.004608	SHC3;GAB1;PTK2B;IQGAP1;SOS1;PTK2	Exc-L6-THEMIS-LINC00343
Regulation Of Peptidyl-Cysteine S-nitrosylation	GO_Biological_Process_2023	0.00489739	NOS1AP;ATP2B4;DMD	Exc-L6-THEMIS-LINC00343
Glucan Metabolic Process	GO_Biological_Process_2023	0.0083437	UGP2;GBE1;PRKAG2	Exc-L6-THEMIS-LINC00343
Regulation Of Monooxygenase Activity	GO_Biological_Process_2023	0.0108089	DDAH1;NOS1AP;SNCA	Exc-L6-THEMIS-LINC00343
Presynaptic Endocytosis	GO_Biological_Process_2023	0.0108089	NLGN4Y;OPHN1;SYT1;SYNJ2;SNCA	Exc-L6-THEMIS-LINC00343
Cellular Response To Catecholamine Stimulus	GO_Biological_Process_2023	0.0116137	RYR2;GNG2;ATP2B4;SNCA	Exc-L6-THEMIS-LINC00343
Lipid Phosphorylation	GO_Biological_Process_2023	0.0146286	DGKG;DGKB;DGKI	Exc-L6-THEMIS-LINC00343
Myofibril Assembly	GO_Biological_Process_2023	0.0174545	FHOD3;ACTN2;CFLAR;MYOM2	Exc-L6-THEMIS-LINC00343
Adrenergic Receptor Signaling Pathway	GO_Biological_Process_2023	0.0189217	AKAP13;PDE4D;RAPGEF2	Exc-L6-THEMIS-LINC00343
Action Potential	GO_Biological_Process_2023	0.0223418	KCNH7;KCNMB4;DMD;SCN3B	Exc-L6-THEMIS-LINC00343
Central Nervous System Neuron Differentiation	GO_Biological_Process_2023	0.0223418	OPHN1;MAP2;SPOCK1;BRINP3	Exc-L6-THEMIS-LINC00343
Heterophilic Cell-Cell Adhesion Via Plasma Membrane Cell Adhesion Molecules	GO_Biological_Process_2023	0.0238345	PTPRD;IGSF21;TENM3;TENM4	Exc-L6-THEMIS-LINC00343
Regulation Of Cell-Substrate Junction Assembly	GO_Biological_Process_2023	0.0238345	LIMCH1;EFNA5;PTK2;GPM6B	Exc-L6-THEMIS-LINC00343
Regulation Of Cell Adhesion Mediated By Integrin	GO_Biological_Process_2023	0.0414476	NRG1;PTK2;JAM3	Exc-L6-THEMIS-LINC00343
Regulation Of Release Of Sequestered Calcium Ion Into Cytosol By Sarcoplasmic Reticulum	GO_Biological_Process_2023	0.0420752	RYR2;PDE4D;DMD	Exc-L6-THEMIS-LINC00343
Catenin Complex	GO_Cellular_Component_2023	0.000781	CDH6;CDH2;CDH12;CDH13;CTNNA2;CDH9	Exc-L6-THEMIS-LINC00343
Postsynaptic Density Membrane	GO_Cellular_Component_2023	0.000781	GRIA1;DLG2;NETO1;GRIK3;GRIK4;GRM1;GRIA3	Exc-L6-THEMIS-LINC00343
Apical Dendrite	GO_Cellular_Component_2023	0.00133125	MYO1D;MAP2;MAP1B;PTK2B	Exc-L6-THEMIS-LINC00343
Sarcoplasmic Reticulum Membrane	GO_Cellular_Component_2023	0.0346647	RYR2;STIM1;NOS1AP	Exc-L6-THEMIS-LINC00343
Cell-Cell Adhesion Mediator Activity	GO_Molecular_Function_2023	0.0008364	DSCAM;CNTN6;CNTN1;NRCAM;CNTN4;BAIAP2;JAM3	Exc-L6-THEMIS-LINC00343
Nitric-Oxide Synthase Binding	GO_Molecular_Function_2023	0.002346	NOS1AP;ATP2B4;DMD	Exc-L6-THEMIS-LINC00343
Ionotropic Glutamate Receptor Activity	GO_Molecular_Function_2023	0.010812	GRIK3;GRIK4;PTK2B;GRIA3	Exc-L6-THEMIS-LINC00343
Diacylglycerol Kinase Activity	GO_Molecular_Function_2023	0.021675	DGKG;DGKB;DGKI	Exc-L6-THEMIS-LINC00343
Transmembrane Receptor Protein Phosphatase Activity	GO_Molecular_Function_2023	0.04335	PTPRD;PTPRK;PTPRG	Exc-L6-THEMIS-LINC00343
Ephrin Receptor Binding	GO_Molecular_Function_2023	0.04335	EFNB2;CHN1;EFNA5	Exc-L6-THEMIS-LINC00343
Nucleoside Monophosphate Kinase Activity	GO_Molecular_Function_2023	0.0470333	DLG2;MAGI3;AK5	Exc-L6-THEMIS-LINC00343
Heterophilic Cell-Cell Adhesion Via Plasma Membrane Cell Adhesion Molecules	GO_Biological_Process_2023	0.0274725	CRB1;GRID2;NLGN1;TENM3;ALCAM;IL1RAPL1;FAT4	Inh-L1-4-VIP-CHRNA2
Dendrite Self-Avoidance	GO_Biological_Process_2023	0.029304	DSCAM;CNTN6;PALLD;CNTN4	Inh-L1-4-VIP-CHRNA2
Neuron Cell-Cell Adhesion	GO_Biological_Process_2023	0.029304	NLGN1;NRXN1;NRXN3;CNTN4;ASTN2	Inh-L1-4-VIP-CHRNA2
G Protein-Coupled Acetylcholine Receptor Signaling Pathway	GO_Biological_Process_2023	0.0305576	CHRM2;CHRM3;HRH3;PLCB1;RGS8	Inh-L1-4-VIP-CHRNA2
cGMP-mediated Signaling	GO_Biological_Process_2023	0.041625	GUCY1A1;PDE3A;HTR2C;PDE9A	Inh-L1-4-VIP-CHRNA2
Cellular Response To Forskolin	GO_Biological_Process_2023	0.041625	ADCY2;ADCY8;GNAI1;ADCY5	Inh-L1-4-VIP-CHRNA2
Regulation Of Actin Polymerization Or Depolymerization	GO_Biological_Process_2023	0.0422654	FCHSD2;RASA1;ARHGAP18;ARHGAP28;PAK3	Inh-L1-4-VIP-CHRNA2
Regulation Of Homotypic Cell-Cell Adhesion	GO_Biological_Process_2023	0.0485229	RDX;PRKCA;JAK1	Inh-L1-4-VIP-CHRNA2
AMPA Glutamate Receptor Complex	GO_Cellular_Component_2023	0.01044	GRIA1;OLFM2;VWC2;VWC2L;CACNG4;SHISA6	Inh-L1-4-VIP-CHRNA2
Brahma Complex	GO_Cellular_Component_2023	0.03132	SMARCD3;DPF3;ARID1B;SMARCA2	Inh-L1-4-VIP-CHRNA2
Neuron To Neuron Synapse	GO_Cellular_Component_2023	0.03915	NLGN1;GRM7;ATP1B2	Inh-L1-4-VIP-CHRNA2
3',5'-Cyclic-Nucleotide Phosphodiesterase Activity	GO_Molecular_Function_2023	0.014416	PDE1C;PDE3A;PDE4B;PDE7B;PDE8A;PDE9A	Inh-L1-4-VIP-CHRNA2
G Protein-Coupled Amine Receptor Activity	GO_Molecular_Function_2023	0.016324	CHRM2;CHRM3;HRH3;HTR1E;HTR2C	Inh-L1-4-VIP-CHRNA2
Monocarboxylate:Sodium Symporter Activity	GO_Molecular_Function_2023	0.016324	SLC5A8;SLC6A11;SLC6A1	Inh-L1-4-VIP-CHRNA2
Clathrin Light Chain Binding	GO_Molecular_Function_2023	0.0399059	HIP1;NSG2;CLTCL1	Inh-L1-4-VIP-CHRNA2
Maintenance Of Lens Transparency	GO_Biological_Process_2023	0.0486985	STK39;VPS13B;APBB2	Inh-L3-4-PVALB-HOMER3
Postsynaptic Density Membrane	GO_Cellular_Component_2023	0.0002574	GRIA1;GRM5;PTPRS;GRID1;GRIK3;GRIK1;CACNG2;GRIN2B;GRIA4;GRIN2D	Inh-L3-4-PVALB-HOMER3
Transmitter-Gated Monoatomic Ion Channel Activity	GO_Molecular_Function_2023	0.000963	GRIA1;GABRB2;GLRA2;GRID1;GRIK3;GRIK1;GABRG3;GRIN2B;GRIA4;GRIN2D	Inh-L3-4-PVALB-HOMER3
Voltage-Gated Monoatomic Ion Channel Activity	GO_Molecular_Function_2023	0.00356667	KCND2;PKD2;GRIN2B;SCN1A;GRIN2D;HCN1	Inh-L3-4-PVALB-HOMER3
Store-Operated Calcium Channel Activity	GO_Molecular_Function_2023	0.00954769	TRPM2;TRPC5;TRPC4;TRPC1	Inh-L3-4-PVALB-HOMER3
Outward Rectifier Potassium Channel Activity	GO_Molecular_Function_2023	0.00954769	KCNT1;KCND2;KCNIP2;PKD2	Inh-L3-4-PVALB-HOMER3
Heparan Sulfate Sulfotransferase Activity	GO_Molecular_Function_2023	0.0285333	NDST4;NDST3;HS3ST1;HS6ST2	Inh-L3-4-PVALB-HOMER3
Phospholipase C Activity	GO_Molecular_Function_2023	0.0285333	PLCL1;PLCE1;PLCH1;PLCH2	Inh-L3-4-PVALB-HOMER3
Glutamate Receptor Signaling Pathway	GO_Biological_Process_2023	4.123e-06	GRID2;GRIN3A;GRIK3;GRIK1;GRIK2;PLCB1;GRIN2B;GRM1;GRIA3;GRIN1;GRIN2D	Inh-L6-SST-NPY
Regulation Of Synaptic Transmission, Glutamatergic	GO_Biological_Process_2023	3.255e-05	RELN;CDH2;TSHZ3;GRIK3;GRIK1;CACNG2;CACNG3;GRIN2B;GRM1;CACNG4;GRIN1;GRIN2D	Inh-L6-SST-NPY
Homophilic Cell Adhesion Via Plasma Membrane Adhesion Molecules	GO_Biological_Process_2023	0.000219713	PTPRT;ROBO2;CDH4;TENM3;CDH2;PALLD;PTPRM;CDH13;DSCAML1;ROBO1	Inh-L6-SST-NPY
Sodium Ion Import Across Plasma Membrane	GO_Biological_Process_2023	0.0026691	SLC9A2;SLC9A7;SLC9A9;SLC6A1;SLC8A1	Inh-L6-SST-NPY
Heterophilic Cell-Cell Adhesion Via Plasma Membrane Cell Adhesion Molecules	GO_Biological_Process_2023	0.00503045	TENM1;CRB1;TENM2;GRID2;TENM3;ALCAM	Inh-L6-SST-NPY
Long-Term Synaptic Potentiation	GO_Biological_Process_2023	0.00726115	SLC24A2;SLC8A3;TSHZ3;GRIN2B;GRIN2D	Inh-L6-SST-NPY
Glutamate Catabolic Process	GO_Biological_Process_2023	0.00726115	GAD1;GAD2;GLUL	Inh-L6-SST-NPY
Ureteric Bud Development	GO_Biological_Process_2023	0.0140064	ROBO2;SLIT2;PKD2	Inh-L6-SST-NPY
Neurotransmitter Receptor Transport, Postsynaptic Endosome To Lysosome	GO_Biological_Process_2023	0.0140064	CACNG2;CACNG3;CACNG4	Inh-L6-SST-NPY
Detection Of Mechanical Stimulus	GO_Biological_Process_2023	0.0235468	CDH2;PIEZO2;PKD1L1;PKD2	Inh-L6-SST-NPY
Activation Of Protein Kinase B Activity	GO_Biological_Process_2023	0.0355091	OSBPL8;CCDC88A;INSR;IGF1	Inh-L6-SST-NPY
Neuromuscular Synaptic Transmission	GO_Biological_Process_2023	0.0384197	DTNA;FCHSD2;ERC1	Inh-L6-SST-NPY
Ionotropic Glutamate Receptor Complex	GO_Cellular_Component_2023	1.47e-10	GRIA1;GRID2;GRIK3;GRIK1;GRIK2;GRIN2B;GRIN1;GRIN2D;SHISA6;OLFM2;GRIN3A;CACNG3;CACNG4;GRIA3	Inh-L6-SST-NPY
Catenin Complex	GO_Cellular_Component_2023	1.3475e-05	CDH4;CDH2;CDH11;CDH13;CTNNA2;CDH9;CDH8;CDH7	Inh-L6-SST-NPY
Excitatory Synapse	GO_Cellular_Component_2023	0.00146364	NLGN4X;NETO1;PALLD;ELFN1;GRIN1;SHISA6	Inh-L6-SST-NPY
NMDA Selective Glutamate Receptor Complex	GO_Cellular_Component_2023	0.00375	GRIN3A;GRIN2B;GRIN2D	Inh-L6-SST-NPY
Cytoskeleton Of Presynaptic Active Zone	GO_Cellular_Component_2023	0.0105	RIMS2;PCLO;ERC1	Inh-L6-SST-NPY
Neurotransmitter Receptor Activity Involved In Regulation Of Postsynaptic Membrane Potential	GO_Molecular_Function_2023	9.576e-07	GRIA1;GRID2;GRIN3A;GRIK3;GRIK1;GRIK2;GRIN2B;GRIA3;GRIN2D	Inh-L6-SST-NPY
Voltage-Gated Calcium Channel Activity	GO_Molecular_Function_2023	0.000137433	CACNB4;SCN9A;CACNA2D3;CACNA1A;CACNA2D2;PKD2;CACNG2;CACNG3;CACNG4	Inh-L6-SST-NPY
Transmembrane Receptor Protein Phosphatase Activity	GO_Molecular_Function_2023	0.0001995	PTPRT;PTPRU;PTPRR;PTPRN2;PTPRM;PTPRG	Inh-L6-SST-NPY
Solute:Potassium Antiporter Activity	GO_Molecular_Function_2023	0.000893	SLC24A2;SLC9A2;SLC24A3;SLC9A7;SLC9A9	Inh-L6-SST-NPY
Calcium:Sodium Antiporter Activity	GO_Molecular_Function_2023	0.00157938	SLC24A2;SLC8A3;SLC24A3;SLC8A1	Inh-L6-SST-NPY
Ionotropic Glutamate Receptor Binding	GO_Molecular_Function_2023	0.00519333	NETO1;GNAS;NETO2;SHISA6	Inh-L6-SST-NPY
Cyclic Nucleotide-Dependent Protein Kinase Activity	GO_Molecular_Function_2023	0.00809565	PRKG2;PRKX;PRKG1	Inh-L6-SST-NPY
Ligand-Gated Monoatomic Ion Channel Activity	GO_Molecular_Function_2023	0.0121917	GRIA1;GRIN2B;GRIA3;GRIN1	Inh-L6-SST-NPY
Inositol 1,4,5 Trisphosphate Binding	GO_Molecular_Function_2023	0.0207324	RPH3A;TRPC6;TRPC4	Inh-L6-SST-NPY
Transmembrane-Ephrin Receptor Activity	GO_Molecular_Function_2023	0.0252	EPHB6;EPHA7;EPHA6	Inh-L6-SST-NPY

## Sheet: Supplementary Data file 3
Supplementary Data file 3 - Pathways enriched in each snRNAseq neuronal cluster regressed for diagnosis, PHF1 or b-amyloid immunostaining
Pathway description	Database	FDR	Genes	Direction	Cluster	TREM2/CV	Regression method
Heterochromatin Formation	GO_Biological_Process_2023	0.03978	HDAC5;CTBP1;HMGB1	Down	Exc-L4-6-RORB-LCN15	TREM2var	amyloid_beta
Cellular Response To Ketone	GO_Biological_Process_2023	0.03978	ADCY3;ADCY1;ADCY5	Down	Exc-L4-6-RORB-LCN15	TREM2var	amyloid_beta
Regulation Of Protein Localization To Nucleus	GO_Biological_Process_2023	0.03978	ILRUN;TCF7L2;CREBBP	Down	Exc-L4-6-RORB-LCN15	TREM2var	amyloid_beta
Cortisol synthesis and secretion	KEGG_2021_Human	0.01075	ATF6B;ADCY3;ADCY1;ADCY5	Down	Exc-L4-6-RORB-LCN15	TREM2var	amyloid_beta
Endocytic Recycling	GO_Biological_Process_2023	0.006235	ANKRD27;VPS53;LMTK2;RAB11FIP4	Down	Exc-L5-6-FEZF2-RSAD2	TREM2var	amyloid_beta
Leucine Transport	GO_Biological_Process_2023	0.001484	SLC7A6;SLC43A2;SLC7A8	Down	Exc-L5-6-THEMIS-GPR21	TREM2var	amyloid_beta
Regulation Of Neurotransmitter Receptor Activity	GO_Biological_Process_2023	0.01848	CACNG8;GSG1L;DLGAP3	Down	Exc-L5-6-THEMIS-GPR21	TREM2var	amyloid_beta
Protein Monoubiquitination	GO_Biological_Process_2023	0.0206769	NEURL1;KLHL22;UBE2O	Down	Exc-L5-6-THEMIS-GPR21	TREM2var	amyloid_beta
Regulation Of Synaptic Transmission, Glutamatergic	GO_Biological_Process_2023	0.0266	CACNG8;UNC13A;DGKZ	Down	Exc-L5-6-THEMIS-GPR21	TREM2var	amyloid_beta
Phospholipid Transport	GO_Biological_Process_2023	0.00816667	ATP8B1;PITPNA;ATP11A;ABCG1	Down	Exc-L5-RORB-LINC01202	CV	amyloid_beta
Endosome To Lysosome Transport	GO_Biological_Process_2023	0.00816667	PXK;RAB12;DENND3;HOOK3	Down	Exc-L5-RORB-LINC01202	CV	amyloid_beta
Regulation Of Notch Signaling Pathway	GO_Biological_Process_2023	0.0225167	TSPAN14;PRAG1;STAT3	Down	Exc-L5-RORB-LINC01202	CV	amyloid_beta
Sodium Ion Transmembrane Transport	GO_Biological_Process_2023	0.0225167	SLC6A6;PKD2;SLC6A1	Down	Exc-L5-RORB-LINC01202	CV	amyloid_beta
Neurotransmitter Receptor Transport, Postsynaptic Endosome To Lysosome	GO_Biological_Process_2023	8.613e-05	CACNG7;CACNG8;CACNG2;CACNG3;CACNG4	Down	Exc-L6-FEZF2	TREM2var	amyloid_beta
Leucine Transport	GO_Biological_Process_2023	0.001566	SLC7A5;SLC7A6;SLC43A2;SLC6A17;SLC7A8	Down	Exc-L6-FEZF2	TREM2var	amyloid_beta
Proton Transmembrane Transport	GO_Biological_Process_2023	0.001566	ATP6V1A;ATP5F1B;ATP6V1E1;ATP6V0D1;ATP6V0E2;ATP6V1D;TMEM175;ATP6V1C1	Down	Exc-L6-FEZF2	TREM2var	amyloid_beta
Mitochondrial Electron Transport, Cytochrome C To Oxygen	GO_Biological_Process_2023	0.0026622	COX4I1;CYCS;COX5B;COX5A;COX7C	Down	Exc-L6-FEZF2	TREM2var	amyloid_beta
Chaperone Cofactor-Dependent Protein Refolding	GO_Biological_Process_2023	0.0191835	HSPA9;HSPA8;DNAJC7;ST13;DNAJC18	Down	Exc-L6-FEZF2	TREM2var	amyloid_beta
ATP Synthesis Coupled Electron Transport	GO_Biological_Process_2023	0.025056	NDUFB6;NDUFA12;NDUFV1	Down	Exc-L6-FEZF2	TREM2var	amyloid_beta
Calcium Ion Transmembrane Transport	GO_Biological_Process_2023	9.18e-05	SLC24A3;CACNA1A;PKD2;RYR3;GRIN2D	Down	Inh-L1-4-VIP-CHRNA2	CV	amyloid_beta
Regulation Of Epidermal Growth Factor Receptor Signaling Pathway	GO_Biological_Process_2023	0.00459	ZFYVE28;CDH13;EGFR	Down	Inh-L1-4-VIP-CHRNA2	CV	amyloid_beta
Regulation Of Cytokinesis	GO_Biological_Process_2023	0.00459	RAB11FIP3;RAB11FIP4;CDC14B	Down	Inh-L1-4-VIP-CHRNA2	CV	amyloid_beta
Cellular Response To Calcium Ion	GO_Biological_Process_2023	0.00459	CACNA1A;PKD2;RYR3	Down	Inh-L1-4-VIP-CHRNA2	CV	amyloid_beta
GABAergic synapse	KEGG_2021_Human	0.001092	ADCY9;CACNA1A;ADCY2;GABRG3	Down	Inh-L1-4-VIP-CHRNA2	CV	amyloid_beta
Regulation of lipolysis in adipocytes	KEGG_2021_Human	0.00234	ADCY9;PDE3B;ADCY2	Down	Inh-L1-4-VIP-CHRNA2	CV	amyloid_beta
Cellular Response To cAMP	GO_Biological_Process_2023	0.000342	RAP1B;PKD2;SLC26A3	Down	Inh-L3-4-PVALB-HOMER3	CV	amyloid_beta
Phospholipase C-activating G Protein-Coupled Receptor Signaling Pathway	GO_Biological_Process_2023	0.0033215	PTGER3;GPR83;HTR2A;GRM1	Up	Exc-L3-RORB-CARTPT	TREM2var	amyloid_beta
Regulation Of Synapse Assembly	GO_Biological_Process_2023	0.0085775	ROBO2;GRID2;RAP2A;SLITRK4	Up	Exc-L3-RORB-CARTPT	TREM2var	amyloid_beta
Neurotransmitter Transport	GO_Biological_Process_2023	0.0285364	GABRA2;STXBP3;SLC38A2	Up	Exc-L3-RORB-CARTPT	TREM2var	amyloid_beta
Long-term depression	KEGG_2021_Human	0.004	GRID2;GUCY1A1;GRM1;PRKG1	Up	Exc-L3-RORB-CARTPT	TREM2var	amyloid_beta
Adherens Junction Organization	GO_Biological_Process_2023	0.02346	CDH2;CDH9;FERMT2	Up	Exc-L4-6-RORB-LCN15	TREM2var	amyloid_beta
Regulation Of Axonogenesis	GO_Biological_Process_2023	0.02635	CDH2;PLXNA1;LRRC4C	Up	Exc-L4-6-RORB-LCN15	TREM2var	amyloid_beta
Regulation Of Stress Fiber Assembly	GO_Biological_Process_2023	0.03332	TMEFF2;FERMT2;PFN2	Up	Exc-L4-6-RORB-LCN15	TREM2var	amyloid_beta
Inositol phosphate metabolism	KEGG_2021_Human	0.0275	INPP4B;PLCH1;SYNJ2	Up	Exc-L4-6-RORB-LCN15	TREM2var	amyloid_beta
Regulation Of Cellular Response To Growth Factor Stimulus	GO_Biological_Process_2023	0.00024	FSTL5;NELL1;SLIT2	Up	Exc-L5-6-FEZF2-RSAD2	TREM2var	amyloid_beta
Long-term depression	KEGG_2021_Human	0.00126	GRID2;ITPR2;PRKG1	Up	Exc-L5-6-FEZF2-RSAD2	TREM2var	amyloid_beta
Aldosterone synthesis and secretion	KEGG_2021_Human	0.0022	ITPR2;PRKD1;CREB5	Up	Exc-L5-6-FEZF2-RSAD2	TREM2var	amyloid_beta
Homophilic Cell Adhesion Via Plasma Membrane Adhesion Molecules	GO_Biological_Process_2023	4.44e-05	ROBO2;IGSF11;SDK1;PTPRM;ROBO1	Up	Exc-L5-6-THEMIS-GPR21	TREM2var	amyloid_beta
Cellular Response To Organic Substance	GO_Biological_Process_2023	0.003256	ROBO2;PID1;SLIT2	Up	Exc-L5-6-THEMIS-GPR21	TREM2var	amyloid_beta
Regulation Of Axonogenesis	GO_Biological_Process_2023	0.00403636	ROBO2;SLIT2;ROBO1	Up	Exc-L5-6-THEMIS-GPR21	TREM2var	amyloid_beta
Regulation Of BMP Signaling Pathway	GO_Biological_Process_2023	0.004625	FSTL5;CRIM1;PPARG	Up	Exc-L5-6-THEMIS-GPR21	TREM2var	amyloid_beta
Activation Of Cysteine-Type Endopeptidase Activity Involved In Apoptotic Process	GO_Biological_Process_2023	0.005032	BAD;PPARG;ROBO1	Up	Exc-L5-6-THEMIS-GPR21	TREM2var	amyloid_beta
Cell Junction Assembly	GO_Biological_Process_2023	0.00969048	SDK1;DNER;CDH18	Up	Exc-L5-6-THEMIS-GPR21	TREM2var	amyloid_beta
Regulation Of Stress-Activated MAPK Cascade	GO_Biological_Process_2023	0.020445	MDFIC;STK25;MAPK8IP2;MAPK8IP1;MAPK3	Up	Exc-L5-RORB-LINC01202	CV	amyloid_beta
Gap junction	KEGG_2021_Human	0.00135	GUCY1B1;TUBA1A;PDGFC;PRKG2;TUBB4A;GRM1;MAPK3	Up	Exc-L5-RORB-LINC01202	CV	amyloid_beta
Calcium-Dependent Cell-Cell Adhesion Via Plasma Membrane Cell Adhesion Molecules	GO_Biological_Process_2023	0.00452	CDH6;CDH4;CDH13;CDH26;CDH8	Up	Exc-L6-FEZF2	TREM2var	amyloid_beta
Response To Amino Acid Starvation	GO_Biological_Process_2023	0.0161429	DAP;SESN3;SESN1;BMT2;PRKD1	Up	Exc-L6-FEZF2	TREM2var	amyloid_beta
Protein O-linked Glycosylation	GO_Biological_Process_2023	0.021	GALNT13;TMTC2;TMTC1;GALNTL6	Up	Inh-L3-4-PVALB-HOMER3	TREM2var	amyloid_beta
Homophilic Cell Adhesion Via Plasma Membrane Adhesion Molecules	GO_Biological_Process_2023	0.0252	IGSF11;CADM1;ROBO1	Up	Inh-L3-4-PVALB-HOMER3	TREM2var	amyloid_beta
Regulation Of Kinase Activity	GO_Biological_Process_2023	0.0252	PLCE1;ROR1;LDB2	Up	Inh-L3-4-PVALB-HOMER3	TREM2var	amyloid_beta
Other types of O-glycan biosynthesis	KEGG_2021_Human	0.00948	GALNT13;ST6GAL2;GALNTL6	Up	Inh-L3-4-PVALB-HOMER3	TREM2var	amyloid_beta
Respiratory Tube Development	GO_Biological_Process_2023	0.015272	BAG6;HECA;PCSK5;VEGFA	Down	Exc-L3-RORB-CARTPT	CV	diagnosis
Prostanoid Biosynthetic Process	GO_Biological_Process_2023	0.0287733	PNPLA8;PTGS2;DAGLB	Down	Exc-L3-RORB-CARTPT	CV	diagnosis
ER-associated Misfolded Protein Catabolic Process	GO_Biological_Process_2023	0.0337533	BAG6;VCP;DERL1	Down	Exc-L3-RORB-CARTPT	CV	diagnosis
Mitochondrial Genome Maintenance	GO_Biological_Process_2023	0.03569	MEF2A;PARP1;LONP1	Down	Exc-L3-RORB-CARTPT	CV	diagnosis
Secondary Alcohol Biosynthetic Process	GO_Biological_Process_2023	0.012012	ACLY;MVK;HMGCS1;GLB1;DHCR24;MSMO1;MVD;HMGCR;TM7SF2;FDFT1	Down	Exc-L3-RORB-CARTPT	TREM2var	diagnosis
Proton Transmembrane Transport	GO_Biological_Process_2023	5.2029e-05	ATP6V1A;ATP6V0B;ATP6V0E1;ATP6AP2;ATP1A1;TMEM175;SLC9A1;ATP5F1B;SLC9A8;ATP6V0A2;ATP6V0D1;ATP6V0E2;ATP6V1D;ATP6V1C1;ATP6V0A1	Down	Exc-L4-6-RORB-LCN15	TREM2var	diagnosis
Microtubule Polymerization Or Depolymerization	GO_Biological_Process_2023	0.00109197	KIF2A;NCKAP5L;STMN1;STMN2;STMN3;PIN1;STMN4;TPPP;MAPT;CKAP5	Down	Exc-L4-6-RORB-LCN15	TREM2var	diagnosis
Regulation Of Autophagy Of Mitochondrion	GO_Biological_Process_2023	0.00171678	SREBF1;USP36;GSK3A;PINK1;VDAC1;PARK7;DNM1L;FBXO7;SREBF2;CAMKK2	Down	Exc-L4-6-RORB-LCN15	TREM2var	diagnosis
Mitochondrial Electron Transport, Cytochrome C To Oxygen	GO_Biological_Process_2023	0.00349269	COX4I1;COX7A2;COX5B;COX6C;COX5A;COX7C;COX6B1	Down	Exc-L4-6-RORB-LCN15	TREM2var	diagnosis
Glycolytic Process	GO_Biological_Process_2023	0.009635	LDHA;TPI1;PGAM1;PGK1;ENO1;ENO2;PFKM;HK1	Down	Exc-L4-6-RORB-LCN15	TREM2var	diagnosis
Sulfation	GO_Biological_Process_2023	0.02064	SULT1A1;UST;SULT4A1	Down	Exc-L5-6-FEZF2-RSAD2	TREM2var	diagnosis
ATP Synthesis Coupled Electron Transport	GO_Biological_Process_2023	0.0244622	NDUFS2;NDUFV3;NDUFV1	Down	Exc-L5-6-FEZF2-RSAD2	TREM2var	diagnosis
Regulation Of Microtubule Polymerization Or Depolymerization	GO_Biological_Process_2023	0.0254261	STMN1;STMN2;STMN3;MAPT;CAMSAP2	Down	Exc-L5-6-FEZF2-RSAD2	TREM2var	diagnosis
Regulation Of Postsynapse Organization	GO_Biological_Process_2023	0.0254261	HOMER1;VPS35;KIF1A;SRCIN1;CDK5R1	Down	Exc-L5-6-FEZF2-RSAD2	TREM2var	diagnosis
Regulation Of Receptor-Mediated Endocytosis	GO_Biological_Process_2023	0.0254261	UNC45A;HIP1;BMP2K;PPT1;RAC1	Down	Exc-L5-6-FEZF2-RSAD2	TREM2var	diagnosis
Stress Granule Assembly	GO_Biological_Process_2023	0.0254261	DYNC1H1;DDX3X;CIRBP;MAPT;EIF2S1	Down	Exc-L5-6-FEZF2-RSAD2	TREM2var	diagnosis
Clathrin Coat Assembly	GO_Biological_Process_2023	0.0254261	HIP1;CALY;CLTC;NSG1	Down	Exc-L5-6-FEZF2-RSAD2	TREM2var	diagnosis
Retrograde Axonal Transport	GO_Biological_Process_2023	0.0254261	DYNC1H1;NEFL;KIF1A;PAFAH1B1	Down	Exc-L5-6-FEZF2-RSAD2	TREM2var	diagnosis
Vesicle-Mediated Transport In Synapse	GO_Biological_Process_2023	0.0254261	BRSK1;DNAJC5;CPLX2;CPLX1	Down	Exc-L5-6-FEZF2-RSAD2	TREM2var	diagnosis
Glycolytic Process	GO_Biological_Process_2023	0.0270286	PKM;ENO1;ENO2;PFKM	Down	Exc-L5-6-FEZF2-RSAD2	TREM2var	diagnosis
Regulation Of Protein K63-linked Ubiquitination	GO_Biological_Process_2023	0.0324889	DDX3X;UBE2N;UBE2V2	Down	Exc-L5-6-FEZF2-RSAD2	TREM2var	diagnosis
Regulation Of Autophagy Of Mitochondrion	GO_Biological_Process_2023	0.0368	FBXW7;PARK7;SREBF2;CAMKK2	Down	Exc-L5-6-FEZF2-RSAD2	TREM2var	diagnosis
Endoplasmic Reticulum Membrane Organization	GO_Biological_Process_2023	0.0382222	VAPB;LPCAT3;RTN4	Down	Exc-L5-6-FEZF2-RSAD2	TREM2var	diagnosis
Ferroptosis	KEGG_2021_Human	0.001368	GPX4;FTH1;LPCAT3;VDAC3;SAT2;ACSL4;ACSL3	Down	Exc-L5-6-FEZF2-RSAD2	TREM2var	diagnosis
Regulation Of RNA Metabolic Process	GO_Biological_Process_2023	0.00736	CLK1;HNRNPL;FUS;AKAP17A;CLK3	Down	Exc-L5-6-THEMIS-GPR21	CV	diagnosis
Chondroitin Sulfate Proteoglycan Biosynthetic Process	GO_Biological_Process_2023	0.00736	CSGALNACT2;CHST15;XYLT1	Down	Exc-L5-6-THEMIS-GPR21	CV	diagnosis
Regulation Of Phosphoprotein Phosphatase Activity	GO_Biological_Process_2023	0.02208	PPP1R15A;PPP4R4;MASTL	Down	Exc-L5-6-THEMIS-GPR21	CV	diagnosis
Glycosaminoglycan biosynthesis	KEGG_2021_Human	0.00511	CSGALNACT2;CHST15;XYLT1;HS3ST2	Down	Exc-L5-6-THEMIS-GPR21	CV	diagnosis
Cellular Response To Calcium Ion	GO_Biological_Process_2023	0.0115318	DMTN;CPNE5;CPNE1	Down	Exc-L5-6-THEMIS-GPR21	TREM2var	diagnosis
Axon Development	GO_Biological_Process_2023	0.0162135	BRSK1;MAPK8IP3;SLC25A46	Down	Exc-L5-6-THEMIS-GPR21	TREM2var	diagnosis
Cellular Response To Glucose Stimulus	GO_Biological_Process_2023	0.00312877	UNC13B;MLXIPL;KCNB1;PTPRN;TRA2B;PDK3;SELENOT;PRKACA;GAS6;SLC39A14;RAB11B	Down	Exc-L5-RORB-LINC01202	TREM2var	diagnosis
Cell Chemotaxis	GO_Biological_Process_2023	0.0209486	NR4A1;EGR3;PRKCD;ELMO2	Down	Exc-L6-FEZF2	CV	diagnosis
Regulation Of Cellular Response To Heat	GO_Biological_Process_2023	0.03525	DNAJB1;DNAJB6;CHORDC1	Down	Exc-L6-FEZF2	CV	diagnosis
Aminoglycan Biosynthetic Process	GO_Biological_Process_2023	0.0376	XYLT1;PXYLP1;HS3ST2	Down	Exc-L6-FEZF2	CV	diagnosis
Focal Adhesion Assembly	GO_Biological_Process_2023	0.0376	ACTN2;PEAK1;FERMT2	Down	Exc-L6-FEZF2	CV	diagnosis
Myofibril Assembly	GO_Biological_Process_2023	0.0376	CSRP2;WDR1;ACTN2	Down	Exc-L6-FEZF2	CV	diagnosis
Gluconeogenesis	GO_Biological_Process_2023	0.0376	PER2;CRY1;ENO1	Down	Exc-L6-FEZF2	CV	diagnosis
Inositol Phosphate Metabolic Process	GO_Biological_Process_2023	0.0376	ITPKC;INPP5A;ITPKA	Down	Exc-L6-FEZF2	CV	diagnosis
Regulation Of DNA Recombination	GO_Biological_Process_2023	0.0398478	PPP4C;SIRT6;SUPT6H	Down	Exc-L6-FEZF2	CV	diagnosis
ATP Synthesis Coupled Electron Transport	GO_Biological_Process_2023	0.0012176	NDUFB6;NDUFA12;NDUFS2;NDUFV3;NDUFV1	Down	Exc-L6-FEZF2	TREM2var	diagnosis
Vacuolar Acidification	GO_Biological_Process_2023	0.00620508	ATP6V1A;ATP6V0B;ATP6V1B2;TMEM9;ATP6V0E2;ATP6V0D1;ATP6V1D;ATP6V0A1	Down	Exc-L6-FEZF2	TREM2var	diagnosis
Clathrin Coat Assembly	GO_Biological_Process_2023	0.0188438	CALY;NSG2;CLTC;HIP1R;CLTA;PICALM	Down	Exc-L6-FEZF2	TREM2var	diagnosis
Vesicle-Mediated Transport In Synapse	GO_Biological_Process_2023	0.0272692	BRSK1;SNAP25;RAB3A;DNAJC5;CPLX1;STX1A	Down	Exc-L6-FEZF2	TREM2var	diagnosis
Regulation Of I-kappaB Phosphorylation	GO_Biological_Process_2023	0.0292692	DDRGK1;SIRPA;CX3CL1	Down	Exc-L6-FEZF2	TREM2var	diagnosis
Tyrosine metabolism	KEGG_2021_Human	0.0174429	GOT1;GOT2;COMT;ADH5	Down	Exc-L6-FEZF2	TREM2var	diagnosis
Peptidyl-Tyrosine Dephosphorylation	GO_Biological_Process_2023	0.01276	PTPN1;UBASH3B;DUSP1;DUSP6	Down	Exc-L6-THEMIS-LINC00343	CV	diagnosis
Regulation Of Phosphoprotein Phosphatase Activity	GO_Biological_Process_2023	0.0284727	PPP1R15A;TIPRL;MASTL	Down	Exc-L6-THEMIS-LINC00343	CV	diagnosis
Proton Transmembrane Transport	GO_Biological_Process_2023	0.00145196	ATP6V1A;ATP5F1B;ATP6AP2;ATP6V1B2;ATP1A1;ATP6V1E1;ATP6V0D1;ATP6V0E2;ATP6V1C1;SLC9A1;ATP6V0A1	Down	Exc-L6-THEMIS-LINC00343	TREM2var	diagnosis
Retrograde Axonal Transport	GO_Biological_Process_2023	0.00145196	DYNC1H1;KIF5A;MAP1A;KIF1C;NEFL;KIF1A;SOD1;PAFAH1B1	Down	Exc-L6-THEMIS-LINC00343	TREM2var	diagnosis
Regulation Of Actin Filament Bundle Assembly	GO_Biological_Process_2023	0.00536593	CDC42;LIMK1;TSC1;RAC1;SYNPO;SHANK3;SLC9A1;SHANK1	Down	Exc-L6-THEMIS-LINC00343	TREM2var	diagnosis
Adiponectin-Activated Signaling Pathway	GO_Biological_Process_2023	0.00536593	SLC27A1;APLP2;ADIPOR2;APPL1	Down	Exc-L6-THEMIS-LINC00343	TREM2var	diagnosis
Regulation Of Long-Term Neuronal Synaptic Plasticity	GO_Biological_Process_2023	0.00536593	SYNGR1;DLG4;NEURL1;SYP;RAB5A;SHANK3	Down	Exc-L6-THEMIS-LINC00343	TREM2var	diagnosis
Vesicle-Mediated Transport In Synapse	GO_Biological_Process_2023	0.0337563	BRSK1;RAB3A;DNAJC5;PIP5K1C;CPLX1;STX1A	Down	Exc-L6-THEMIS-LINC00343	TREM2var	diagnosis
Synaptic Vesicle Membrane Organization	GO_Biological_Process_2023	0.0362989	SYNGR1;SYP;STX3;SNAP29;STX1A	Down	Exc-L6-THEMIS-LINC00343	TREM2var	diagnosis
Microtubule Polymerization Or Depolymerization	GO_Biological_Process_2023	0.0115536	NCKAP5L;STMN2;STMN3;PIN1;MAP4;TPPP;MAPT;CKAP5	Down	Inh-L1-4-VIP-CHRNA2	TREM2var	diagnosis
Intracellular Potassium Ion Homeostasis	GO_Biological_Process_2023	0.037184	ATP1B3;ATP1A1;ATP1B2;ATP1B1;KCNJ2	Down	Inh-L1-4-VIP-CHRNA2	TREM2var	diagnosis
Neurotransmitter Receptor Transport, Postsynaptic Endosome To Lysosome	GO_Biological_Process_2023	0.03984	CACNG7;CACNG8;CACNG3;CACNG4	Down	Inh-L1-4-VIP-CHRNA2	TREM2var	diagnosis
Butanoate metabolism	KEGG_2021_Human	0.0035	ALDH5A1;HMGCS1;GAD1;ABAT;L2HGDH;AACS;ACAT2	Down	Inh-L1-4-VIP-CHRNA2	TREM2var	diagnosis
Proximal tubule bicarbonate reclamation	KEGG_2021_Human	0.00666667	MDH1;ATP1B3;ATP1A1;ATP1B2;ATP1B1	Down	Inh-L1-4-VIP-CHRNA2	TREM2var	diagnosis
Regulation of lipolysis in adipocytes	KEGG_2021_Human	0.00564	IRS2;ABHD5;ADCY8;PRKG1	Down	Inh-L3-4-PVALB-HOMER3	CV	diagnosis
Clathrin Coat Assembly	GO_Biological_Process_2023	0.0086944	GAK;NSG2;CLTC;NSG1;PIK3C2A;EPS15;PICALM	Down	Inh-L3-4-PVALB-HOMER3	TREM2var	diagnosis
Branched-Chain Amino Acid Transport	GO_Biological_Process_2023	0.0189493	SLC43A2;SLC6A17;SLC7A8;SLC3A2;SLC25A44	Down	Inh-L3-4-PVALB-HOMER3	TREM2var	diagnosis
Intracellular Sodium Ion Homeostasis	GO_Biological_Process_2023	0.0189493	ATP1B3;ATP1A1;ATP1B2;ATP1B1;SLC8A1	Down	Inh-L3-4-PVALB-HOMER3	TREM2var	diagnosis
Establishment Of Golgi Localization	GO_Biological_Process_2023	0.0238857	CDC42;RIPOR1;STK25;COPG1	Down	Inh-L3-4-PVALB-HOMER3	TREM2var	diagnosis
Neurotransmitter Receptor Diffusion Trapping	GO_Biological_Process_2023	0.0238857	CACNG7;CACNG8;DLG4;CACNG3	Down	Inh-L3-4-PVALB-HOMER3	TREM2var	diagnosis
Synaptic Vesicle Budding From Presynaptic Endocytic Zone Membrane	GO_Biological_Process_2023	0.0238857	AP3M2;AP3D1;AP3S1;PICALM	Down	Inh-L3-4-PVALB-HOMER3	TREM2var	diagnosis
Regulation Of Long-Term Neuronal Synaptic Plasticity	GO_Biological_Process_2023	0.0248856	CAMK2B;SYNGR1;DLG4;NEURL1;SYP	Down	Inh-L3-4-PVALB-HOMER3	TREM2var	diagnosis
Anterograde Axonal Protein Transport	GO_Biological_Process_2023	0.0301889	KIF5C;KIF5A;MAP1A;MAPK8IP3	Down	Inh-L3-4-PVALB-HOMER3	TREM2var	diagnosis
Establishment Of Spindle Localization	GO_Biological_Process_2023	0.0301889	DYNC1H1;MAP4;KPNB1;CLASP2	Down	Inh-L3-4-PVALB-HOMER3	TREM2var	diagnosis
miRNA-mediated Gene Silencing By Inhibition Of Translation	GO_Biological_Process_2023	0.0350914	DDX6;RBM4;AGO4;EIF4G1;TNRC6B	Down	Inh-L3-4-PVALB-HOMER3	TREM2var	diagnosis
Regulation Of Phosphatase Activity	GO_Biological_Process_2023	0.0350914	PPP1R2;TIPRL;HTT;CHP1;TSC1	Down	Inh-L3-4-PVALB-HOMER3	TREM2var	diagnosis
Adiponectin-Activated Signaling Pathway	GO_Biological_Process_2023	0.038	SLC27A1;APLP2;APPL1	Down	Inh-L3-4-PVALB-HOMER3	TREM2var	diagnosis
Peptide Antigen Assembly With MHC Protein Complex	GO_Biological_Process_2023	0.038	PDIA3;GNAO1;TAPBP	Down	Inh-L3-4-PVALB-HOMER3	TREM2var	diagnosis
Regulation Of Anion Channel Activity	GO_Biological_Process_2023	0.038	PRNP;TCAF1;GOPC	Down	Inh-L3-4-PVALB-HOMER3	TREM2var	diagnosis
Proximal tubule bicarbonate reclamation	KEGG_2021_Human	0.00672222	MDH1;ATP1B3;ATP1A1;ATP1B2;ATP1B1	Down	Inh-L3-4-PVALB-HOMER3	TREM2var	diagnosis
Regulation Of Plasma Membrane Bounded Cell Projection Organization	GO_Biological_Process_2023	0.00286	HOMER1;NCS1;MARK1	Down	Inh-L6-SST-NPY	CV	diagnosis
Regulation Of Synaptic Transmission, Glutamatergic	GO_Biological_Process_2023	0.006644	UNC13A;HOMER1;GRM8	Down	Inh-L6-SST-NPY	CV	diagnosis
Regulation Of Neurotransmitter Secretion	GO_Biological_Process_2023	0.0019536	RIMS1;RIMS4;MEF2C;PREPL;SYT11;CAMK2A;CPLX2;CPLX1	Down	Inh-L6-SST-NPY	TREM2var	diagnosis
Neurotransmitter Receptor Transport, Postsynaptic Endosome To Lysosome	GO_Biological_Process_2023	0.00230633	CACNG7;CACNG8;CACNG2;CACNG3	Down	Inh-L6-SST-NPY	TREM2var	diagnosis
Calcium-Mediated Signaling Using Intracellular Calcium Source	GO_Biological_Process_2023	0.002849	PRNP;DMTN;PTPRJ;PRKACA;CLU	Down	Inh-L6-SST-NPY	TREM2var	diagnosis
Anterograde Dendritic Transport	GO_Biological_Process_2023	0.00339167	KIF3B;STAU1;KIF5C;KIF5A	Down	Inh-L6-SST-NPY	TREM2var	diagnosis
Regulation Of Release Of Sequestered Calcium Ion Into Cytosol	GO_Biological_Process_2023	0.00339167	UBASH3B;DMD;CALM3;NOS1;THY1;PRKACA;CALM1	Down	Inh-L6-SST-NPY	TREM2var	diagnosis
Synaptic Vesicle Cycle	GO_Biological_Process_2023	0.00339167	BRSK1;RIMS1;DNAJC5;SYNDIG1;AP3D1;CPLX2;CPLX1	Down	Inh-L6-SST-NPY	TREM2var	diagnosis
ATP Synthesis Coupled Electron Transport	GO_Biological_Process_2023	0.0141696	NDUFB6;NDUFV3;NDUFV1	Down	Inh-L6-SST-NPY	TREM2var	diagnosis
Plus-End-Directed Organelle Transport Along Microtubule	GO_Biological_Process_2023	0.0141696	KIF3B;KIF3A;MAPT	Down	Inh-L6-SST-NPY	TREM2var	diagnosis
Membrane Repolarization	GO_Biological_Process_2023	0.0141696	KCNH2;SLC24A4;ATP1B3;ATP1B1	Down	Inh-L6-SST-NPY	TREM2var	diagnosis
Calcium Ion-Regulated Exocytosis Of Neurotransmitter	GO_Biological_Process_2023	0.0185	RIMS1;RIMS4;UNC13A;SYT11	Down	Inh-L6-SST-NPY	TREM2var	diagnosis
Central Nervous System Neuron Development	GO_Biological_Process_2023	0.0185	HSP90AB1;LHX6;MAPT;B4GALT5	Down	Inh-L6-SST-NPY	TREM2var	diagnosis
RNA-templated DNA Biosynthetic Process	GO_Biological_Process_2023	0.0188964	HSP90AB1;PTGES3;TERF2IP;TERF1	Down	Inh-L6-SST-NPY	TREM2var	diagnosis
Regulation Of Calcium Ion Transmembrane Transport	GO_Biological_Process_2023	0.0188964	PRNP;UBASH3B;NOS1AP;NOS1	Down	Inh-L6-SST-NPY	TREM2var	diagnosis
Regulation Of Lamellipodium Organization	GO_Biological_Process_2023	0.0196935	CDC42;DMTN;RAC1	Down	Inh-L6-SST-NPY	TREM2var	diagnosis
Regulation Of High Voltage-Gated Calcium Channel Activity	GO_Biological_Process_2023	0.0275155	NOS1AP;CALM3;CALM1	Down	Inh-L6-SST-NPY	TREM2var	diagnosis
Intracellular Copper Ion Homeostasis	GO_Biological_Process_2023	0.0275155	APP;PRNP;ARF1	Down	Inh-L6-SST-NPY	TREM2var	diagnosis
Lipid Phosphorylation	GO_Biological_Process_2023	0.0275155	DGKG;DGKD;DGKZ	Down	Inh-L6-SST-NPY	TREM2var	diagnosis
Membrane Repolarization During Action Potential	GO_Biological_Process_2023	0.0275155	KCNH2;YWHAE;ATP1B1	Down	Inh-L6-SST-NPY	TREM2var	diagnosis
Microglial Cell Activation	GO_Biological_Process_2023	0.0350329	APP;MAPT;CLU	Down	Inh-L6-SST-NPY	TREM2var	diagnosis
Proximal tubule bicarbonate reclamation	KEGG_2021_Human	0.0278588	ATP1B3;ATP1A1;ATP1B1	Down	Inh-L6-SST-NPY	TREM2var	diagnosis
Glutamate Receptor Signaling Pathway	GO_Biological_Process_2023	0.002982	GRM3;GRM5;GRIK2;PLCB1;GRIN1	Up	Exc-L5-6-FEZF2-RSAD2	TREM2var	diagnosis
Axon Extension	GO_Biological_Process_2023	0.00852	NELL2;NELL1;AUTS2;SLC9A6	Up	Exc-L5-6-FEZF2-RSAD2	TREM2var	diagnosis
Regulation Of Reactive Oxygen Species Biosynthetic Process	GO_Biological_Process_2023	0.00923	ABCD2;ADGRB1;GRIN1	Up	Exc-L5-6-FEZF2-RSAD2	TREM2var	diagnosis
Axoneme Assembly	GO_Biological_Process_2023	0.0208267	SPAG16;STK36;GAS8	Up	Exc-L5-6-FEZF2-RSAD2	TREM2var	diagnosis
Regulation Of Alternative mRNA Splicing, Via Spliceosome	GO_Biological_Process_2023	0.0208267	KHDRBS1;KHDRBS2;KHDRBS3;NOVA1	Up	Exc-L5-6-FEZF2-RSAD2	TREM2var	diagnosis
Release Of Sequestered Calcium Ion Into Cytosol	GO_Biological_Process_2023	0.0208267	HTR2C;ITPR2;PLCB1	Up	Exc-L5-6-FEZF2-RSAD2	TREM2var	diagnosis
Cyclic-Nucleotide-Mediated Signaling	GO_Biological_Process_2023	0.0244556	GUCY1A2;PDE4D;HTR2C	Up	Exc-L5-6-FEZF2-RSAD2	TREM2var	diagnosis
Regulation Of Sodium Ion Transmembrane Transporter Activity	GO_Biological_Process_2023	0.0324571	PRKCE;DMD;FGF12	Up	Exc-L5-6-FEZF2-RSAD2	TREM2var	diagnosis
Regulation Of Neuronal Synaptic Plasticity	GO_Biological_Process_2023	0.0348129	MCTP1;GRIK2;GRIN1	Up	Exc-L5-6-FEZF2-RSAD2	TREM2var	diagnosis
Nucleic Acid-Templated Transcription	GO_Biological_Process_2023	0.0348129	PHF3;DIDO1;THRB	Up	Exc-L5-6-FEZF2-RSAD2	TREM2var	diagnosis
Long-term potentiation	KEGG_2021_Human	0.00684	PPP1CB;GRM5;ITPR2;PLCB1;GRIN1	Up	Exc-L5-6-FEZF2-RSAD2	TREM2var	diagnosis
Maintenance Of Lens Transparency	GO_Biological_Process_2023	0.010329	STK39;VPS13B;APBB2	Up	Exc-L5-RORB-LINC01202	CV	diagnosis
Non-Motile Cilium Assembly	GO_Biological_Process_2023	0.010329	ARL13B;TBC1D32;TOGARAM1;PIBF1;BBS4	Up	Exc-L5-RORB-LINC01202	CV	diagnosis
Adherens Junction Organization	GO_Biological_Process_2023	0.0009648	TJP1;CDH2;TBCD;CDH26;PAK2;CDH8;CDH18;SMAD7	Up	Exc-L6-FEZF2	TREM2var	diagnosis
Calcium-Dependent Cell-Cell Adhesion Via Plasma Membrane Cell Adhesion Molecules	GO_Biological_Process_2023	0.008028	NLGN1;CDH3;CDH2;CDH11;CDH13;CDH9;CDH8;CDH18	Up	Inh-L1-4-VIP-CHRNA2	TREM2var	diagnosis
Synaptic Membrane Adhesion	GO_Biological_Process_2023	0.02365	PTPRD;PTPRS;SLITRK2	Up	Inh-L3-4-PVALB-HOMER3	CV	diagnosis
BMP Signaling Pathway	GO_Biological_Process_2023	0.035695	CHRD;PPARG;RUNX2	Up	Inh-L3-4-PVALB-HOMER3	CV	diagnosis
Regulation Of T Cell Differentiation	GO_Biological_Process_2023	0.035695	SMARCD3;PRDM1;SMARCA2	Up	Inh-L3-4-PVALB-HOMER3	CV	diagnosis
Cellular Response To BMP Stimulus	GO_Biological_Process_2023	0.035695	PPARG;VSTM2A;RUNX2	Up	Inh-L3-4-PVALB-HOMER3	CV	diagnosis
DNA Synthesis Involved In DNA Repair	GO_Biological_Process_2023	0.003609	POLA1;WRN;POLN;USP10;ZBTB1;FAAP20;POLH;TNFSF13B	Up	Inh-L3-4-PVALB-HOMER3	TREM2var	diagnosis
Heterophilic Cell-Cell Adhesion Via Plasma Membrane Cell Adhesion Molecules	GO_Biological_Process_2023	0.014035	PTPRD;TENM1;IGSF21;NLGN1;TENM4;CADM1;IL1RAPL1	Up	Inh-L3-4-PVALB-HOMER3	TREM2var	diagnosis
Detection Of Calcium Ion	GO_Biological_Process_2023	0.025664	RYR2;STIM1;SYT1;KCNMB4	Up	Inh-L3-4-PVALB-HOMER3	TREM2var	diagnosis
Fibroblast Growth Factor Receptor Signaling Pathway	GO_Biological_Process_2023	0.027268	FGF17;FLRT2;FLRT3;KIF16B;SHOC2;FGFR2	Up	Inh-L3-4-PVALB-HOMER3	TREM2var	diagnosis
Protein O-linked Mannosylation	GO_Biological_Process_2023	0.0327483	FKRP;CRPPA;TMTC2;TMTC1;FKTN	Up	Inh-L3-4-PVALB-HOMER3	TREM2var	diagnosis
Heterophilic Cell-Cell Adhesion Via Plasma Membrane Cell Adhesion Molecules	GO_Biological_Process_2023	0.008968	IGSF21;TENM2;GRID2;ALCAM;IL1RAPL1;NECTIN3	Up	Inh-L6-SST-NPY	TREM2var	diagnosis
Regulation Of Potassium Ion Transport	GO_Biological_Process_2023	0.0314667	DPP6;KCNIP4;KCNN2;ANK2;ANK3	Up	Inh-L6-SST-NPY	TREM2var	diagnosis
Regulation Of Rhodopsin Mediated Signaling Pathway	GO_Biological_Process_2023	0.028382	GRK4;NMT1;NMT2	Down	Exc-L4-6-RORB-LCN15	TREM2var	PHF1
Regulation Of Peptidyl-Threonine Phosphorylation	GO_Biological_Process_2023	0.0231629	SPRED2;AXIN1;PRKAG2;SIRT2	Down	Exc-L5-6-THEMIS-GPR21	TREM2var	PHF1
Amide Transport	GO_Biological_Process_2023	0.0231629	SLC27A1;GIPC1;ABCB9	Down	Exc-L5-6-THEMIS-GPR21	TREM2var	PHF1
Regulation Of Neurotransmitter Receptor Activity	GO_Biological_Process_2023	0.0231629	CACNG8;CACNG2;NPTXR;DLGAP4	Down	Exc-L5-6-THEMIS-GPR21	TREM2var	PHF1
Regulation Of Dendrite Extension	GO_Biological_Process_2023	0.0231629	RNF157;UNC13A;NEDD4L	Down	Exc-L5-6-THEMIS-GPR21	TREM2var	PHF1
ATP Biosynthetic Process	GO_Biological_Process_2023	0.023986	VPS9D1;ATP5MC2;PRKAG2	Down	Exc-L5-6-THEMIS-GPR21	TREM2var	PHF1
G2/M Transition Of Mitotic Cell Cycle	GO_Biological_Process_2023	0.0280507	CCDC57;ENSA;DNM2	Down	Exc-L5-6-THEMIS-GPR21	TREM2var	PHF1
Neutral Amino Acid Transport	GO_Biological_Process_2023	0.0280507	SLC6A6;SLC7A6;SLC43A2	Down	Exc-L5-6-THEMIS-GPR21	TREM2var	PHF1
ATP Synthesis Coupled Electron Transport	GO_Biological_Process_2023	0.0036879	NDUFB6;NDUFS2;NDUFV3;NDUFV1	Down	Exc-L6-FEZF2	TREM2var	PHF1
Microtubule Nucleation	GO_Biological_Process_2023	0.0254756	GOLGA2;CCDC57;TUBGCP2;TUBGCP5;NDEL1	Down	Exc-L6-FEZF2	TREM2var	PHF1
Regulation Of AMPA Receptor Activity	GO_Biological_Process_2023	0.0022754	CACNG8;CACNG3;CNIH3;SHANK3;CACNG4;SHANK1	Down	Inh-L1-4-VIP-CHRNA2	TREM2var	PHF1
Regulation Of Long-Term Neuronal Synaptic Plasticity	GO_Biological_Process_2023	0.0039636	CAMK2B;NEURL1;SYP;SHANK3	Down	Inh-L1-4-VIP-CHRNA2	TREM2var	PHF1
Memory	GO_Biological_Process_2023	0.0039636	INSR;RASGRF1;MAPT;SLC6A1;SHANK3;SLC8A2;SHANK1	Down	Inh-L1-4-VIP-CHRNA2	TREM2var	PHF1
Regulation Of Long-Term Synaptic Depression	GO_Biological_Process_2023	0.00667273	KCNB1;MAPT;SHANK3	Down	Inh-L1-4-VIP-CHRNA2	TREM2var	PHF1
Regulation Of Neuronal Synaptic Plasticity	GO_Biological_Process_2023	0.0120894	CAMK2B;CAMK2A;SYP;SLC8A2;GRIN2D	Down	Inh-L1-4-VIP-CHRNA2	TREM2var	PHF1
Dendritic Spine Organization	GO_Biological_Process_2023	0.0193158	ITGA3;INSR;SHANK3;SHANK1	Down	Inh-L1-4-VIP-CHRNA2	TREM2var	PHF1
Regulation Of Protein Kinase C Signaling	GO_Biological_Process_2023	0.020185	DGKD;SEZ6;SEZ6L2	Down	Inh-L1-4-VIP-CHRNA2	TREM2var	PHF1
Carboxylic Acid Transmembrane Transport	GO_Biological_Process_2023	0.0342533	SLC27A1;SLC13A3;SLC7A6;ABCC5	Down	Inh-L1-4-VIP-CHRNA2	TREM2var	PHF1
Amide Transport	GO_Biological_Process_2023	0.0367	SLC27A1;SLC1A1;ABCB9	Down	Inh-L1-4-VIP-CHRNA2	TREM2var	PHF1
ABC transporters	KEGG_2021_Human	0.02688	ABCD4;ABCA3;ABCC5;ABCB9	Down	Inh-L3-4-PVALB-HOMER3	TREM2var	PHF1
Regulation Of Synaptic Transmission, Glutamatergic	GO_Biological_Process_2023	0.0009768	NLGN1;GRIN2A;GRM4;GRIK3;CACNG4;HCN1	Down	Inh-L6-SST-NPY	TREM2var	PHF1
Calcium-Dependent Cell-Cell Adhesion Via Plasma Membrane Cell Adhesion Molecules	GO_Biological_Process_2023	0.0148	NLGN1;CDH3;CDH7	Down	Inh-L6-SST-NPY	TREM2var	PHF1
Modulation Of Excitatory Postsynaptic Potential	GO_Biological_Process_2023	0.0213778	NLGN1;GRIN2A;CUX2	Down	Inh-L6-SST-NPY	TREM2var	PHF1
Glutamate Receptor Signaling Pathway	GO_Biological_Process_2023	0.0218476	GRIN2A;GRM4;GRIK3	Down	Inh-L6-SST-NPY	TREM2var	PHF1
Regulation Of Trans-Synaptic Signaling	GO_Biological_Process_2023	0.0290519	NLGN1;GRIK3;LRP8	Down	Inh-L6-SST-NPY	TREM2var	PHF1
Regulation Of Cation Channel Activity	GO_Biological_Process_2023	0.0290519	DMD;JPH1;HCN1	Down	Inh-L6-SST-NPY	TREM2var	PHF1
Pyruvate metabolism	KEGG_2021_Human	0.0185033	HAGH;ALDH7A1;ACACA	Down	Inh-L6-SST-NPY	TREM2var	PHF1
Neurotransmitter Transport	GO_Biological_Process_2023	0.0158	GABRA2;STXBP3;NRXN1;SLC38A2;SYN1	Up	Exc-L3-RORB-CARTPT	TREM2var	PHF1
Regulation Of B Cell Receptor Signaling Pathway	GO_Biological_Process_2023	0.0158	GPS2;LPXN;FOXP1	Up	Exc-L3-RORB-CARTPT	TREM2var	PHF1
Translational Elongation	GO_Biological_Process_2023	0.0316	EIF5A;GFM2;EEF2;MRPL44	Up	Exc-L3-RORB-CARTPT	TREM2var	PHF1
Protein Mannosylation	GO_Biological_Process_2023	0.0325294	DPY19L1;CRPPA;DPY19L3	Up	Exc-L3-RORB-CARTPT	TREM2var	PHF1
Release Of Sequestered Calcium Ion Into Cytosol	GO_Biological_Process_2023	0.03871	ERO1A;PLCH1;HTR2A	Up	Exc-L3-RORB-CARTPT	TREM2var	PHF1
Regulation Of Metal Ion Transport	GO_Biological_Process_2023	0.0398762	NKAIN2;NKAIN3;B2M	Up	Exc-L3-RORB-CARTPT	TREM2var	PHF1
Calcium-Dependent Cell-Cell Adhesion Via Plasma Membrane Cell Adhesion Molecules	GO_Biological_Process_2023	0.001936	NLGN1;CDH2;CDH11;CDH9;CDH18	Up	Exc-L4-6-RORB-LCN15	TREM2var	PHF1
Regulation Of Dendritic Spine Development	GO_Biological_Process_2023	0.014432	NLGN1;GRIN3A;TANC2;PPFIA2	Up	Exc-L4-6-RORB-LCN15	TREM2var	PHF1
G Protein-Coupled Glutamate Receptor Signaling Pathway	GO_Biological_Process_2023	0.014432	GRM3;GRM5;GRM1	Up	Exc-L4-6-RORB-LCN15	TREM2var	PHF1
Cyclic-Nucleotide-Mediated Signaling	GO_Biological_Process_2023	0.000378	GUCY1A2;GUCY1B1;PDE4D	Up	Exc-L5-6-THEMIS-GPR21	TREM2var	PHF1
Regulation Of Keratinocyte Proliferation	GO_Biological_Process_2023	0.0253	PTPRK;PRKD1;SRSF6;FGF10	Up	Exc-L5-RORB-LINC01202	TREM2var	PHF1
Monocarboxylic Acid Transport	GO_Biological_Process_2023	0.022575	ABCD3;SLC25A17;SLC16A7;SLC6A11	Up	Exc-L6-FEZF2	TREM2var	PHF1
Calcium-Dependent Cell-Cell Adhesion Via Plasma Membrane Cell Adhesion Molecules	GO_Biological_Process_2023	0.03354	CDH6;CDH2;CDH13	Up	Exc-L6-FEZF2	TREM2var	PHF1
Synaptic Transmission, Glutamatergic	GO_Biological_Process_2023	0.03956	UNC13C;GRID2;GRIA3	Up	Exc-L6-FEZF2	TREM2var	PHF1
Synapse Assembly	GO_Biological_Process_2023	0.004368	GABRA2;GRID2;NLGN1;FLRT3;ADGRL3	Up	Exc-L6-THEMIS-LINC00343	TREM2var	PHF1
Regulation Of Postsynaptic Membrane Potential	GO_Biological_Process_2023	0.03456	GABRA2;GRID2;INSYN1	Up	Exc-L6-THEMIS-LINC00343	TREM2var	PHF1
Heterophilic Cell-Cell Adhesion Via Plasma Membrane Cell Adhesion Molecules	GO_Biological_Process_2023	0.0072	TENM2;GRID2;ALCAM;CADM1;NECTIN3	Up	Inh-L1-4-VIP-CHRNA2	TREM2var	PHF1
Regulation Of Release Of Sequestered Calcium Ion Into Cytosol	GO_Biological_Process_2023	0.0132	CAMK2D;CEMIP;PDE4D;DMD;SNCA	Up	Inh-L1-4-VIP-CHRNA2	TREM2var	PHF1
Calcium-Dependent Cell-Cell Adhesion Via Plasma Membrane Cell Adhesion Molecules	GO_Biological_Process_2023	0.0208	CDH11;CDH9;CDH8;CDH18	Up	Inh-L1-4-VIP-CHRNA2	TREM2var	PHF1
Cyclic Nucleotide Biosynthetic Process	GO_Biological_Process_2023	0.0325714	GUCY1A1;GUCY1B1;ADCY8	Up	Inh-L1-4-VIP-CHRNA2	TREM2var	PHF1
Cilium-Dependent Cell Motility	GO_Biological_Process_2023	0.0325714	DNAH7;EFHC1;RFX3	Up	Inh-L1-4-VIP-CHRNA2	TREM2var	PHF1
Regulation Of Sodium Ion Transmembrane Transporter Activity	GO_Biological_Process_2023	0.0325714	CAMK2D;NETO1;STK39;DMD	Up	Inh-L1-4-VIP-CHRNA2	TREM2var	PHF1
Regulation Of Presynapse Assembly	GO_Biological_Process_2023	0.0325714	LRFN5;LRRTM3;SNCA	Up	Inh-L1-4-VIP-CHRNA2	TREM2var	PHF1
Regulation Of Dopamine Secretion	GO_Biological_Process_2023	0.0384	SYT1;SYT17;SNCA	Up	Inh-L1-4-VIP-CHRNA2	TREM2var	PHF1
Calcium-Dependent Cell-Cell Adhesion Via Plasma Membrane Cell Adhesion Molecules	GO_Biological_Process_2023	0.001494	CDH2;CDH11;CDH9;CDH18	Up	Inh-L3-4-PVALB-HOMER3	TREM2var	PHF1
Oligosaccharide Metabolic Process	GO_Biological_Process_2023	0.0022825	ST6GAL2;FUT9;B3GALT1;ST8SIA4	Up	Inh-L3-4-PVALB-HOMER3	TREM2var	PHF1
Protein O-linked Glycosylation	GO_Biological_Process_2023	0.00857667	GALNT13;FUT9;B3GALT1;TMTC2;GALNTL6	Up	Inh-L3-4-PVALB-HOMER3	TREM2var	PHF1
Glycosphingolipid Metabolic Process	GO_Biological_Process_2023	0.0129111	GALC;UGCG;FUT9	Up	Inh-L3-4-PVALB-HOMER3	TREM2var	PHF1
Regulation Of Cell-Cell Adhesion	GO_Biological_Process_2023	0.0181091	EPHA7;FUT9;EFNA5	Up	Inh-L3-4-PVALB-HOMER3	TREM2var	PHF1
Regulation Of Filopodium Assembly	GO_Biological_Process_2023	0.0244118	TENM1;MYO3B;FNBP1L	Up	Inh-L3-4-PVALB-HOMER3	TREM2var	PHF1
Second-Messenger-Mediated Signaling	GO_Biological_Process_2023	0.0244118	CNKSR2;CHRM3;MCTP1	Up	Inh-L3-4-PVALB-HOMER3	TREM2var	PHF1
Sphingolipid metabolism	KEGG_2021_Human	0.0198	GALC;UGCG;SGPP2	Up	Inh-L3-4-PVALB-HOMER3	TREM2var	PHF1
Other types of O-glycan biosynthesis	KEGG_2021_Human	0.02596	GALNT13;ST6GAL2;GALNTL6	Up	Inh-L3-4-PVALB-HOMER3	TREM2var	PHF1
Sodium Ion Transport	GO_Biological_Process_2023	0.001652	SLC4A8;SLC6A16;SCN9A;SCN7A;ASIC2;FGF13	Up	Inh-L6-SST-NPY	TREM2var	PHF1
Regulation Of Potassium Ion Transport	GO_Biological_Process_2023	0.003953	DPP10;DPP6;DLG1;KCNIP4	Up	Inh-L6-SST-NPY	TREM2var	PHF1
Glutamate Receptor Signaling Pathway	GO_Biological_Process_2023	0.00472	GRM5;GRIK1;GRIK2;GRM1	Up	Inh-L6-SST-NPY	TREM2var	PHF1
Regulation Of Trans-Synaptic Signaling	GO_Biological_Process_2023	0.00531	SLC4A8;GRIK1;GRIK2;LRRC4C	Up	Inh-L6-SST-NPY	TREM2var	PHF1
Chloride Transmembrane Transport	GO_Biological_Process_2023	0.00531	GABRA2;SLC4A8;GABRB1;GABRG3	Up	Inh-L6-SST-NPY	TREM2var	PHF1
Heterophilic Cell-Cell Adhesion Via Plasma Membrane Cell Adhesion Molecules	GO_Biological_Process_2023	0.0108167	IGSF21;ALCAM;NECTIN3	Up	Inh-L6-SST-NPY	TREM2var	PHF1
Regulation Of Cation Channel Activity	GO_Biological_Process_2023	0.0216333	DLG1;CACNB4;FGF13	Up	Inh-L6-SST-NPY	TREM2var	PHF1
Mucin type O-glycan biosynthesis	KEGG_2021_Human	0.0084	GALNT7;GALNT13;GALNTL6	Up	Inh-L6-SST-NPY	TREM2var	PHF1

## Sheet: Supplementary Data file 4
Supplementary Data file 4 - Pathways enriched in trajectory analysis of vulnerable and resilient neurons
Pathway description	Database	FDR	Genes	Cluster	Module
Homophilic Cell Adhesion Via Plasma Membrane Adhesion Molecules	GO_Biological_Process_2023	0.022445	ROBO2;CDH4;TENM3;CNTN4	Exc-L4-6-RORB-LCN15	Module1
Heparan Sulfate Proteoglycan Biosynthetic Process	GO_Biological_Process_2023	0.022445	NDST3;XYLT1;HS6ST3	Exc-L4-6-RORB-LCN15	Module1
Negative Regulation Of Potassium Ion Transmembrane Transporter Activity	GO_Biological_Process_2023	0.022445	STK39;KCNAB1	Exc-L4-6-RORB-LCN15	Module1
Semaphorin-Plexin Signaling Pathway Involved In Axon Guidance	GO_Biological_Process_2023	0.022445	PLXNA2;PLXNA4	Exc-L4-6-RORB-LCN15	Module1
Negative Regulation Of Transporter Activity	GO_Biological_Process_2023	0.025058	NDFIP2;STK39	Exc-L4-6-RORB-LCN15	Module1
Positive Regulation Of Neurogenesis	GO_Biological_Process_2023	0.026264	ROBO2;PLXNA2;OPRM1;PLXNA4	Exc-L4-6-RORB-LCN15	Module1
Nucleoside Phosphate Biosynthetic Process	GO_Biological_Process_2023	0.026264	NMNAT3;AK5	Exc-L4-6-RORB-LCN15	Module1
Semaphorin-Plexin Signaling Pathway Involved In Neuron Projection Guidance	GO_Biological_Process_2023	0.026264	PLXNA2;PLXNA4	Exc-L4-6-RORB-LCN15	Module1
Positive Regulation Of Axonogenesis	GO_Biological_Process_2023	0.026264	ROBO2;PLXNA2;PLXNA4	Exc-L4-6-RORB-LCN15	Module1
Cell Morphogenesis Involved In Neuron Differentiation	GO_Biological_Process_2023	0.026264	RB1;ATL1;CNTN4;BAIAP2	Exc-L4-6-RORB-LCN15	Module1
Regulation Of Chondrocyte Differentiation	GO_Biological_Process_2023	0.0266325	MBOAT2;SOX5	Exc-L4-6-RORB-LCN15	Module1
Response To Ethanol	GO_Biological_Process_2023	0.0266325	OPRM1;GRIN1	Exc-L4-6-RORB-LCN15	Module1
Regulation Of Axonogenesis	GO_Biological_Process_2023	0.0318508	ROBO2;PLXNA2;PLXNA4	Exc-L4-6-RORB-LCN15	Module1
Negative Regulation Of Response To Wounding	GO_Biological_Process_2023	0.0319686	PTPRS;CASK	Exc-L4-6-RORB-LCN15	Module1
Cell Morphogenesis Involved In Differentiation	GO_Biological_Process_2023	0.0380895	RB1;ACTN1	Exc-L4-6-RORB-LCN15	Module1
Cellular Response To Nerve Growth Factor Stimulus	GO_Biological_Process_2023	0.0380895	NTRK3;TMEM108	Exc-L4-6-RORB-LCN15	Module1
Regulation Of Kinase Activity	GO_Biological_Process_2023	0.0380895	RB1;CCNY;NTRK3	Exc-L4-6-RORB-LCN15	Module1
Regulation Of Monoatomic Ion Transmembrane Transport	GO_Biological_Process_2023	0.0380895	KCNJ6;GRIN1	Exc-L4-6-RORB-LCN15	Module1
Aortic Valve Morphogenesis	GO_Biological_Process_2023	0.0380895	RB1;ROBO2	Exc-L4-6-RORB-LCN15	Module1
Positive Regulation Of Synaptic Transmission, Glutamatergic	GO_Biological_Process_2023	0.0380895	CACNG3;GRIN1	Exc-L4-6-RORB-LCN15	Module1
Aortic Valve Development	GO_Biological_Process_2023	0.0387077	RB1;ROBO2	Exc-L4-6-RORB-LCN15	Module1
Calcium-Dependent Cell-Cell Adhesion Via Plasma Membrane Cell Adhesion Molecules	GO_Biological_Process_2023	0.0387077	CDH4;CDHR3	Exc-L4-6-RORB-LCN15	Module1
Neuromuscular Junction Development	GO_Biological_Process_2023	0.041103	UNC13C;PPFIBP1	Exc-L4-6-RORB-LCN15	Module1
Regulation Of Monoatomic Ion Transmembrane Transporter Activity	GO_Biological_Process_2023	0.0417544	STK39;OPRM1;CACNG3	Exc-L4-6-RORB-LCN15	Module1
Cell-Cell Adhesion Mediated By Cadherin	GO_Biological_Process_2023	0.0417544	CDH4;CDHR3	Exc-L4-6-RORB-LCN15	Module1
Regulation Of Potassium Ion Transmembrane Transporter Activity	GO_Biological_Process_2023	0.0464285	STK39;KCNAB1	Exc-L4-6-RORB-LCN15	Module1
Chondrocyte Differentiation	GO_Biological_Process_2023	0.0464285	NFIB;SOX5	Exc-L4-6-RORB-LCN15	Module1
Negative Regulation Of Protein Secretion	GO_Biological_Process_2023	0.0470617	OPRM1;RAB11FIP3	Exc-L4-6-RORB-LCN15	Module1
Ceramide Biosynthetic Process	GO_Biological_Process_2023	0.0470617	CERS4;ST6GALNAC3	Exc-L4-6-RORB-LCN15	Module1
Synaptic Transmission, Glutamatergic	GO_Biological_Process_2023	0.049312	UNC13C;CDHR3	Exc-L4-6-RORB-LCN15	Module1
Adherens Junction Organization	GO_Biological_Process_2023	0.0515468	CDH4;CDHR3	Exc-L4-6-RORB-LCN15	Module1
Modulation Of Excitatory Postsynaptic Potential	GO_Biological_Process_2023	0.0534008	TMEM108;GRIN1	Exc-L4-6-RORB-LCN15	Module1
Monoatomic Cation Transport	GO_Biological_Process_2023	0.0534008	NDFIP2;GRIN1	Exc-L4-6-RORB-LCN15	Module1
Regulation Of Potassium Ion Transmembrane Transport	GO_Biological_Process_2023	0.0534008	STK39;KCNAB1	Exc-L4-6-RORB-LCN15	Module1
Proteoglycan Biosynthetic Process	GO_Biological_Process_2023	0.0534008	NDST3;XYLT1	Exc-L4-6-RORB-LCN15	Module1
Myeloid Leukocyte Differentiation	GO_Biological_Process_2023	0.0534008	CAMK4;GAB2	Exc-L4-6-RORB-LCN15	Module1
Semaphorin-Plexin Signaling Pathway	GO_Biological_Process_2023	0.0534008	PLXNA2;PLXNA4	Exc-L4-6-RORB-LCN15	Module1
Regulation Of Monoatomic Cation Transmembrane Transport	GO_Biological_Process_2023	0.0575856	KCNAB1;GRIN1	Exc-L4-6-RORB-LCN15	Module1
Ceramide Metabolic Process	GO_Biological_Process_2023	0.0575856	CERS4;ST6GALNAC3	Exc-L4-6-RORB-LCN15	Module1
Axon Development	GO_Biological_Process_2023	0.0576033	ATL1;CNTN4;BAIAP2	Exc-L4-6-RORB-LCN15	Module1
Negative Regulation Of Response To Stimulus	GO_Biological_Process_2023	0.058192	DDAH1;CASK	Exc-L4-6-RORB-LCN15	Module1
Negative Regulation Of Epithelial Cell Proliferation	GO_Biological_Process_2023	0.0657223	NFIB;CASK	Exc-L4-6-RORB-LCN15	Module1
Regulation Of Neurotransmitter Receptor Activity	GO_Biological_Process_2023	0.0657223	OPRM1;CACNG3	Exc-L4-6-RORB-LCN15	Module1
Cellular Response To Organic Substance	GO_Biological_Process_2023	0.0677005	ROBO2;GHR	Exc-L4-6-RORB-LCN15	Module1
Actin Polymerization Or Depolymerization	GO_Biological_Process_2023	0.0767671	DIAPH2;MICAL3	Exc-L4-6-RORB-LCN15	Module1
Cell-Cell Junction Organization	GO_Biological_Process_2023	0.0786813	CDH4;CDHR3	Exc-L4-6-RORB-LCN15	Module1
Regulation Of Rho Protein Signal Transduction	GO_Biological_Process_2023	0.0841634	STARD13;ARHGEF28	Exc-L4-6-RORB-LCN15	Module1
Regulation Of Exocytosis	GO_Biological_Process_2023	0.0896544	RAB3C;RAB27B	Exc-L4-6-RORB-LCN15	Module1
Regulation Of Secretion By Cell	GO_Biological_Process_2023	0.0914345	RAB3C;CASK	Exc-L4-6-RORB-LCN15	Module1
Cell-Cell Junction Assembly	GO_Biological_Process_2023	0.0932104	CDH4;CDHR3	Exc-L4-6-RORB-LCN15	Module1
Regulation Of Synaptic Transmission, Glutamatergic	GO_Biological_Process_2023	0.0949429	CACNG3;GRIN1	Exc-L4-6-RORB-LCN15	Module1
Sulfur Compound Biosynthetic Process	GO_Biological_Process_2023	0.096542	NDST3;XYLT1	Exc-L4-6-RORB-LCN15	Module1
Calcium Ion Transmembrane Import Into Cytosol	GO_Biological_Process_2023	0.096542	CACNA1E;GRIN1	Exc-L4-6-RORB-LCN15	Module1
Negative Regulation Of Cell Adhesion	GO_Biological_Process_2023	0.096542	PLXNA2;PLXNA4	Exc-L4-6-RORB-LCN15	Module1
Melanosome	GO_Cellular_Component_2023	0.0919455	OCA2;RAB27B	Exc-L4-6-RORB-LCN15	Module1
Catenin Complex	GO_Cellular_Component_2023	0.0919455	CDH4;CDHR3	Exc-L4-6-RORB-LCN15	Module1
Ionotropic Glutamate Receptor Complex	GO_Cellular_Component_2023	0.0919455	CACNG3;GRIN1	Exc-L4-6-RORB-LCN15	Module1
Voltage-Gated Calcium Channel Complex	GO_Cellular_Component_2023	0.0919455	CACNA1E;CACNG3	Exc-L4-6-RORB-LCN15	Module1
Postsynaptic Density Membrane	GO_Cellular_Component_2023	0.0919455	PTPRS;CACNG3	Exc-L4-6-RORB-LCN15	Module1
Postsynaptic Specialization Membrane	GO_Cellular_Component_2023	0.0919455	PTPRS;CACNG3	Exc-L4-6-RORB-LCN15	Module1
Exocytic Vesicle Membrane	GO_Cellular_Component_2023	0.0919455	UNC13C;PTPRS	Exc-L4-6-RORB-LCN15	Module1
Synaptic Vesicle Membrane	GO_Cellular_Component_2023	0.0919455	UNC13C;PTPRS	Exc-L4-6-RORB-LCN15	Module1
Calcium Channel Complex	GO_Cellular_Component_2023	0.0919455	CACNA1E;CACNG3	Exc-L4-6-RORB-LCN15	Module1
Actin Filament	GO_Cellular_Component_2023	0.0919455	DIAPH2;ACTN1	Exc-L4-6-RORB-LCN15	Module1
Voltage-Gated Potassium Channel Complex	GO_Cellular_Component_2023	0.0919455	KCNJ6;KCNAB1	Exc-L4-6-RORB-LCN15	Module1
Semaphorin Receptor Activity	GO_Molecular_Function_2023	0.0144	PLXNA2;PLXNA4	Exc-L4-6-RORB-LCN15	Module1
Calcium Channel Activity	GO_Molecular_Function_2023	0.0144	OPRM1;CACNA1E;CACNG3;GRIN1	Exc-L4-6-RORB-LCN15	Module1
Voltage-Gated Calcium Channel Activity	GO_Molecular_Function_2023	0.0144	OPRM1;CACNA1E;CACNG3	Exc-L4-6-RORB-LCN15	Module1
Heparan Sulfate Sulfotransferase Activity	GO_Molecular_Function_2023	0.0144	NDST3;HS6ST3	Exc-L4-6-RORB-LCN15	Module1
Myosin V Binding	GO_Molecular_Function_2023	0.01515	RAB3C;RAB27B	Exc-L4-6-RORB-LCN15	Module1
Sialyltransferase Activity	GO_Molecular_Function_2023	0.01515	ST6GAL1;ST6GALNAC3	Exc-L4-6-RORB-LCN15	Module1
Nucleoside Monophosphate Kinase Activity	GO_Molecular_Function_2023	0.01515	CASK;AK5	Exc-L4-6-RORB-LCN15	Module1
Voltage-Gated Monoatomic Ion Channel Activity	GO_Molecular_Function_2023	0.01515	CACNA1E;GRIN1	Exc-L4-6-RORB-LCN15	Module1
Voltage-Gated Monoatomic Cation Channel Activity	GO_Molecular_Function_2023	0.0192	OPRM1;CACNA1E;CACNG3	Exc-L4-6-RORB-LCN15	Module1
Amino Acid Binding	GO_Molecular_Function_2023	0.02448	DDAH1;GRIN1	Exc-L4-6-RORB-LCN15	Module1
Cell-Cell Adhesion Mediator Activity	GO_Molecular_Function_2023	0.0301091	CNTN4;BAIAP2	Exc-L4-6-RORB-LCN15	Module1
Myosin Binding	GO_Molecular_Function_2023	0.0468	RAB3C;RAB27B	Exc-L4-6-RORB-LCN15	Module1
Retrograde Axonal Transport	GO_Biological_Process_2023	0.0010804	DYNC1H1;KIF5A;MAP1A;KIF1A	Exc-L4-6-RORB-LCN15	Module2
Anterograde Axonal Transport	GO_Biological_Process_2023	0.01314	KIF3A;KIF5A;MAP1A;KIF1A	Exc-L4-6-RORB-LCN15	Module2
Negative Regulation Of Catecholamine Secretion	GO_Biological_Process_2023	0.01314	CHGA;SYT11	Exc-L4-6-RORB-LCN15	Module2
Establishment Of Vesicle Localization	GO_Biological_Process_2023	0.01606	SYNJ1;SYT11;KIF5A	Exc-L4-6-RORB-LCN15	Module2
Regulation Of Microtubule Depolymerization	GO_Biological_Process_2023	0.01606	MAP1A;STMN2;BMERB1	Exc-L4-6-RORB-LCN15	Module2
Vesicle Transport Along Microtubule	GO_Biological_Process_2023	0.01606	KIF3A;KIF5A;KIF1A	Exc-L4-6-RORB-LCN15	Module2
Memory	GO_Biological_Process_2023	0.01606	CAMK2N1;SYT11;MAP1A;PJA2	Exc-L4-6-RORB-LCN15	Module2
Inositol Phosphate Metabolic Process	GO_Biological_Process_2023	0.01606	SYNJ1;NUDT3;NUDT4	Exc-L4-6-RORB-LCN15	Module2
Membrane Fusion	GO_Biological_Process_2023	0.01606	NSF;VAPA;DNM1L	Exc-L4-6-RORB-LCN15	Module2
Stress Granule Assembly	GO_Biological_Process_2023	0.01606	DYNC1H1;CSDE1;G3BP2	Exc-L4-6-RORB-LCN15	Module2
Anterograde Axonal Protein Transport	GO_Biological_Process_2023	0.01825	KIF5A;MAP1A	Exc-L4-6-RORB-LCN15	Module2
Axo-Dendritic Protein Transport	GO_Biological_Process_2023	0.01825	KIF5A;MAP1A	Exc-L4-6-RORB-LCN15	Module2
Positive Regulation By Host Of Viral Genome Replication	GO_Biological_Process_2023	0.01825	VAPA;NUCKS1	Exc-L4-6-RORB-LCN15	Module2
Protein Localization To Presynapse	GO_Biological_Process_2023	0.01825	KIF5A;MAP1A	Exc-L4-6-RORB-LCN15	Module2
Negative Regulation Of Transport	GO_Biological_Process_2023	0.01825	SCAMP5;NDFIP1;SYT11	Exc-L4-6-RORB-LCN15	Module2
Protein Autoubiquitination	GO_Biological_Process_2023	0.01825	RNF11;UBE2B;UBE3A;TRIM37	Exc-L4-6-RORB-LCN15	Module2
Endosomal Lumen Acidification	GO_Biological_Process_2023	0.0266235	ATP6V1A;ATP6V0A1	Exc-L4-6-RORB-LCN15	Module2
Axonal Transport	GO_Biological_Process_2023	0.0271143	DYNC1H1;KIF3A;KIF1A	Exc-L4-6-RORB-LCN15	Module2
Regulation Of Long-Term Neuronal Synaptic Plasticity	GO_Biological_Process_2023	0.0271143	NPTN;SYP	Exc-L4-6-RORB-LCN15	Module2
Synaptic Vesicle Transport	GO_Biological_Process_2023	0.0271143	SYNJ1;KIF5A	Exc-L4-6-RORB-LCN15	Module2
Mitochondrion Distribution	GO_Biological_Process_2023	0.0271143	ATCAY;DNM1L	Exc-L4-6-RORB-LCN15	Module2
Regulation Of Neurogenesis	GO_Biological_Process_2023	0.0272091	APLP2;NAP1L1;SORL1	Exc-L4-6-RORB-LCN15	Module2
Lysosomal Lumen Acidification	GO_Biological_Process_2023	0.0298348	ATP6V1A;ATP6V0A1	Exc-L4-6-RORB-LCN15	Module2
Neurotransmitter Transport	GO_Biological_Process_2023	0.0316333	SLC38A1;SYNJ1;SLC17A7	Exc-L4-6-RORB-LCN15	Module2
Intracellular Protein Transmembrane Transport	GO_Biological_Process_2023	0.03504	TRIM37;SEC62;TOMM20	Exc-L4-6-RORB-LCN15	Module2
Synaptic Vesicle Localization	GO_Biological_Process_2023	0.0370615	SYNJ1;KIF5A	Exc-L4-6-RORB-LCN15	Module2
Peptidyl-Threonine Dephosphorylation	GO_Biological_Process_2023	0.0396286	PPM1A;PPM1K	Exc-L4-6-RORB-LCN15	Module2
Long-Term Memory	GO_Biological_Process_2023	0.0396286	CAMK2N1;PJA2	Exc-L4-6-RORB-LCN15	Module2
Regulation Of Neuron Death	GO_Biological_Process_2023	0.0397724	CHGA;FAIM2;SORL1	Exc-L4-6-RORB-LCN15	Module2
Regulation Of Secretion By Cell	GO_Biological_Process_2023	0.0413667	NSF;SCG5;CPLX2	Exc-L4-6-RORB-LCN15	Module2
Negative Regulation Of Microtubule Depolymerization	GO_Biological_Process_2023	0.0417143	STMN2;BMERB1	Exc-L4-6-RORB-LCN15	Module2
Regulation Of Lysosomal Lumen pH	GO_Biological_Process_2023	0.0417143	ATP6V1A;ATP6V0A1	Exc-L4-6-RORB-LCN15	Module2
Regulation Of Spindle Organization	GO_Biological_Process_2023	0.0417143	DYNC1H1;CLTC	Exc-L4-6-RORB-LCN15	Module2
Positive Regulation By Host Of Viral Process	GO_Biological_Process_2023	0.0417143	VAPA;NUCKS1	Exc-L4-6-RORB-LCN15	Module2
Protein Localization To Cell Junction	GO_Biological_Process_2023	0.0417143	KIF3A;BSN	Exc-L4-6-RORB-LCN15	Module2
Modulation By Host Of Viral Genome Replication	GO_Biological_Process_2023	0.0417143	VAPA;NUCKS1	Exc-L4-6-RORB-LCN15	Module2
Negative Regulation Of Calcium Ion Transmembrane Transporter Activity	GO_Biological_Process_2023	0.0417143	YWHAE;GNB5	Exc-L4-6-RORB-LCN15	Module2
Negative Regulation Of Protein Binding	GO_Biological_Process_2023	0.0417143	ATP2A2;SORL1;TLE5	Exc-L4-6-RORB-LCN15	Module2
Negative Regulation Of Cellular Component Organization	GO_Biological_Process_2023	0.0417143	SCAMP5;SYT11;SORL1	Exc-L4-6-RORB-LCN15	Module2
Negative Regulation Of Endocytosis	GO_Biological_Process_2023	0.0417143	SCAMP5;SYT11	Exc-L4-6-RORB-LCN15	Module2
L-amino Acid Transport	GO_Biological_Process_2023	0.0417143	SLC38A1;SLC6A17	Exc-L4-6-RORB-LCN15	Module2
Negative Regulation Of Neurogenesis	GO_Biological_Process_2023	0.0417143	GDI1;SORL1	Exc-L4-6-RORB-LCN15	Module2
Negative Regulation Of Protein Dephosphorylation	GO_Biological_Process_2023	0.0417143	YWHAE;ENSA	Exc-L4-6-RORB-LCN15	Module2
Negative Regulation Of Protein Localization To Membrane	GO_Biological_Process_2023	0.0417143	GDI1;CLTC	Exc-L4-6-RORB-LCN15	Module2
Glucose Homeostasis	GO_Biological_Process_2023	0.0417143	APLP2;NUCKS1;HK1	Exc-L4-6-RORB-LCN15	Module2
Negative Regulation Of Protein Depolymerization	GO_Biological_Process_2023	0.0417143	STMN2;BMERB1	Exc-L4-6-RORB-LCN15	Module2
Regulation Of Synapse Organization	GO_Biological_Process_2023	0.0417143	RAP2A;YWHAZ	Exc-L4-6-RORB-LCN15	Module2
Vacuolar Acidification	GO_Biological_Process_2023	0.0417143	ATP6V1A;ATP6V0A1	Exc-L4-6-RORB-LCN15	Module2
Purine Ribonucleotide Catabolic Process	GO_Biological_Process_2023	0.0417143	NUDT3;NUDT4	Exc-L4-6-RORB-LCN15	Module2
Negative Regulation Of Secretion By Cell	GO_Biological_Process_2023	0.0486667	CHGA;SYT11	Exc-L4-6-RORB-LCN15	Module2
Regulation Of Double-Strand Break Repair Via Homologous Recombination	GO_Biological_Process_2023	0.0486667	ACTR2;MORF4L1;TERF2IP	Exc-L4-6-RORB-LCN15	Module2
Regulation Of Microtubule Polymerization Or Depolymerization	GO_Biological_Process_2023	0.0495849	MAP1A;STMN2	Exc-L4-6-RORB-LCN15	Module2
Neutral Amino Acid Transport	GO_Biological_Process_2023	0.0495849	SLC38A1;SLC6A17	Exc-L4-6-RORB-LCN15	Module2
Intracellular pH Reduction	GO_Biological_Process_2023	0.0530909	ATP6V1A;ATP6V0A1	Exc-L4-6-RORB-LCN15	Module2
Regulation Of Calcium Ion-Dependent Exocytosis	GO_Biological_Process_2023	0.0530909	SCAMP5;SYT11	Exc-L4-6-RORB-LCN15	Module2
Apoptotic Mitochondrial Changes	GO_Biological_Process_2023	0.0563509	NDUFS1;DNM1L	Exc-L4-6-RORB-LCN15	Module2
Protein Localization To Golgi Apparatus	GO_Biological_Process_2023	0.0563509	RAB6B;SORL1	Exc-L4-6-RORB-LCN15	Module2
Protein Transmembrane Import Into Intracellular Organelle	GO_Biological_Process_2023	0.0578966	TRIM37;TOMM20	Exc-L4-6-RORB-LCN15	Module2
Negative Regulation Of Microtubule Polymerization Or Depolymerization	GO_Biological_Process_2023	0.0588056	STMN2;BMERB1	Exc-L4-6-RORB-LCN15	Module2
Epithelial To Mesenchymal Transition	GO_Biological_Process_2023	0.0588056	DDX5;SLC39A10	Exc-L4-6-RORB-LCN15	Module2
Intracellular Iron Ion Homeostasis	GO_Biological_Process_2023	0.0588056	ATP6V1A;NDFIP1	Exc-L4-6-RORB-LCN15	Module2
Proton Transmembrane Transport	GO_Biological_Process_2023	0.0588056	ATP6V1A;ATP6V0A1	Exc-L4-6-RORB-LCN15	Module2
Regulation Of Vesicle-Mediated Transport	GO_Biological_Process_2023	0.0588056	NSF;MAPK1;CPLX2	Exc-L4-6-RORB-LCN15	Module2
Amino Acid Transport	GO_Biological_Process_2023	0.0588056	SLC38A1;SLC6A17	Exc-L4-6-RORB-LCN15	Module2
Synaptic Vesicle Cycle	GO_Biological_Process_2023	0.0588056	SLC17A7;CPLX2	Exc-L4-6-RORB-LCN15	Module2
intra-Golgi Vesicle-Mediated Transport	GO_Biological_Process_2023	0.0588056	NSF;RAB6B	Exc-L4-6-RORB-LCN15	Module2
Modulation By Host Of Symbiont Process	GO_Biological_Process_2023	0.0588056	NAPEPLD;NUCKS1	Exc-L4-6-RORB-LCN15	Module2
Positive Regulation Of Neuron Projection Development	GO_Biological_Process_2023	0.0588056	NDRG4;STMN2;NPTN	Exc-L4-6-RORB-LCN15	Module2
L-alpha-amino Acid Transmembrane Transport	GO_Biological_Process_2023	0.0588056	SLC38A1;SLC17A7	Exc-L4-6-RORB-LCN15	Module2
Regulation Of Neurotransmitter Secretion	GO_Biological_Process_2023	0.0588056	SYT11;CPLX2	Exc-L4-6-RORB-LCN15	Module2
Positive Regulation Of Intracellular Transport	GO_Biological_Process_2023	0.0588056	DYNC1H1;SORL1	Exc-L4-6-RORB-LCN15	Module2
Intracellular Glucose Homeostasis	GO_Biological_Process_2023	0.0588056	NUCKS1;HK1	Exc-L4-6-RORB-LCN15	Module2
Regulation Of Mitotic Spindle Organization	GO_Biological_Process_2023	0.062	DYNC1H1;CLTC	Exc-L4-6-RORB-LCN15	Module2
Negative Regulation Of Protein Localization	GO_Biological_Process_2023	0.0633947	MAP1A;YWHAZ	Exc-L4-6-RORB-LCN15	Module2
Positive Regulation Of Double-Strand Break Repair Via Homologous Recombination	GO_Biological_Process_2023	0.0633947	ACTR2;MORF4L1	Exc-L4-6-RORB-LCN15	Module2
Mesenchymal Cell Differentiation	GO_Biological_Process_2023	0.0633947	DDX5;SLC39A10	Exc-L4-6-RORB-LCN15	Module2
Regulation Of Double-Strand Break Repair	GO_Biological_Process_2023	0.063641	ACTR2;MORF4L1;TERF2IP	Exc-L4-6-RORB-LCN15	Module2
Axon Development	GO_Biological_Process_2023	0.063641	GAP43;APLP2;MAP1A	Exc-L4-6-RORB-LCN15	Module2
Negative Regulation Of Response To Stimulus	GO_Biological_Process_2023	0.0646835	APLP2;TLE5	Exc-L4-6-RORB-LCN15	Module2
Regulation Of Insulin Receptor Signaling Pathway	GO_Biological_Process_2023	0.067525	NUCKS1;SORL1	Exc-L4-6-RORB-LCN15	Module2
Establishment Of Protein Localization To Mitochondrion	GO_Biological_Process_2023	0.0686024	TOMM20;HK1	Exc-L4-6-RORB-LCN15	Module2
Synaptic Vesicle Exocytosis	GO_Biological_Process_2023	0.0686024	SYT11;CPLX2	Exc-L4-6-RORB-LCN15	Module2
Regulation Of NIK/NF-kappaB Signaling	GO_Biological_Process_2023	0.0686024	PPM1A;TERF2IP	Exc-L4-6-RORB-LCN15	Module2
Regulation Of Neurotransmitter Receptor Activity	GO_Biological_Process_2023	0.0721412	CACNG8;NPTX1	Exc-L4-6-RORB-LCN15	Module2
Glycerophospholipid Metabolic Process	GO_Biological_Process_2023	0.0721412	SYNJ1;SERINC1	Exc-L4-6-RORB-LCN15	Module2
Regulation Of Organelle Organization	GO_Biological_Process_2023	0.0738391	SYT11;MAPK1;DNM1L	Exc-L4-6-RORB-LCN15	Module2
Protein Localization To Lysosome	GO_Biological_Process_2023	0.0738391	CACNG8;SORL1	Exc-L4-6-RORB-LCN15	Module2
Regulated Exocytosis	GO_Biological_Process_2023	0.0796364	SYT11;CPLX2	Exc-L4-6-RORB-LCN15	Module2
Negative Regulation Of Protein-Containing Complex Assembly	GO_Biological_Process_2023	0.0836629	PPM1A;SORL1	Exc-L4-6-RORB-LCN15	Module2
Regulation Of Stress-Activated MAPK Cascade	GO_Biological_Process_2023	0.0859778	RAP2A;MAPK1	Exc-L4-6-RORB-LCN15	Module2
Endosome Organization	GO_Biological_Process_2023	0.0898462	ATP6V1A;ATP6V0A1	Exc-L4-6-RORB-LCN15	Module2
Positive Regulation Of DNA Recombination	GO_Biological_Process_2023	0.0910538	ACTR2;MORF4L1	Exc-L4-6-RORB-LCN15	Module2
Negative Regulation Of Cell Death	GO_Biological_Process_2023	0.0910538	CHGA;SORL1	Exc-L4-6-RORB-LCN15	Module2
Negative Regulation Of Neuron Projection Development	GO_Biological_Process_2023	0.0918144	GDI1;STMN2	Exc-L4-6-RORB-LCN15	Module2
Endoplasmic Reticulum Organization	GO_Biological_Process_2023	0.0918144	VAPA;DNM1L	Exc-L4-6-RORB-LCN15	Module2
Positive Regulation Of Telomere Maintenance	GO_Biological_Process_2023	0.0918144	TERF2IP;MAPK1	Exc-L4-6-RORB-LCN15	Module2
Protein K63-linked Ubiquitination	GO_Biological_Process_2023	0.0918144	HECTD1;UBE2B	Exc-L4-6-RORB-LCN15	Module2
Regulation Of Defense Response	GO_Biological_Process_2023	0.0929091	APLP2;NR1D2	Exc-L4-6-RORB-LCN15	Module2
Regulation Of Exocytosis	GO_Biological_Process_2023	0.0929091	NSF;CPLX2	Exc-L4-6-RORB-LCN15	Module2
Regulation Of Innate Immune Response	GO_Biological_Process_2023	0.09636	APLP2;YWHAZ	Exc-L4-6-RORB-LCN15	Module2
Plasma Membrane Organization	GO_Biological_Process_2023	0.0997426	NSF;SYT11	Exc-L4-6-RORB-LCN15	Module2
Excitatory Synapse	GO_Cellular_Component_2023	0.0242	SYT11;SLC17A7;BSN	Exc-L4-6-RORB-LCN15	Module2
Dense Core Granule	GO_Cellular_Component_2023	0.0253	CHGA;KIF1A	Exc-L4-6-RORB-LCN15	Module2
Clathrin Coat	GO_Cellular_Component_2023	0.0253	SYNJ1;CLTC	Exc-L4-6-RORB-LCN15	Module2
Exocytic Vesicle Membrane	GO_Cellular_Component_2023	0.0253	SV2A;SLC17A7;SYP	Exc-L4-6-RORB-LCN15	Module2
Proton-Transporting V-type ATPase Complex	GO_Cellular_Component_2023	0.0253	ATP6V1A;ATP6V0A1	Exc-L4-6-RORB-LCN15	Module2
Synaptic Vesicle Membrane	GO_Cellular_Component_2023	0.0253	SV2A;SLC17A7;SYP	Exc-L4-6-RORB-LCN15	Module2
Vacuolar Proton-Transporting V-type ATPase Complex	GO_Cellular_Component_2023	0.0268889	ATP6V1A;ATP6V0A1	Exc-L4-6-RORB-LCN15	Module2
Heterotrimeric G-protein Complex	GO_Cellular_Component_2023	0.0268889	GNB1;GNB5	Exc-L4-6-RORB-LCN15	Module2
Azurophil Granule Lumen	GO_Cellular_Component_2023	0.0268889	ACTR2;DYNC1H1;MAPK1	Exc-L4-6-RORB-LCN15	Module2
Golgi Stack	GO_Cellular_Component_2023	0.036	NSF;SORL1	Exc-L4-6-RORB-LCN15	Module2
Phagocytic Vesicle	GO_Cellular_Component_2023	0.036	SYT11;APLP2;ATP6V0A1	Exc-L4-6-RORB-LCN15	Module2
Phagocytic Vesicle Membrane	GO_Cellular_Component_2023	0.0495	APLP2;ATP6V0A1	Exc-L4-6-RORB-LCN15	Module2
Glutamatergic Synapse	GO_Cellular_Component_2023	0.0507692	NPTX1;BSN;YWHAZ	Exc-L4-6-RORB-LCN15	Module2
Extracellular Membrane-Bounded Organelle	GO_Cellular_Component_2023	0.0674667	CLTC;GNB1	Exc-L4-6-RORB-LCN15	Module2
Extracellular Vesicle	GO_Cellular_Component_2023	0.0674667	CLTC;GNB1	Exc-L4-6-RORB-LCN15	Module2
Spindle Microtubule	GO_Cellular_Component_2023	0.086625	KIF3A;CLTC	Exc-L4-6-RORB-LCN15	Module2
Clathrin-Coated Vesicle Membrane	GO_Cellular_Component_2023	0.0902	CLTC;SLC17A7	Exc-L4-6-RORB-LCN15	Module2
Organelle Envelope Lumen	GO_Cellular_Component_2023	0.0902	NDUFS1;SORL1	Exc-L4-6-RORB-LCN15	Module2
Vesicle Membrane	GO_Cellular_Component_2023	0.0902	SYNJ1;VOPP1	Exc-L4-6-RORB-LCN15	Module2
Extrinsic Component Of Cytoplasmic Side Of Plasma Membrane	GO_Cellular_Component_2023	0.0902	GNB1;GNB5	Exc-L4-6-RORB-LCN15	Module2
Recycling Endosome Membrane	GO_Cellular_Component_2023	0.0921905	SCAMP5;RAP2A	Exc-L4-6-RORB-LCN15	Module2
Phosphoserine Residue Binding	GO_Molecular_Function_2023	0.0323	YWHAE;YWHAZ	Exc-L4-6-RORB-LCN15	Module2
Signaling Receptor Complex Adaptor Activity	GO_Molecular_Function_2023	0.0323	GNB1;G3BP2;GNB5	Exc-L4-6-RORB-LCN15	Module2
L-amino Acid Transmembrane Transporter Activity	GO_Molecular_Function_2023	0.0323	SLC38A1;SLC17A7;SERINC3	Exc-L4-6-RORB-LCN15	Module2
R-SMAD Binding	GO_Molecular_Function_2023	0.0323	PPM1A;DDX5	Exc-L4-6-RORB-LCN15	Module2
Calcium Channel Regulator Activity	GO_Molecular_Function_2023	0.05202	YWHAE;CACNG8	Exc-L4-6-RORB-LCN15	Module2
Protein Phosphorylated Amino Acid Binding	GO_Molecular_Function_2023	0.065875	YWHAE;YWHAZ	Exc-L4-6-RORB-LCN15	Module2
Telomeric DNA Binding	GO_Molecular_Function_2023	0.065875	PURA;TERF2IP	Exc-L4-6-RORB-LCN15	Module2
Potassium Channel Regulator Activity	GO_Molecular_Function_2023	0.065875	YWHAE;ENSA	Exc-L4-6-RORB-LCN15	Module2
Protein Serine/Threonine Phosphatase Activity	GO_Molecular_Function_2023	0.0785778	PPM1A;PPM1K	Exc-L4-6-RORB-LCN15	Module2
Pyrophosphatase Activity	GO_Molecular_Function_2023	0.08245	NUDT3;NUDT4	Exc-L4-6-RORB-LCN15	Module2
Chloride Channel Activity	GO_Molecular_Function_2023	0.0860818	GABRA1;SLC17A7	Exc-L4-6-RORB-LCN15	Module2
G Protein-Coupled Glutamate Receptor Signaling Pathway	GO_Biological_Process_2023	0.012	GRM8;GRM1	Exc-L4-6-RORB-LCN15	Module3
Regulation Of Synaptic Transmission, GABAergic	GO_Biological_Process_2023	0.012	SYN3;CNTNAP4	Exc-L4-6-RORB-LCN15	Module3
Regulation Of Keratinocyte Proliferation	GO_Biological_Process_2023	0.012	PTPRK;PRKD1	Exc-L4-6-RORB-LCN15	Module3
Protein O-linked Mannosylation	GO_Biological_Process_2023	0.012	TMTC2;TMTC1	Exc-L4-6-RORB-LCN15	Module3
Protein Mannosylation	GO_Biological_Process_2023	0.0176	TMTC2;TMTC1	Exc-L4-6-RORB-LCN15	Module3
Glutamate Receptor Signaling Pathway	GO_Biological_Process_2023	0.0257143	GRM8;GRM1	Exc-L4-6-RORB-LCN15	Module3
Adenylate Cyclase-Inhibiting G Protein-Coupled Receptor Signaling Pathway	GO_Biological_Process_2023	0.0257143	HTR1E;GRM8	Exc-L4-6-RORB-LCN15	Module3
Fat Cell Differentiation	GO_Biological_Process_2023	0.03125	PID1;ZFPM2	Exc-L4-6-RORB-LCN15	Module3
Negative Regulation Of Cell Projection Organization	GO_Biological_Process_2023	0.03125	DCC;PTPRO	Exc-L4-6-RORB-LCN15	Module3
Negative Regulation Of Neuron Projection Development	GO_Biological_Process_2023	0.03125	DCC;PTPRO	Exc-L4-6-RORB-LCN15	Module3
Regulation Of BMP Signaling Pathway	GO_Biological_Process_2023	0.03125	FSTL5;CRIM1	Exc-L4-6-RORB-LCN15	Module3
Negative Regulation Of Cell Cycle	GO_Biological_Process_2023	0.03125	RPS6KA2;PTPRK	Exc-L4-6-RORB-LCN15	Module3
Regulation Of Endocytosis	GO_Biological_Process_2023	0.03125	RIT2;PRKD1	Exc-L4-6-RORB-LCN15	Module3
Regulation Of Synaptic Transmission, Glutamatergic	GO_Biological_Process_2023	0.03125	GRM8;GRM1	Exc-L4-6-RORB-LCN15	Module3
Regulation Of Osteoblast Differentiation	GO_Biological_Process_2023	0.03125	CRIM1;PRKD1	Exc-L4-6-RORB-LCN15	Module3
Neuron Migration	GO_Biological_Process_2023	0.03125	DCC;DNER	Exc-L4-6-RORB-LCN15	Module3
Cell Morphogenesis Involved In Neuron Differentiation	GO_Biological_Process_2023	0.0505263	DCC;DSCAML1	Exc-L4-6-RORB-LCN15	Module3
Positive Regulation Of Neuron Projection Development	GO_Biological_Process_2023	0.0505263	RIT2;PRKD1	Exc-L4-6-RORB-LCN15	Module3
Protein O-linked Glycosylation	GO_Biological_Process_2023	0.0505263	TMTC2;TMTC1	Exc-L4-6-RORB-LCN15	Module3
Axon Development	GO_Biological_Process_2023	0.052	DCC;DSCAML1	Exc-L4-6-RORB-LCN15	Module3
Postsynaptic Density Membrane	GO_Cellular_Component_2023	0.0195	GRID1;GRM1	Exc-L4-6-RORB-LCN15	Module3
Postsynaptic Specialization Membrane	GO_Cellular_Component_2023	0.0195	GRID1;GRM1	Exc-L4-6-RORB-LCN15	Module3
Glutamatergic Synapse	GO_Cellular_Component_2023	0.048	IL1RAPL2;PTPRO	Exc-L4-6-RORB-LCN15	Module3
Glutamate Receptor Activity	GO_Molecular_Function_2023	0.000369	GRID1;GRM8;GRM1	Exc-L4-6-RORB-LCN15	Module3
Adenylate Cyclase Inhibiting G Protein-Coupled Glutamate Receptor Activity	GO_Molecular_Function_2023	0.00225	GRM8;GRM1	Exc-L4-6-RORB-LCN15	Module3
Transmembrane Receptor Protein Phosphatase Activity	GO_Molecular_Function_2023	0.004725	PTPRO;PTPRK	Exc-L4-6-RORB-LCN15	Module3
Transmembrane Receptor Protein Tyrosine Phosphatase Activity	GO_Molecular_Function_2023	0.004725	PTPRO;PTPRK	Exc-L4-6-RORB-LCN15	Module3
Mannosyltransferase Activity	GO_Molecular_Function_2023	0.00702	TMTC2;TMTC1	Exc-L4-6-RORB-LCN15	Module3
Potassium Channel Activity	GO_Molecular_Function_2023	0.031	KCNH5;KCNMB4	Exc-L4-6-RORB-LCN15	Module3
Voltage-Gated Monoatomic Cation Channel Activity	GO_Molecular_Function_2023	0.031	CACNB2;KCNH5	Exc-L4-6-RORB-LCN15	Module3
Hexosyltransferase Activity	GO_Molecular_Function_2023	0.031	TMTC2;TMTC1	Exc-L4-6-RORB-LCN15	Module3
Protein Tyrosine Phosphatase Activity	GO_Molecular_Function_2023	0.031	PTPRO;PTPRK	Exc-L4-6-RORB-LCN15	Module3
Neuron Projection Extension Involved In Neuron Projection Guidance	GO_Biological_Process_2023	0.00444	NELL1;SLIT2	Exc-L4-6-RORB-LCN15	Module4
Axon Extension Involved In Axon Guidance	GO_Biological_Process_2023	0.00444	NELL1;SLIT2	Exc-L4-6-RORB-LCN15	Module4
Negative Chemotaxis	GO_Biological_Process_2023	0.00444	SEMA6D;UNC5C;SLIT2	Exc-L4-6-RORB-LCN15	Module4
Ganglion Development	GO_Biological_Process_2023	0.00444	NELL1;UNC5C	Exc-L4-6-RORB-LCN15	Module4
Ephrin Receptor Signaling Pathway	GO_Biological_Process_2023	0.00444	TIAM1;EPHA6;EPHB1	Exc-L4-6-RORB-LCN15	Module4
Sprouting Angiogenesis	GO_Biological_Process_2023	0.0065	NELL1;CDH13;SLIT2	Exc-L4-6-RORB-LCN15	Module4
Cell-Cell Junction Organization	GO_Biological_Process_2023	0.0066	NLGN4X;CDH13;CDH7	Exc-L4-6-RORB-LCN15	Module4
Positive Regulation Of Cell-Substrate Adhesion	GO_Biological_Process_2023	0.0066	CARMIL1;NELL1;CDH13	Exc-L4-6-RORB-LCN15	Module4
Regulation Of Cellular Response To Growth Factor Stimulus	GO_Biological_Process_2023	0.0095	NELL1;SLIT2	Exc-L4-6-RORB-LCN15	Module4
Cell Migration Involved In Sprouting Angiogenesis	GO_Biological_Process_2023	0.0095	NELL1;SLIT2	Exc-L4-6-RORB-LCN15	Module4
Rac Protein Signal Transduction	GO_Biological_Process_2023	0.0095	TIAM1;CDH13	Exc-L4-6-RORB-LCN15	Module4
Branching Morphogenesis Of An Epithelial Tube	GO_Biological_Process_2023	0.0095	NELL1;SLIT2	Exc-L4-6-RORB-LCN15	Module4
Neuron Apoptotic Process	GO_Biological_Process_2023	0.0115385	BCL2;CIT	Exc-L4-6-RORB-LCN15	Module4
Calcium-Dependent Cell-Cell Adhesion Via Plasma Membrane Cell Adhesion Molecules	GO_Biological_Process_2023	0.011625	CDH13;CDH7	Exc-L4-6-RORB-LCN15	Module4
Regulation Of Hippo Signaling	GO_Biological_Process_2023	0.011625	MOB3B;CIT	Exc-L4-6-RORB-LCN15	Module4
Intrinsic Apoptotic Signaling Pathway In Response To Endoplasmic Reticulum Stress	GO_Biological_Process_2023	0.011625	BCL2;MAP3K5	Exc-L4-6-RORB-LCN15	Module4
Cell-Cell Adhesion Mediated By Cadherin	GO_Biological_Process_2023	0.011625	CDH13;CDH7	Exc-L4-6-RORB-LCN15	Module4
Regulation Of Axon Extension Involved In Axon Guidance	GO_Biological_Process_2023	0.011625	NELL1;SEMA6D	Exc-L4-6-RORB-LCN15	Module4
Lamellipodium Assembly	GO_Biological_Process_2023	0.011625	CARMIL1;CDH13	Exc-L4-6-RORB-LCN15	Module4
Axon Extension	GO_Biological_Process_2023	0.011625	NELL1;SLIT2	Exc-L4-6-RORB-LCN15	Module4
Cell Chemotaxis	GO_Biological_Process_2023	0.011625	NELL1;EPHB1	Exc-L4-6-RORB-LCN15	Module4
Positive Regulation Of Biomineral Tissue Development	GO_Biological_Process_2023	0.011625	NELL1;SLC20A2	Exc-L4-6-RORB-LCN15	Module4
Positive Regulation Of Ossification	GO_Biological_Process_2023	0.011625	NELL1;SLC20A2	Exc-L4-6-RORB-LCN15	Module4
Mesenchymal Cell Migration	GO_Biological_Process_2023	0.011625	NELL1;SEMA6D	Exc-L4-6-RORB-LCN15	Module4
Neural Crest Cell Migration	GO_Biological_Process_2023	0.011625	NELL1;SEMA6D	Exc-L4-6-RORB-LCN15	Module4
Positive Regulation Of Substrate Adhesion-Dependent Cell Spreading	GO_Biological_Process_2023	0.011625	CARMIL1;NELL1	Exc-L4-6-RORB-LCN15	Module4
Positive Regulation Of Cell-Matrix Adhesion	GO_Biological_Process_2023	0.011625	NELL1;CDH13	Exc-L4-6-RORB-LCN15	Module4
Positive Regulation Of Chemotaxis	GO_Biological_Process_2023	0.011625	NELL1;CDH13	Exc-L4-6-RORB-LCN15	Module4
Negative Regulation Of Chemotaxis	GO_Biological_Process_2023	0.011625	SEMA6D;SLIT2	Exc-L4-6-RORB-LCN15	Module4
Adherens Junction Organization	GO_Biological_Process_2023	0.011625	CDH13;CDH7	Exc-L4-6-RORB-LCN15	Module4
Positive Regulation Of Stress Fiber Assembly	GO_Biological_Process_2023	0.011625	CARMIL1;NELL1	Exc-L4-6-RORB-LCN15	Module4
Endothelial Cell Migration	GO_Biological_Process_2023	0.011625	NELL1;CDH13	Exc-L4-6-RORB-LCN15	Module4
Lamellipodium Organization	GO_Biological_Process_2023	0.0121818	CARMIL1;CDH13	Exc-L4-6-RORB-LCN15	Module4
Neurogenesis	GO_Biological_Process_2023	0.0127059	EPHB1;CIT	Exc-L4-6-RORB-LCN15	Module4
Semaphorin-Plexin Signaling Pathway	GO_Biological_Process_2023	0.0132	NELL1;SEMA6D	Exc-L4-6-RORB-LCN15	Module4
Epithelial Cell Migration	GO_Biological_Process_2023	0.0132973	NELL1;CDH13	Exc-L4-6-RORB-LCN15	Module4
Positive Regulation Of Actin Filament Bundle Assembly	GO_Biological_Process_2023	0.0132973	CARMIL1;NELL1	Exc-L4-6-RORB-LCN15	Module4
Neural Crest Cell Development	GO_Biological_Process_2023	0.0157895	NELL1;SEMA6D	Exc-L4-6-RORB-LCN15	Module4
Regulation Of NIK/NF-kappaB Signaling	GO_Biological_Process_2023	0.0165	HDAC9;NR3C2	Exc-L4-6-RORB-LCN15	Module4
Positive Regulation Of Axonogenesis	GO_Biological_Process_2023	0.0165	TIAM1;SLIT2	Exc-L4-6-RORB-LCN15	Module4
Regulation Of Substrate Adhesion-Dependent Cell Spreading	GO_Biological_Process_2023	0.017561	CARMIL1;NELL1	Exc-L4-6-RORB-LCN15	Module4
Response To Metal Ion	GO_Biological_Process_2023	0.0185714	BCL2;PAM	Exc-L4-6-RORB-LCN15	Module4
Regulation Of Actin Filament Polymerization	GO_Biological_Process_2023	0.0204545	CARMIL1;SLIT2	Exc-L4-6-RORB-LCN15	Module4
Regulation Of Axonogenesis	GO_Biological_Process_2023	0.0204545	TIAM1;SLIT2	Exc-L4-6-RORB-LCN15	Module4
B Cell Activation	GO_Biological_Process_2023	0.0208696	BCL2;HDAC9	Exc-L4-6-RORB-LCN15	Module4
Positive Regulation Of Cell Junction Assembly	GO_Biological_Process_2023	0.0208696	NELL1;EPHB1	Exc-L4-6-RORB-LCN15	Module4
Positive Regulation Of Endothelial Cell Proliferation	GO_Biological_Process_2023	0.0225	NELL1;CDH13	Exc-L4-6-RORB-LCN15	Module4
Positive Regulation Of Protein Polymerization	GO_Biological_Process_2023	0.0225	CARMIL1;TOGARAM1	Exc-L4-6-RORB-LCN15	Module4
Cell-Cell Junction Assembly	GO_Biological_Process_2023	0.0232653	CDH13;CDH7	Exc-L4-6-RORB-LCN15	Module4
Actomyosin Structure Organization	GO_Biological_Process_2023	0.024	FRMD5;EPB41L2	Exc-L4-6-RORB-LCN15	Module4
Regulation Of Osteoblast Differentiation	GO_Biological_Process_2023	0.0253846	NELL1;HDAC9	Exc-L4-6-RORB-LCN15	Module4
Regulation Of Stress Fiber Assembly	GO_Biological_Process_2023	0.0253846	CARMIL1;NELL1	Exc-L4-6-RORB-LCN15	Module4
Regulation Of Endothelial Cell Proliferation	GO_Biological_Process_2023	0.0271698	NELL1;CDH13	Exc-L4-6-RORB-LCN15	Module4
Regulation Of Endothelial Cell Migration	GO_Biological_Process_2023	0.0277778	NELL1;SLIT2	Exc-L4-6-RORB-LCN15	Module4
Regulation Of Neuron Differentiation	GO_Biological_Process_2023	0.0283636	TIAM1;BRINP2	Exc-L4-6-RORB-LCN15	Module4
Regulation Of Mitotic Cell Cycle Phase Transition	GO_Biological_Process_2023	0.0321429	SMARCA2;NEK11	Exc-L4-6-RORB-LCN15	Module4
Positive Regulation Of Neurogenesis	GO_Biological_Process_2023	0.0331034	TIAM1;SLIT2	Exc-L4-6-RORB-LCN15	Module4
Positive Regulation Of Supramolecular Fiber Organization	GO_Biological_Process_2023	0.0331034	CARMIL1;TOGARAM1	Exc-L4-6-RORB-LCN15	Module4
Cell Junction Assembly	GO_Biological_Process_2023	0.039661	CDH13;CDH7	Exc-L4-6-RORB-LCN15	Module4
Regulation Of Vesicle-Mediated Transport	GO_Biological_Process_2023	0.041	NELL1;CDH13	Exc-L4-6-RORB-LCN15	Module4
Catenin Complex	GO_Cellular_Component_2023	0.01332	CDH13;CDH7	Exc-L4-6-RORB-LCN15	Module4
Basement Membrane	GO_Cellular_Component_2023	0.01332	FRAS1;FBN1	Exc-L4-6-RORB-LCN15	Module4
Plasma Membrane Raft	GO_Cellular_Component_2023	0.0214133	KCND2;CDH13	Exc-L4-6-RORB-LCN15	Module4
Glutamatergic Synapse	GO_Cellular_Component_2023	0.04449	NLGN4X;CTTNBP2	Exc-L4-6-RORB-LCN15	Module4
Transmembrane-Ephrin Receptor Activity	GO_Molecular_Function_2023	0.002425	EPHA6;EPHB1	Exc-L4-6-RORB-LCN15	Module4
Ephrin Receptor Activity	GO_Molecular_Function_2023	0.002425	EPHA6;EPHB1	Exc-L4-6-RORB-LCN15	Module4
Secondary Active Transmembrane Transporter Activity	GO_Molecular_Function_2023	0.0208833	SLC20A2;SLCO3A1	Exc-L4-6-RORB-LCN15	Module4
Voltage-Gated Monoatomic Cation Channel Activity	GO_Molecular_Function_2023	0.03255	CACNB4;KCND2	Exc-L4-6-RORB-LCN15	Module4
Calcium Channel Activity	GO_Molecular_Function_2023	0.03376	CACNB4;TRPM3	Exc-L4-6-RORB-LCN15	Module4
Negative Regulation Of Epithelial Cell Migration	GO_Biological_Process_2023	0.0281077	PTEN;PTPRM	Exc-L4-6-RORB-LCN15	Module5
Positive Regulation Of TORC1 Signaling	GO_Biological_Process_2023	0.0281077	STAMBPL1;GPR137C	Exc-L4-6-RORB-LCN15	Module5
Negative Regulation Of Transport	GO_Biological_Process_2023	0.0281077	PTEN;EPHA3	Exc-L4-6-RORB-LCN15	Module5
Dendrite Morphogenesis	GO_Biological_Process_2023	0.0281077	MEF2A;PTEN	Exc-L4-6-RORB-LCN15	Module5
Positive Regulation Of TOR Signaling	GO_Biological_Process_2023	0.0281077	STAMBPL1;GPR137C	Exc-L4-6-RORB-LCN15	Module5
Positive Regulation Of Protein Localization To Cell Periphery	GO_Biological_Process_2023	0.0281077	EPB41;EPHA3	Exc-L4-6-RORB-LCN15	Module5
Regulation Of Epithelial To Mesenchymal Transition	GO_Biological_Process_2023	0.0281077	PTEN;EPHA3	Exc-L4-6-RORB-LCN15	Module5
Glycosaminoglycan Biosynthetic Process	GO_Biological_Process_2023	0.0281077	CSGALNACT1;CEMIP	Exc-L4-6-RORB-LCN15	Module5
Regulation Of TORC1 Signaling	GO_Biological_Process_2023	0.0281077	STAMBPL1;GPR137C	Exc-L4-6-RORB-LCN15	Module5
Regulation Of Cyclin-Dependent Protein Serine/Threonine Kinase Activity	GO_Biological_Process_2023	0.0281077	CCNH;PTEN	Exc-L4-6-RORB-LCN15	Module5
Regulation Of Endocytosis	GO_Biological_Process_2023	0.0281077	ZFYVE16;EPHA3	Exc-L4-6-RORB-LCN15	Module5
Regulation Of Cell Cycle G1/S Phase Transition	GO_Biological_Process_2023	0.0281077	CCNH;PTEN	Exc-L4-6-RORB-LCN15	Module5
Regulation Of Focal Adhesion Assembly	GO_Biological_Process_2023	0.0281077	PTEN;EPHA3	Exc-L4-6-RORB-LCN15	Module5
Regulation Of Endothelial Cell Migration	GO_Biological_Process_2023	0.02832	PTPRM;SASH1	Exc-L4-6-RORB-LCN15	Module5
Cellular Response To Calcium Ion	GO_Biological_Process_2023	0.02832	MEF2A;CPNE8	Exc-L4-6-RORB-LCN15	Module5
Positive Regulation Of Protein Localization To Membrane	GO_Biological_Process_2023	0.029475	CEMIP;EPHA3	Exc-L4-6-RORB-LCN15	Module5
Import Into Nucleus	GO_Biological_Process_2023	0.0316588	RANBP17;BACH2	Exc-L4-6-RORB-LCN15	Module5
Cell Junction Assembly	GO_Biological_Process_2023	0.0367	CDH12;PTEN	Exc-L4-6-RORB-LCN15	Module5
1-Phosphatidylinositol Binding	GO_Molecular_Function_2023	0.0117	ZFYVE16;EPB41	Exc-L4-6-RORB-LCN15	Module5
Sodium Channel Activity	GO_Molecular_Function_2023	0.02358	GRIK3;ASIC2	Exc-L4-6-RORB-LCN15	Module5
Ligand-Gated Monoatomic Cation Channel Activity	GO_Molecular_Function_2023	0.02358	GRIK3;ASIC2	Exc-L4-6-RORB-LCN15	Module5
Phosphoric Ester Hydrolase Activity	GO_Molecular_Function_2023	0.02358	PLCXD3;PTPRM	Exc-L4-6-RORB-LCN15	Module5
Receptor Tyrosine Kinase Binding	GO_Molecular_Function_2023	0.02358	DOCK4;SHC3	Exc-L4-6-RORB-LCN15	Module5
PDZ Domain Binding	GO_Molecular_Function_2023	0.02595	DOCK4;PTEN	Exc-L4-6-RORB-LCN15	Module5
Protein Tyrosine Kinase Binding	GO_Molecular_Function_2023	0.0261	DOCK4;SHC3	Exc-L4-6-RORB-LCN15	Module5
Hexosyltransferase Activity	GO_Molecular_Function_2023	0.0271	CSGALNACT1;DPY19L1	Exc-L4-6-RORB-LCN15	Module5
Protein Tyrosine Phosphatase Activity	GO_Molecular_Function_2023	0.0271	PTEN;PTPRM	Exc-L4-6-RORB-LCN15	Module5
Regulation Of Protein Dephosphorylation	GO_Biological_Process_2023	1.4e-05	YWHAB;CALM3;DYNLL1;ARPP19;PPIA	Exc-L4-6-RORB-LCN15	Module6
Regulation Of Tau-Protein Kinase Activity	GO_Biological_Process_2023	9.5e-05	HSP90AA1;HSP90AB1;CLU	Exc-L4-6-RORB-LCN15	Module6
Positive Regulation Of Protein Dephosphorylation	GO_Biological_Process_2023	9.67e-05	HSP90AB1;CALM3;DYNLL1;PPIA	Exc-L4-6-RORB-LCN15	Module6
Positive Regulation Of Nitric Oxide Biosynthetic Process	GO_Biological_Process_2023	0.0003	HSP90AA1;HSP90AB1;CLU	Exc-L4-6-RORB-LCN15	Module6
Positive Regulation Of Nitric Oxide Metabolic Process	GO_Biological_Process_2023	0.0003	HSP90AA1;HSP90AB1;CLU	Exc-L4-6-RORB-LCN15	Module6
Glycolytic Process	GO_Biological_Process_2023	0.000416667	PKM;ENO2;GAPDH	Exc-L4-6-RORB-LCN15	Module6
Sequestering Of Actin Monomers	GO_Biological_Process_2023	0.000642857	TMSB4X;TMSB10	Exc-L4-6-RORB-LCN15	Module6
Chaperone-Mediated Protein Complex Assembly	GO_Biological_Process_2023	0.00065	HSP90AA1;HSP90AB1;CLU	Exc-L4-6-RORB-LCN15	Module6
Positive Regulation Of Dephosphorylation	GO_Biological_Process_2023	0.000677778	CALM3;DYNLL1;PPIA	Exc-L4-6-RORB-LCN15	Module6
Regulation Of Nitric Oxide Biosynthetic Process	GO_Biological_Process_2023	0.0007	HSP90AA1;HSP90AB1;CLU	Exc-L4-6-RORB-LCN15	Module6
Carbohydrate Catabolic Process	GO_Biological_Process_2023	0.000736364	PKM;ENO2;GAPDH	Exc-L4-6-RORB-LCN15	Module6
Positive Regulation Of Tau-Protein Kinase Activity	GO_Biological_Process_2023	0.000741667	HSP90AA1;HSP90AB1	Exc-L4-6-RORB-LCN15	Module6
Proton Transmembrane Transport	GO_Biological_Process_2023	0.001	ATP6V1B2;ATP1A1;ATP1B1	Exc-L4-6-RORB-LCN15	Module6
Pyruvate Metabolic Process	GO_Biological_Process_2023	0.001	PKM;ENO2;GAPDH	Exc-L4-6-RORB-LCN15	Module6
Negative Regulation Of Amide Metabolic Process	GO_Biological_Process_2023	0.0014	PRNP;ENC1;GAPDH;CLU	Exc-L4-6-RORB-LCN15	Module6
Response To Unfolded Protein	GO_Biological_Process_2023	0.00175	HSP90AA1;HSP90AB1;HSPH1	Exc-L4-6-RORB-LCN15	Module6
Sodium Ion Export Across Plasma Membrane	GO_Biological_Process_2023	0.00182353	ATP1A1;ATP1B1	Exc-L4-6-RORB-LCN15	Module6
Intracellular Potassium Ion Homeostasis	GO_Biological_Process_2023	0.00227778	ATP1A1;ATP1B1	Exc-L4-6-RORB-LCN15	Module6
Intracellular Sodium Ion Homeostasis	GO_Biological_Process_2023	0.00252381	ATP1A1;ATP1B1	Exc-L4-6-RORB-LCN15	Module6
Central Nervous System Neuron Axonogenesis	GO_Biological_Process_2023	0.00252381	HSP90AA1;HSP90AB1	Exc-L4-6-RORB-LCN15	Module6
Negative Regulation Of T Cell Receptor Signaling Pathway	GO_Biological_Process_2023	0.00252381	PRNP;THY1	Exc-L4-6-RORB-LCN15	Module6
Calcium-Mediated Signaling Using Intracellular Calcium Source	GO_Biological_Process_2023	0.003	PRNP;CLU	Exc-L4-6-RORB-LCN15	Module6
Calcium-Mediated Signaling	GO_Biological_Process_2023	0.00307692	PRNP;ATP1B1;CLU	Exc-L4-6-RORB-LCN15	Module6
Positive Regulation Of Phosphoprotein Phosphatase Activity	GO_Biological_Process_2023	0.00307692	HSP90AB1;CALM3	Exc-L4-6-RORB-LCN15	Module6
Negative Regulation Of Antigen Receptor-Mediated Signaling Pathway	GO_Biological_Process_2023	0.00307692	PRNP;THY1	Exc-L4-6-RORB-LCN15	Module6
Sodium Ion Homeostasis	GO_Biological_Process_2023	0.00307692	ATP1A1;ATP1B1	Exc-L4-6-RORB-LCN15	Module6
Negative Regulation Of Kinase Activity	GO_Biological_Process_2023	0.00314815	THY1;PPIA;YWHAG	Exc-L4-6-RORB-LCN15	Module6
Positive Regulation Of Phosphatase Activity	GO_Biological_Process_2023	0.00371429	HSP90AB1;CALM3	Exc-L4-6-RORB-LCN15	Module6
Central Nervous System Neuron Development	GO_Biological_Process_2023	0.00371429	HSP90AA1;HSP90AB1	Exc-L4-6-RORB-LCN15	Module6
Negative Regulation Of Phosphorylation	GO_Biological_Process_2023	0.00371429	PRNP;DYNLL1;PPIA	Exc-L4-6-RORB-LCN15	Module6
Telomere Maintenance Via Telomerase	GO_Biological_Process_2023	0.00371429	HSP90AA1;HSP90AB1	Exc-L4-6-RORB-LCN15	Module6
RNA-templated DNA Biosynthetic Process	GO_Biological_Process_2023	0.00371429	HSP90AA1;HSP90AB1	Exc-L4-6-RORB-LCN15	Module6
Positive Regulation Of Release Of Sequestered Calcium Ion Into Cytosol	GO_Biological_Process_2023	0.00371429	CALM3;THY1	Exc-L4-6-RORB-LCN15	Module6
Potassium Ion Homeostasis	GO_Biological_Process_2023	0.00371429	ATP1A1;ATP1B1	Exc-L4-6-RORB-LCN15	Module6
Negative Regulation Of Actin Filament Polymerization	GO_Biological_Process_2023	0.00371429	TMSB4X;TMSB10	Exc-L4-6-RORB-LCN15	Module6
Negative Regulation Of G Protein-Coupled Receptor Signaling Pathway	GO_Biological_Process_2023	0.00405405	YWHAB;STMN1	Exc-L4-6-RORB-LCN15	Module6
Negative Regulation Of Rho Protein Signal Transduction	GO_Biological_Process_2023	0.00405405	STMN1;DYNLL1	Exc-L4-6-RORB-LCN15	Module6
Negative Regulation Of Protein Modification Process	GO_Biological_Process_2023	0.00414634	PRNP;YWHAB;PPIA	Exc-L4-6-RORB-LCN15	Module6
Telomere Maintenance Via Telomere Lengthening	GO_Biological_Process_2023	0.00414634	HSP90AA1;HSP90AB1	Exc-L4-6-RORB-LCN15	Module6
Positive Regulation Of Calcium Ion Transmembrane Transporter Activity	GO_Biological_Process_2023	0.00414634	CALM3;ATP1B1	Exc-L4-6-RORB-LCN15	Module6
Negative Regulation Of Amyloid-Beta Formation	GO_Biological_Process_2023	0.00414634	PRNP;CLU	Exc-L4-6-RORB-LCN15	Module6
Negative Regulation Of Stress Fiber Assembly	GO_Biological_Process_2023	0.00452381	STMN1;DYNLL1	Exc-L4-6-RORB-LCN15	Module6
Negative Regulation Of Protein Kinase Activity	GO_Biological_Process_2023	0.00465116	THY1;PPIA;YWHAG	Exc-L4-6-RORB-LCN15	Module6
Focal Adhesion Assembly	GO_Biological_Process_2023	0.00478261	THY1;DYNLL1	Exc-L4-6-RORB-LCN15	Module6
Negative Regulation Of Neurogenesis	GO_Biological_Process_2023	0.00478261	THY1;YWHAH	Exc-L4-6-RORB-LCN15	Module6
Negative Regulation Of Amyloid Precursor Protein Catabolic Process	GO_Biological_Process_2023	0.00478261	PRNP;CLU	Exc-L4-6-RORB-LCN15	Module6
Regulation Of T Cell Receptor Signaling Pathway	GO_Biological_Process_2023	0.005	PRNP;THY1	Exc-L4-6-RORB-LCN15	Module6
Positive Regulation Of Cation Channel Activity	GO_Biological_Process_2023	0.005	TMSB4X;CALM3	Exc-L4-6-RORB-LCN15	Module6
Positive Regulation Of Cell Death	GO_Biological_Process_2023	0.0054	PRNP;CLU	Exc-L4-6-RORB-LCN15	Module6
Negative Regulation Of Actin Filament Bundle Assembly	GO_Biological_Process_2023	0.0054	STMN1;DYNLL1	Exc-L4-6-RORB-LCN15	Module6
Gluconeogenesis	GO_Biological_Process_2023	0.00588235	MDH1;ENO2	Exc-L4-6-RORB-LCN15	Module6
Positive Regulation Of Neuron Death	GO_Biological_Process_2023	0.00611111	PRNP;CLU	Exc-L4-6-RORB-LCN15	Module6
Axon Extension	GO_Biological_Process_2023	0.00611111	HSP90AA1;HSP90AB1	Exc-L4-6-RORB-LCN15	Module6
Potassium Ion Import Across Plasma Membrane	GO_Biological_Process_2023	0.00611111	ATP1A1;ATP1B1	Exc-L4-6-RORB-LCN15	Module6
Regulation Of Metal Ion Transport	GO_Biological_Process_2023	0.0062069	ATP1A1;YWHAH	Exc-L4-6-RORB-LCN15	Module6
Regulation Of Protein Tyrosine Kinase Activity	GO_Biological_Process_2023	0.0062069	PRNP;THY1	Exc-L4-6-RORB-LCN15	Module6
Cell-Substrate Junction Assembly	GO_Biological_Process_2023	0.0062069	THY1;DYNLL1	Exc-L4-6-RORB-LCN15	Module6
Regulation Of Macroautophagy	GO_Biological_Process_2023	0.0062069	UCHL1;ATP6V1B2;GAPDH	Exc-L4-6-RORB-LCN15	Module6
Hexose Biosynthetic Process	GO_Biological_Process_2023	0.0065	MDH1;ENO2	Exc-L4-6-RORB-LCN15	Module6
Positive Regulation Of Cell-Matrix Adhesion	GO_Biological_Process_2023	0.0065	ENC1;THY1	Exc-L4-6-RORB-LCN15	Module6
Positive Regulation Of Telomerase Activity	GO_Biological_Process_2023	0.00688525	HSP90AA1;HSP90AB1	Exc-L4-6-RORB-LCN15	Module6
Regulation Of Cyclin-Dependent Protein Kinase Activity	GO_Biological_Process_2023	0.00730159	HSP90AB1;CCNI	Exc-L4-6-RORB-LCN15	Module6
Regulation Of Protein Modification By Small Protein Conjugation Or Removal	GO_Biological_Process_2023	0.00730159	HSP90AA1;HSP90AB1	Exc-L4-6-RORB-LCN15	Module6
Regulation Of Release Of Sequestered Calcium Ion Into Cytosol	GO_Biological_Process_2023	0.00765625	CALM3;THY1	Exc-L4-6-RORB-LCN15	Module6
Regulation Of Sodium Ion Transport	GO_Biological_Process_2023	0.00791045	ATP1A1;YWHAH	Exc-L4-6-RORB-LCN15	Module6
Cellular Response To Heat	GO_Biological_Process_2023	0.00791045	HSP90AA1;HSP90AB1	Exc-L4-6-RORB-LCN15	Module6
Negative Regulation Of Ras Protein Signal Transduction	GO_Biological_Process_2023	0.00791045	STMN1;DYNLL1	Exc-L4-6-RORB-LCN15	Module6
Regulation Of Phosphoprotein Phosphatase Activity	GO_Biological_Process_2023	0.00811594	HSP90AB1;CALM3	Exc-L4-6-RORB-LCN15	Module6
Regulation Of Amyloid-Beta Formation	GO_Biological_Process_2023	0.00811594	PRNP;CLU	Exc-L4-6-RORB-LCN15	Module6
Negative Regulation Of Response To Stimulus	GO_Biological_Process_2023	0.00914286	THY1;CLU	Exc-L4-6-RORB-LCN15	Module6
Neuron Projection Extension	GO_Biological_Process_2023	0.00944444	HSP90AA1;HSP90AB1	Exc-L4-6-RORB-LCN15	Module6
Regulation Of Telomerase Activity	GO_Biological_Process_2023	0.00944444	HSP90AA1;HSP90AB1	Exc-L4-6-RORB-LCN15	Module6
Glucose Metabolic Process	GO_Biological_Process_2023	0.0110811	MDH1;ENO2	Exc-L4-6-RORB-LCN15	Module6
Positive Regulation Of Type I Interferon Production	GO_Biological_Process_2023	0.0110811	HSP90AA1;GAPDH	Exc-L4-6-RORB-LCN15	Module6
Negative Regulation Of Cell Projection Organization	GO_Biological_Process_2023	0.0144737	PRNP;YWHAH	Exc-L4-6-RORB-LCN15	Module6
Regulation Of Rho Protein Signal Transduction	GO_Biological_Process_2023	0.0144737	STMN1;DYNLL1	Exc-L4-6-RORB-LCN15	Module6
Mitotic Cytokinesis	GO_Biological_Process_2023	0.0153846	STMN1;CFL1	Exc-L4-6-RORB-LCN15	Module6
Regulation Of Neuron Death	GO_Biological_Process_2023	0.0153846	PRNP;CLU	Exc-L4-6-RORB-LCN15	Module6
Activation Of Cysteine-Type Endopeptidase Activity Involved In Apoptotic Process	GO_Biological_Process_2023	0.01625	BEX3;DYNLL1	Exc-L4-6-RORB-LCN15	Module6
Negative Regulation Of Intrinsic Apoptotic Signaling Pathway	GO_Biological_Process_2023	0.01625	CLU;PPIA	Exc-L4-6-RORB-LCN15	Module6
Positive Regulation Of Peptidyl-Serine Phosphorylation	GO_Biological_Process_2023	0.0170732	HSP90AA1;HSP90AB1	Exc-L4-6-RORB-LCN15	Module6
Regulation Of Cell-Matrix Adhesion	GO_Biological_Process_2023	0.0170732	ENC1;THY1	Exc-L4-6-RORB-LCN15	Module6
Regulation Of Focal Adhesion Assembly	GO_Biological_Process_2023	0.0176471	THY1;DYNLL1	Exc-L4-6-RORB-LCN15	Module6
Positive Regulation Of DNA Biosynthetic Process	GO_Biological_Process_2023	0.0176471	HSP90AA1;HSP90AB1	Exc-L4-6-RORB-LCN15	Module6
Regulation Of G Protein-Coupled Receptor Signaling Pathway	GO_Biological_Process_2023	0.0176471	RGS4;YWHAB	Exc-L4-6-RORB-LCN15	Module6
Positive Regulation Of Protein Kinase B Signaling	GO_Biological_Process_2023	0.0179775	HSP90AA1;HSP90AB1	Exc-L4-6-RORB-LCN15	Module6
Regulation Of Stress Fiber Assembly	GO_Biological_Process_2023	0.0179775	STMN1;DYNLL1	Exc-L4-6-RORB-LCN15	Module6
Regulation Of Cellular Localization	GO_Biological_Process_2023	0.0179775	HSP90AA1;HSP90AB1	Exc-L4-6-RORB-LCN15	Module6
Positive Regulation Of Catabolic Process	GO_Biological_Process_2023	0.0179775	HSP90AA1;CLU	Exc-L4-6-RORB-LCN15	Module6
Regulation Of Translational Initiation	GO_Biological_Process_2023	0.0186813	EIF4A2;EIF1	Exc-L4-6-RORB-LCN15	Module6
Sodium Ion Transmembrane Transport	GO_Biological_Process_2023	0.0186813	ATP1A1;ATP1B1	Exc-L4-6-RORB-LCN15	Module6
Regulation Of Neuron Differentiation	GO_Biological_Process_2023	0.0195652	YWHAG;YWHAH	Exc-L4-6-RORB-LCN15	Module6
Regulation Of Double-Strand Break Repair Via Homologous Recombination	GO_Biological_Process_2023	0.0221053	MORF4L2;ACTB	Exc-L4-6-RORB-LCN15	Module6
Positive Regulation Of Protein-Containing Complex Assembly	GO_Biological_Process_2023	0.0221053	HSP90AA1;CLU	Exc-L4-6-RORB-LCN15	Module6
Negative Regulation Of Supramolecular Fiber Organization	GO_Biological_Process_2023	0.0221053	STMN1;CLU	Exc-L4-6-RORB-LCN15	Module6
Cytoskeleton-Dependent Cytokinesis	GO_Biological_Process_2023	0.0229167	STMN1;CFL1	Exc-L4-6-RORB-LCN15	Module6
Regulation Of Actin Cytoskeleton Organization	GO_Biological_Process_2023	0.0247423	DYNLL1;CLU	Exc-L4-6-RORB-LCN15	Module6
Regulation Of Peptidyl-Serine Phosphorylation	GO_Biological_Process_2023	0.0255102	HSP90AA1;HSP90AB1	Exc-L4-6-RORB-LCN15	Module6
Regulation Of Protein Localization	GO_Biological_Process_2023	0.030303	HSP90AA1;HSP90AB1	Exc-L4-6-RORB-LCN15	Module6
Negative Regulation Of Macromolecule Biosynthetic Process	GO_Biological_Process_2023	0.034	ENC1;GAPDH	Exc-L4-6-RORB-LCN15	Module6
Axonal Growth Cone	GO_Cellular_Component_2023	0.000375	OLFM1;HSP90AA1;HSP90AB1	Exc-L4-6-RORB-LCN15	Module6
Cation-Transporting ATPase Complex	GO_Cellular_Component_2023	0.00135	ATP1A1;ATP1B1	Exc-L4-6-RORB-LCN15	Module6
Extracellular Membrane-Bounded Organelle	GO_Cellular_Component_2023	0.00135	PKM;ATP1A1;ATP1B1	Exc-L4-6-RORB-LCN15	Module6
Extracellular Vesicle	GO_Cellular_Component_2023	0.00135	PKM;ATP1A1;ATP1B1	Exc-L4-6-RORB-LCN15	Module6
Endocytic Vesicle Lumen	GO_Cellular_Component_2023	0.00159	HSP90AA1;HSPH1	Exc-L4-6-RORB-LCN15	Module6
Intercalated Disc	GO_Cellular_Component_2023	0.006	ATP1B1;YWHAH	Exc-L4-6-RORB-LCN15	Module6
Ficolin-1-Rich Granule Membrane	GO_Cellular_Component_2023	0.0099375	DYNLL1;CLU	Exc-L4-6-RORB-LCN15	Module6
Sperm Flagellum	GO_Cellular_Component_2023	0.0099375	ATP1A1;ATP1B1	Exc-L4-6-RORB-LCN15	Module6
Cell-Cell Contact Zone	GO_Cellular_Component_2023	0.0102	ATP1B1;YWHAH	Exc-L4-6-RORB-LCN15	Module6
Tertiary Granule Membrane	GO_Cellular_Component_2023	0.0102	DYNLL1;CLU	Exc-L4-6-RORB-LCN15	Module6
Platelet Alpha Granule Lumen	GO_Cellular_Component_2023	0.0105	TMSB4X;CLU	Exc-L4-6-RORB-LCN15	Module6
Sarcolemma	GO_Cellular_Component_2023	0.0105	ATP1A1;ATP1B1	Exc-L4-6-RORB-LCN15	Module6
9+2 Motile Cilium	GO_Cellular_Component_2023	0.0105	ATP1A1;ATP1B1	Exc-L4-6-RORB-LCN15	Module6
Lysosomal Lumen	GO_Cellular_Component_2023	0.016	HSP90AA1;PSAP	Exc-L4-6-RORB-LCN15	Module6
Platelet Alpha Granule	GO_Cellular_Component_2023	0.016	TMSB4X;CLU	Exc-L4-6-RORB-LCN15	Module6
MHC Class II Protein Complex Binding	GO_Molecular_Function_2023	3.25e-07	HSP90AA1;HSP90AB1;PKM;ATP1B1	Exc-L4-6-RORB-LCN15	Module6
Disordered Domain Specific Binding	GO_Molecular_Function_2023	0.000195	HSP90AA1;HSP90AB1;GAPDH	Exc-L4-6-RORB-LCN15	Module6
Aspartic-Type Endopeptidase Inhibitor Activity	GO_Molecular_Function_2023	0.000195	PRNP;GAPDH	Exc-L4-6-RORB-LCN15	Module6
Tau Protein Binding	GO_Molecular_Function_2023	0.001066	HSP90AA1;HSP90AB1;CLU	Exc-L4-6-RORB-LCN15	Module6
Insulin-Like Growth Factor Receptor Binding	GO_Molecular_Function_2023	0.001066	YWHAG;YWHAH	Exc-L4-6-RORB-LCN15	Module6
Actin Monomer Binding	GO_Molecular_Function_2023	0.00208	TMSB4X;TMSB10	Exc-L4-6-RORB-LCN15	Module6
DNA Polymerase Binding	GO_Molecular_Function_2023	0.0026	HSP90AA1;HSP90AB1	Exc-L4-6-RORB-LCN15	Module6
Histone Deacetylase Binding	GO_Molecular_Function_2023	0.0026	HSP90AA1;HSP90AB1;YWHAB	Exc-L4-6-RORB-LCN15	Module6
Monoatomic Cation Transmembrane Transporter Activity	GO_Molecular_Function_2023	0.00346667	ATP6V1B2;CLU	Exc-L4-6-RORB-LCN15	Module6
Translation Initiation Factor Activity	GO_Molecular_Function_2023	0.00949	EIF4A2;EIF1	Exc-L4-6-RORB-LCN15	Module6
Double-Stranded RNA Binding	GO_Molecular_Function_2023	0.0153636	TUBA1B;HSP90AB1	Exc-L4-6-RORB-LCN15	Module6
Amyloid-Beta Binding	GO_Molecular_Function_2023	0.017	PRNP;CLU	Exc-L4-6-RORB-LCN15	Module6
Protein Phosphatase Regulator Activity	GO_Molecular_Function_2023	0.017	CALM3;ARPP19	Exc-L4-6-RORB-LCN15	Module6
Homophilic Cell Adhesion Via Plasma Membrane Adhesion Molecules	GO_Biological_Process_2023	0.022445	ROBO2;CDH4;TENM3;CNTN4	Exc-L4-6-RORB-LCN15	Module1
Heparan Sulfate Proteoglycan Biosynthetic Process	GO_Biological_Process_2023	0.022445	NDST3;XYLT1;HS6ST3	Exc-L4-6-RORB-LCN15	Module1
Regulation Of Axonogenesis	GO_Biological_Process_2023	0.0318508	ROBO2;PLXNA2;PLXNA4	Exc-L4-6-RORB-LCN15	Module1
Voltage-Gated Calcium Channel Activity	GO_Molecular_Function_2023	0.0144	OPRM1;CACNA1E;CACNG3	Exc-L4-6-RORB-LCN15	Module1
Retrograde Axonal Transport	GO_Biological_Process_2023	0.0010804	DYNC1H1;KIF5A;MAP1A;KIF1A	Exc-L4-6-RORB-LCN15	Module2
Anterograde Axonal Transport	GO_Biological_Process_2023	0.01314	KIF3A;KIF5A;MAP1A;KIF1A	Exc-L4-6-RORB-LCN15	Module2
Establishment Of Vesicle Localization	GO_Biological_Process_2023	0.01606	SYNJ1;SYT11;KIF5A	Exc-L4-6-RORB-LCN15	Module2
Regulation Of Microtubule Depolymerization	GO_Biological_Process_2023	0.01606	MAP1A;STMN2;BMERB1	Exc-L4-6-RORB-LCN15	Module2
Memory	GO_Biological_Process_2023	0.01606	CAMK2N1;SYT11;MAP1A;PJA2	Exc-L4-6-RORB-LCN15	Module2
Inositol Phosphate Metabolic Process	GO_Biological_Process_2023	0.01606	SYNJ1;NUDT3;NUDT4	Exc-L4-6-RORB-LCN15	Module2
Membrane Fusion	GO_Biological_Process_2023	0.01606	NSF;VAPA;DNM1L	Exc-L4-6-RORB-LCN15	Module2
Stress Granule Assembly	GO_Biological_Process_2023	0.01606	DYNC1H1;CSDE1;G3BP2	Exc-L4-6-RORB-LCN15	Module2
Protein Autoubiquitination	GO_Biological_Process_2023	0.01825	RNF11;UBE2B;UBE3A;TRIM37	Exc-L4-6-RORB-LCN15	Module2
Regulation Of Neurogenesis	GO_Biological_Process_2023	0.0272091	APLP2;NAP1L1;SORL1	Exc-L4-6-RORB-LCN15	Module2
Neurotransmitter Transport	GO_Biological_Process_2023	0.0316333	SLC38A1;SYNJ1;SLC17A7	Exc-L4-6-RORB-LCN15	Module2
Intracellular Protein Transmembrane Transport	GO_Biological_Process_2023	0.03504	TRIM37;SEC62;TOMM20	Exc-L4-6-RORB-LCN15	Module2
Excitatory Synapse	GO_Cellular_Component_2023	0.0242	SYT11;SLC17A7;BSN	Exc-L4-6-RORB-LCN15	Module2
Signaling Receptor Complex Adaptor Activity	GO_Molecular_Function_2023	0.0323	GNB1;G3BP2;GNB5	Exc-L4-6-RORB-LCN15	Module2
L-amino Acid Transmembrane Transporter Activity	GO_Molecular_Function_2023	0.0323	SLC38A1;SLC17A7;SERINC3	Exc-L4-6-RORB-LCN15	Module2
Glutamate Receptor Activity	GO_Molecular_Function_2023	0.000369	GRID1;GRM8;GRM1	Exc-L4-6-RORB-LCN15	Module3
Ephrin Receptor Signaling Pathway	GO_Biological_Process_2023	0.00444	TIAM1;EPHA6;EPHB1	Exc-L4-6-RORB-LCN15	Module4
Cell-Cell Junction Organization	GO_Biological_Process_2023	0.0066	NLGN4X;CDH13;CDH7	Exc-L4-6-RORB-LCN15	Module4
Regulation Of Protein Dephosphorylation	GO_Biological_Process_2023	1.4e-05	YWHAB;CALM3;DYNLL1;ARPP19;PPIA	Exc-L4-6-RORB-LCN15	Module6
Regulation Of Tau-Protein Kinase Activity	GO_Biological_Process_2023	9.5e-05	HSP90AA1;HSP90AB1;CLU	Exc-L4-6-RORB-LCN15	Module6
Glycolytic Process	GO_Biological_Process_2023	0.000416667	PKM;ENO2;GAPDH	Exc-L4-6-RORB-LCN15	Module6
Proton Transmembrane Transport	GO_Biological_Process_2023	0.001	ATP6V1B2;ATP1A1;ATP1B1	Exc-L4-6-RORB-LCN15	Module6
Calcium-Mediated Signaling	GO_Biological_Process_2023	0.00307692	PRNP;ATP1B1;CLU	Exc-L4-6-RORB-LCN15	Module6
Regulation Of Macroautophagy	GO_Biological_Process_2023	0.0062069	UCHL1;ATP6V1B2;GAPDH	Exc-L4-6-RORB-LCN15	Module6
Axonal Growth Cone	GO_Cellular_Component_2023	0.000375	OLFM1;HSP90AA1;HSP90AB1	Exc-L4-6-RORB-LCN15	Module6
Extracellular Membrane-Bounded Organelle	GO_Cellular_Component_2023	0.00135	PKM;ATP1A1;ATP1B1	Exc-L4-6-RORB-LCN15	Module6
MHC Class II Protein Complex Binding	GO_Molecular_Function_2023	3.25e-07	HSP90AA1;HSP90AB1;PKM;ATP1B1	Exc-L4-6-RORB-LCN15	Module6
Regulation Of Synaptic Transmission, Glutamatergic	GO_Biological_Process_2023	0.01842	GRM8;CACNG2;GRM1;GRIN1	Exc-L5-RORB-LINC01202	Module1
Positive Regulation Of Synaptic Transmission	GO_Biological_Process_2023	0.01842	CLSTN2;CACNG2;SHANK2;GRIN1	Exc-L5-RORB-LINC01202	Module1
Glutamate Receptor Signaling Pathway	GO_Biological_Process_2023	0.01842	GRM8;GRM1;GRIN1	Exc-L5-RORB-LINC01202	Module1
G Protein-Coupled Glutamate Receptor Signaling Pathway	GO_Biological_Process_2023	0.01842	GRM8;GRM1	Exc-L5-RORB-LINC01202	Module1
Homophilic Cell Adhesion Via Plasma Membrane Adhesion Molecules	GO_Biological_Process_2023	0.026352	IGSF11;IGSF21;CNTN4	Exc-L5-RORB-LINC01202	Module1
Cell-Cell Junction Assembly	GO_Biological_Process_2023	0.0352	TLN2;MPDZ;CDH8	Exc-L5-RORB-LINC01202	Module1
Regulation Of Monoatomic Ion Transmembrane Transport	GO_Biological_Process_2023	0.0377829	KCNJ6;GRIN1	Exc-L5-RORB-LINC01202	Module1
Cell Junction Assembly	GO_Biological_Process_2023	0.0666982	TLN2;CDH8;SHANK2	Exc-L5-RORB-LINC01202	Module1
Modulation Of Excitatory Postsynaptic Potential	GO_Biological_Process_2023	0.0666982	TMEM108;GRIN1	Exc-L5-RORB-LINC01202	Module1
Regulation Of Glycolytic Process	GO_Biological_Process_2023	0.0666982	HDAC4;PRKAG2	Exc-L5-RORB-LINC01202	Module1
Adenylate Cyclase-Inhibiting G Protein-Coupled Receptor Signaling Pathway	GO_Biological_Process_2023	0.0666982	HTR1E;GRM8	Exc-L5-RORB-LINC01202	Module1
Regulation Of Neuronal Synaptic Plasticity	GO_Biological_Process_2023	0.0676985	CAMK2B;GRIN1	Exc-L5-RORB-LINC01202	Module1
Regulation Of Protein Dephosphorylation	GO_Biological_Process_2023	0.0676985	PPP1R16B;PPP6R2	Exc-L5-RORB-LINC01202	Module1
Monoatomic Cation Homeostasis	GO_Biological_Process_2023	0.0775482	TMTC2;GRIN1	Exc-L5-RORB-LINC01202	Module1
Cell-Cell Junction Organization	GO_Biological_Process_2023	0.0775482	TLN2;CDH8	Exc-L5-RORB-LINC01202	Module1
Purine Ribonucleotide Biosynthetic Process	GO_Biological_Process_2023	0.0775482	PRKAG2;AK5	Exc-L5-RORB-LINC01202	Module1
Cytoplasmic Microtubule Organization	GO_Biological_Process_2023	0.0775482	CEP126;CLIP2	Exc-L5-RORB-LINC01202	Module1
Positive Regulation Of Secretion By Cell	GO_Biological_Process_2023	0.0901867	RAB27B;MYH10	Exc-L5-RORB-LINC01202	Module1
Calcium Ion Transmembrane Import Into Cytosol	GO_Biological_Process_2023	0.0956084	JPH4;GRIN1	Exc-L5-RORB-LINC01202	Module1
Protein N-linked Glycosylation	GO_Biological_Process_2023	0.09928	MGAT5B;MAN1C1	Exc-L5-RORB-LINC01202	Module1
Cellular Response To Calcium Ion	GO_Biological_Process_2023	0.09928	CPNE5;CPNE4	Exc-L5-RORB-LINC01202	Module1
Postsynaptic Density Membrane	GO_Cellular_Component_2023	0.0864	CACNG2;GRM1	Exc-L5-RORB-LINC01202	Module1
Postsynaptic Specialization Membrane	GO_Cellular_Component_2023	0.0864	CACNG2;GRM1	Exc-L5-RORB-LINC01202	Module1
Voltage-Gated Potassium Channel Complex	GO_Cellular_Component_2023	0.0926	KCNJ6;KCNB2	Exc-L5-RORB-LINC01202	Module1
Potassium Channel Complex	GO_Cellular_Component_2023	0.0926	KCNJ6;KCNB2	Exc-L5-RORB-LINC01202	Module1
Adenylate Cyclase Inhibiting G Protein-Coupled Glutamate Receptor Activity	GO_Molecular_Function_2023	0.0252	GRM8;GRM1	Exc-L5-RORB-LINC01202	Module1
Ionotropic Glutamate Receptor Binding	GO_Molecular_Function_2023	0.0256667	IGSF11;SHANK2	Exc-L5-RORB-LINC01202	Module1
Glutamate Receptor Activity	GO_Molecular_Function_2023	0.0256667	GRM8;GRM1	Exc-L5-RORB-LINC01202	Module1
Inward Rectifier Potassium Channel Activity	GO_Molecular_Function_2023	0.0256667	KCNJ6;KCNH7	Exc-L5-RORB-LINC01202	Module1
Voltage-Gated Potassium Channel Activity	GO_Molecular_Function_2023	0.0256667	KCNJ6;KCNH7;KCNB2	Exc-L5-RORB-LINC01202	Module1
Glutamate Receptor Binding	GO_Molecular_Function_2023	0.0256667	IGSF11;SHANK2	Exc-L5-RORB-LINC01202	Module1
ADP Binding	GO_Molecular_Function_2023	0.0332	PRKAG2;MYH10	Exc-L5-RORB-LINC01202	Module1
Ligand-Gated Monoatomic Cation Channel Activity	GO_Molecular_Function_2023	0.0672	KCNJ6;KCNH7	Exc-L5-RORB-LINC01202	Module1
Calcium-Dependent Phospholipid Binding	GO_Molecular_Function_2023	0.0672	CPNE5;CPNE4	Exc-L5-RORB-LINC01202	Module1
SH3 Domain Binding	GO_Molecular_Function_2023	0.09464	EVL;RAD9A	Exc-L5-RORB-LINC01202	Module1
Synaptic Transmission, Glutamatergic	GO_Biological_Process_2023	0.0008085	GRID1;CDHR3;GRIK2;GRIA4	Exc-L5-RORB-LINC01202	Module2
Negative Regulation Of Transport	GO_Biological_Process_2023	0.0008085	PRKN;MCTP1;NRG1;EPHA3	Exc-L5-RORB-LINC01202	Module2
Regulation Of Actin Filament-Based Process	GO_Biological_Process_2023	0.00522667	ARHGAP44;EPHA5;NRG1;EPHA3	Exc-L5-RORB-LINC01202	Module2
Regulation Of Actin Cytoskeleton Organization	GO_Biological_Process_2023	0.01225	ARHGAP44;EPHA5;NRG1;EPHA3	Exc-L5-RORB-LINC01202	Module2
Regulation Of Response To Oxidative Stress	GO_Biological_Process_2023	0.01372	PRKN;MCTP1	Exc-L5-RORB-LINC01202	Module2
Regulation Of Trans-Synaptic Signaling	GO_Biological_Process_2023	0.0147	GRID1;GRIK2;GRIA4	Exc-L5-RORB-LINC01202	Module2
Negative Regulation Of Intrinsic Apoptotic Signaling Pathway By P53 Class Mediator	GO_Biological_Process_2023	0.0154	PRKN;BCL2	Exc-L5-RORB-LINC01202	Module2
Positive Regulation Of Protein Binding	GO_Biological_Process_2023	0.0174222	PRKN;EPB41;ADD2	Exc-L5-RORB-LINC01202	Module2
Regulation Of Platelet Activation	GO_Biological_Process_2023	0.0174222	NRG1;PRKCA	Exc-L5-RORB-LINC01202	Module2
Cellular Response To Unfolded Protein	GO_Biological_Process_2023	0.0245	PRKN;PACRG	Exc-L5-RORB-LINC01202	Module2
Regulation Of Hydrolase Activity	GO_Biological_Process_2023	0.0271385	ARHGAP44;EPHA5;EPHA3	Exc-L5-RORB-LINC01202	Module2
Negative Regulation Of Endocytosis	GO_Biological_Process_2023	0.0271385	MCTP1;EPHA3	Exc-L5-RORB-LINC01202	Module2
Regulation Of Protein Localization To Membrane	GO_Biological_Process_2023	0.0271385	PRKN;GPC5	Exc-L5-RORB-LINC01202	Module2
Cellular Response To Topologically Incorrect Protein	GO_Biological_Process_2023	0.02835	PRKN;PACRG	Exc-L5-RORB-LINC01202	Module2
Positive Regulation Of Binding	GO_Biological_Process_2023	0.0326667	PRKN;EPB41;ADD2	Exc-L5-RORB-LINC01202	Module2
Regulation Of Metal Ion Transport	GO_Biological_Process_2023	0.03675	EPB41;BCL2	Exc-L5-RORB-LINC01202	Module2
Negative Regulation Of Plasma Membrane Bounded Cell Projection Assembly	GO_Biological_Process_2023	0.0403529	ARHGAP44;NRG1	Exc-L5-RORB-LINC01202	Module2
Negative Regulation Of BMP Signaling Pathway	GO_Biological_Process_2023	0.0435556	VWC2;FBN1	Exc-L5-RORB-LINC01202	Module2
Regulation Of Transport	GO_Biological_Process_2023	0.0438421	PRKN;EPB41	Exc-L5-RORB-LINC01202	Module2
Glutamate Receptor Signaling Pathway	GO_Biological_Process_2023	0.0441	GRIK2;GRIA4	Exc-L5-RORB-LINC01202	Module2
Ephrin Receptor Signaling Pathway	GO_Biological_Process_2023	0.0443333	EPHA5;EPHA3	Exc-L5-RORB-LINC01202	Module2
Regulation Of Neuronal Synaptic Plasticity	GO_Biological_Process_2023	0.0447391	MCTP1;GRIK2	Exc-L5-RORB-LINC01202	Module2
Regulation Of Calcium Ion Transport	GO_Biological_Process_2023	0.0447391	EPB41;BCL2	Exc-L5-RORB-LINC01202	Module2
Response To Unfolded Protein	GO_Biological_Process_2023	0.0469583	PRKN;PACRG	Exc-L5-RORB-LINC01202	Module2
Response To Metal Ion	GO_Biological_Process_2023	0.05635	TRPC1;BCL2	Exc-L5-RORB-LINC01202	Module2
Positive Regulation Of Protein Localization To Cell Periphery	GO_Biological_Process_2023	0.05635	EPB41;EPHA3	Exc-L5-RORB-LINC01202	Module2
ERBB Signaling Pathway	GO_Biological_Process_2023	0.05635	SHC3;NRG1	Exc-L5-RORB-LINC01202	Module2
Mitochondrial Transport	GO_Biological_Process_2023	0.05635	PRKN;BCL2	Exc-L5-RORB-LINC01202	Module2
Negative Regulation Of Cell Death	GO_Biological_Process_2023	0.05635	PRKN;PACRG	Exc-L5-RORB-LINC01202	Module2
Negative Regulation Of Neuron Projection Development	GO_Biological_Process_2023	0.05635	BCL11A;PTPRO	Exc-L5-RORB-LINC01202	Module2
Protein K63-linked Ubiquitination	GO_Biological_Process_2023	0.05635	PRKN;TRAF3	Exc-L5-RORB-LINC01202	Module2
Negative Regulation Of Neuron Apoptotic Process	GO_Biological_Process_2023	0.05635	PRKN;BCL2	Exc-L5-RORB-LINC01202	Module2
Positive Regulation Of Growth	GO_Biological_Process_2023	0.05635	BCL2;TEAD1	Exc-L5-RORB-LINC01202	Module2
Negative Regulation Of Intrinsic Apoptotic Signaling Pathway	GO_Biological_Process_2023	0.05635	PRKN;BCL2	Exc-L5-RORB-LINC01202	Module2
Cell-Cell Junction Assembly	GO_Biological_Process_2023	0.05635	CDHR3;PRKCA	Exc-L5-RORB-LINC01202	Module2
Regulation Of Endocytosis	GO_Biological_Process_2023	0.05635	MCTP1;EPHA3	Exc-L5-RORB-LINC01202	Module2
Fatty Acid Catabolic Process	GO_Biological_Process_2023	0.05635	PCCA;AIG1	Exc-L5-RORB-LINC01202	Module2
Regulation Of Insulin Secretion	GO_Biological_Process_2023	0.05635	EPHA5;PRKN	Exc-L5-RORB-LINC01202	Module2
Regulation Of Focal Adhesion Assembly	GO_Biological_Process_2023	0.05635	NRG1;EPHA3	Exc-L5-RORB-LINC01202	Module2
Negative Regulation Of Cell Adhesion	GO_Biological_Process_2023	0.05635	PTPRO;NRG1	Exc-L5-RORB-LINC01202	Module2
Neuron Migration	GO_Biological_Process_2023	0.0573659	CEP85L;ASTN2	Exc-L5-RORB-LINC01202	Module2
Negative Regulation Of Cellular Component Organization	GO_Biological_Process_2023	0.0583333	MCTP1;EPHA3	Exc-L5-RORB-LINC01202	Module2
tRNA Modification	GO_Biological_Process_2023	0.0615349	TRMT9B;CDKAL1	Exc-L5-RORB-LINC01202	Module2
Negative Regulation Of Neuron Death	GO_Biological_Process_2023	0.0634773	PRKN;BCL2	Exc-L5-RORB-LINC01202	Module2
Positive Regulation Of Protein Localization To Membrane	GO_Biological_Process_2023	0.0642444	PRKN;EPHA3	Exc-L5-RORB-LINC01202	Module2
Positive Regulation Of Cellular Component Biogenesis	GO_Biological_Process_2023	0.067766	NRG1;PRKCA	Exc-L5-RORB-LINC01202	Module2
Negative Regulation Of Apoptotic Signaling Pathway	GO_Biological_Process_2023	0.067766	PRKN;BCL2	Exc-L5-RORB-LINC01202	Module2
Import Into Nucleus	GO_Biological_Process_2023	0.0683958	RANBP17;BACH2	Exc-L5-RORB-LINC01202	Module2
Regulation Of Protein Metabolic Process	GO_Biological_Process_2023	0.077	TRAF3;MSI2	Exc-L5-RORB-LINC01202	Module2
Ionotropic Glutamate Receptor Complex	GO_Cellular_Component_2023	0.00333333	VWC2;GRIK2;GRIA4	Exc-L5-RORB-LINC01202	Module2
Postsynaptic Density Membrane	GO_Cellular_Component_2023	0.00333333	GRID1;GRIK2;GRIA4	Exc-L5-RORB-LINC01202	Module2
Postsynaptic Specialization Membrane	GO_Cellular_Component_2023	0.00333333	GRID1;GRIK2;GRIA4	Exc-L5-RORB-LINC01202	Module2
AMPA Glutamate Receptor Complex	GO_Cellular_Component_2023	0.008125	VWC2;GRIA4	Exc-L5-RORB-LINC01202	Module2
SWI/SNF Complex	GO_Cellular_Component_2023	0.0127	BCL11A;BICRAL	Exc-L5-RORB-LINC01202	Module2
Neurotransmitter Receptor Activity Involved In Regulation Of Postsynaptic Membrane Potential	GO_Molecular_Function_2023	0.0037	GRID1;GRIK2;GRIA4	Exc-L5-RORB-LINC01202	Module2
Transmitter-Gated Monoatomic Ion Channel Activity Involved In Regulation Of Postsynaptic Membrane Potential	GO_Molecular_Function_2023	0.0037	GRID1;GRIK2;GRIA4	Exc-L5-RORB-LINC01202	Module2
Transmitter-Gated Monoatomic Ion Channel Activity	GO_Molecular_Function_2023	0.00736667	GRID1;GRIK2;GRIA4	Exc-L5-RORB-LINC01202	Module2
Inositol 1,4,5 Trisphosphate Binding	GO_Molecular_Function_2023	0.00736667	TRPC1;ITPR2	Exc-L5-RORB-LINC01202	Module2
Transmembrane-Ephrin Receptor Activity	GO_Molecular_Function_2023	0.00736667	EPHA5;EPHA3	Exc-L5-RORB-LINC01202	Module2
Ephrin Receptor Activity	GO_Molecular_Function_2023	0.00736667	EPHA5;EPHA3	Exc-L5-RORB-LINC01202	Module2
Glutamate Receptor Activity	GO_Molecular_Function_2023	0.00878	GRID1;GRIA4	Exc-L5-RORB-LINC01202	Module2
Transmembrane Receptor Protein Phosphatase Activity	GO_Molecular_Function_2023	0.00878	PTPRE;PTPRO	Exc-L5-RORB-LINC01202	Module2
Transmembrane Receptor Protein Tyrosine Phosphatase Activity	GO_Molecular_Function_2023	0.00878	PTPRE;PTPRO	Exc-L5-RORB-LINC01202	Module2
Ionotropic Glutamate Receptor Activity	GO_Molecular_Function_2023	0.00878	GRIK2;GRIA4	Exc-L5-RORB-LINC01202	Module2
Hsp70 Protein Binding	GO_Molecular_Function_2023	0.0246833	PRKN;PACRG	Exc-L5-RORB-LINC01202	Module2
Sodium Channel Activity	GO_Molecular_Function_2023	0.0246833	GRIK2;ASIC2	Exc-L5-RORB-LINC01202	Module2
Transmembrane Receptor Protein Tyrosine Kinase Activity	GO_Molecular_Function_2023	0.0262615	EPHA5;EPHA3	Exc-L5-RORB-LINC01202	Module2
Ligand-Gated Monoatomic Cation Channel Activity	GO_Molecular_Function_2023	0.0352	GRIK2;ASIC2	Exc-L5-RORB-LINC01202	Module2
Pyrophosphatase Activity	GO_Molecular_Function_2023	0.0374235	ACYP2;FHIT	Exc-L5-RORB-LINC01202	Module2
Receptor Tyrosine Kinase Binding	GO_Molecular_Function_2023	0.0374235	SHC3;NRG1	Exc-L5-RORB-LINC01202	Module2
Heme Binding	GO_Molecular_Function_2023	0.0374235	TDO2;NRG1	Exc-L5-RORB-LINC01202	Module2
Calcium Ion Transmembrane Transporter Activity	GO_Molecular_Function_2023	0.0489053	TRPC1;ITPR2	Exc-L5-RORB-LINC01202	Module2
Protein Tyrosine Kinase Binding	GO_Molecular_Function_2023	0.0489053	SHC3;NRG1	Exc-L5-RORB-LINC01202	Module2
Protein Tyrosine Phosphatase Activity	GO_Molecular_Function_2023	0.06115	PTPRE;PTPRO	Exc-L5-RORB-LINC01202	Module2
Chloride Transport	GO_Biological_Process_2023	0.00218667	GABRA1;SLC12A5;SLC17A7;CLCN3;GABRG1	Exc-L5-RORB-LINC01202	Module3
Chloride Transmembrane Transport	GO_Biological_Process_2023	0.00218667	GABRA1;SLC12A5;CLCN3;GABRG1	Exc-L5-RORB-LINC01202	Module3
Peptidyl-Threonine Dephosphorylation	GO_Biological_Process_2023	0.00218667	PDP1;PPM1A;PPM1K	Exc-L5-RORB-LINC01202	Module3
Monoatomic Anion Transmembrane Transport	GO_Biological_Process_2023	0.00218667	GABRA1;SLC12A5;CLCN3;GABRG1	Exc-L5-RORB-LINC01202	Module3
Negative Regulation Of Catecholamine Secretion	GO_Biological_Process_2023	0.00218667	CHGA;SYT11	Exc-L5-RORB-LINC01202	Module3
Regulation Of Spindle Organization	GO_Biological_Process_2023	0.00218667	DYNC1H1;CLTC;MAP9	Exc-L5-RORB-LINC01202	Module3
Inorganic Anion Transmembrane Transport	GO_Biological_Process_2023	0.00316286	GABRA1;SLC12A5;CLCN3;GABRG1	Exc-L5-RORB-LINC01202	Module3
Stress Granule Assembly	GO_Biological_Process_2023	0.00451	DYNC1H1;CSDE1;G3BP2	Exc-L5-RORB-LINC01202	Module3
Intracellular Iron Ion Homeostasis	GO_Biological_Process_2023	0.00585714	ATP6V1A;NDFIP1;SLC22A17	Exc-L5-RORB-LINC01202	Module3
intra-Golgi Vesicle-Mediated Transport	GO_Biological_Process_2023	0.00585714	NSF;COPA;RAB6B	Exc-L5-RORB-LINC01202	Module3
Regulation Of Neurotransmitter Secretion	GO_Biological_Process_2023	0.00585714	RIMS3;SYT11;SYN1	Exc-L5-RORB-LINC01202	Module3
Establishment Of Spindle Localization	GO_Biological_Process_2023	0.00585714	DYNC1H1;MAP4	Exc-L5-RORB-LINC01202	Module3
Regulation Of Mitotic Spindle Organization	GO_Biological_Process_2023	0.00585714	DYNC1H1;CLTC;MAP9	Exc-L5-RORB-LINC01202	Module3
Regulation Of Regulated Secretory Pathway	GO_Biological_Process_2023	0.00585714	RIMS3;SYT11;SYN1	Exc-L5-RORB-LINC01202	Module3
Axonal Transport	GO_Biological_Process_2023	0.0082	DYNC1H1;KIF3A;KIF1A	Exc-L5-RORB-LINC01202	Module3
Endosomal Lumen Acidification	GO_Biological_Process_2023	0.0082	ATP6V1A;CLCN3	Exc-L5-RORB-LINC01202	Module3
Synaptic Transmission, GABAergic	GO_Biological_Process_2023	0.0139882	GABRA1;GABRG1	Exc-L5-RORB-LINC01202	Module3
Calcium Ion-Regulated Exocytosis Of Neurotransmitter	GO_Biological_Process_2023	0.0159444	RIMS3;SYT11	Exc-L5-RORB-LINC01202	Module3
Retrograde Axonal Transport	GO_Biological_Process_2023	0.01681	DYNC1H1;KIF1A	Exc-L5-RORB-LINC01202	Module3
Positive Regulation Of Organelle Assembly	GO_Biological_Process_2023	0.01681	DYNC1H1;G3BP2;RAB3GAP2	Exc-L5-RORB-LINC01202	Module3
Regulation Of Dopamine Secretion	GO_Biological_Process_2023	0.0188957	SYT11;KCNA2	Exc-L5-RORB-LINC01202	Module3
Regulation Of Synaptic Vesicle Exocytosis	GO_Biological_Process_2023	0.0188957	RIMS3;SYN1	Exc-L5-RORB-LINC01202	Module3
Gamma-Aminobutyric Acid Signaling Pathway	GO_Biological_Process_2023	0.0188957	GABRA1;GABRG1	Exc-L5-RORB-LINC01202	Module3
Negative Regulation Of Protein Localization To Membrane	GO_Biological_Process_2023	0.021976	GDI1;CLTC	Exc-L5-RORB-LINC01202	Module3
Mitotic Spindle Organization	GO_Biological_Process_2023	0.021976	DYNC1H1;MAP4;MAP9	Exc-L5-RORB-LINC01202	Module3
Regulation Of Double-Strand Break Repair Via Homologous Recombination	GO_Biological_Process_2023	0.0220769	ACTR2;MORF4L1;TERF2IP	Exc-L5-RORB-LINC01202	Module3
Vesicle Transport Along Microtubule	GO_Biological_Process_2023	0.0224741	KIF3A;KIF1A	Exc-L5-RORB-LINC01202	Module3
Calcium-Ion Regulated Exocytosis	GO_Biological_Process_2023	0.0238065	RIMS3;SYT11	Exc-L5-RORB-LINC01202	Module3
Negative Regulation Of Secretion By Cell	GO_Biological_Process_2023	0.0238065	CHGA;SYT11	Exc-L5-RORB-LINC01202	Module3
Membrane Fusion	GO_Biological_Process_2023	0.0238065	NSF;DNM1L	Exc-L5-RORB-LINC01202	Module3
Regulation Of Catecholamine Secretion	GO_Biological_Process_2023	0.0238065	SYT11;KCNA2	Exc-L5-RORB-LINC01202	Module3
Intracellular pH Reduction	GO_Biological_Process_2023	0.0281875	ATP6V1A;CLCN3	Exc-L5-RORB-LINC01202	Module3
Positive Regulation Of Neuron Projection Development	GO_Biological_Process_2023	0.0298182	NDRG4;NPTN;SCN1B	Exc-L5-RORB-LINC01202	Module3
Positive Regulation Of Signaling	GO_Biological_Process_2023	0.031027	NSF;RIMS3	Exc-L5-RORB-LINC01202	Module3
Regulation Of Intracellular Transport	GO_Biological_Process_2023	0.031027	DYNC1H1;REEP5	Exc-L5-RORB-LINC01202	Module3
Negative Regulation Of Transport	GO_Biological_Process_2023	0.031027	NDFIP1;SYT11	Exc-L5-RORB-LINC01202	Module3
Regulation Of Double-Strand Break Repair	GO_Biological_Process_2023	0.031027	ACTR2;MORF4L1;TERF2IP	Exc-L5-RORB-LINC01202	Module3
Regulation Of Postsynaptic Membrane Potential	GO_Biological_Process_2023	0.0323684	GABRA1;GABRG1	Exc-L5-RORB-LINC01202	Module3
Regulation Of Macroautophagy	GO_Biological_Process_2023	0.0357436	ATP6V1A;UCHL1;WAC	Exc-L5-RORB-LINC01202	Module3
Negative Regulation Of Protein Localization	GO_Biological_Process_2023	0.036	YWHAZ;TTBK2	Exc-L5-RORB-LINC01202	Module3
Positive Regulation Of Double-Strand Break Repair Via Homologous Recombination	GO_Biological_Process_2023	0.036	ACTR2;MORF4L1	Exc-L5-RORB-LINC01202	Module3
Anterograde Axonal Transport	GO_Biological_Process_2023	0.0391364	KIF3A;KIF1A	Exc-L5-RORB-LINC01202	Module3
Synaptic Vesicle Exocytosis	GO_Biological_Process_2023	0.0391364	RIMS3;SYT11	Exc-L5-RORB-LINC01202	Module3
Regulation Of NIK/NF-kappaB Signaling	GO_Biological_Process_2023	0.0391364	PPM1A;TERF2IP	Exc-L5-RORB-LINC01202	Module3
Regulation Of Neurogenesis	GO_Biological_Process_2023	0.0419111	APLP2;NAP1L1	Exc-L5-RORB-LINC01202	Module3
Microtubule Cytoskeleton Organization Involved In Mitosis	GO_Biological_Process_2023	0.0445652	DYNC1H1;MAP4	Exc-L5-RORB-LINC01202	Module3
Neurotransmitter Transport	GO_Biological_Process_2023	0.046125	SLC17A7;SYN1	Exc-L5-RORB-LINC01202	Module3
Regulated Exocytosis	GO_Biological_Process_2023	0.046125	RIMS3;SYT11	Exc-L5-RORB-LINC01202	Module3
Peptide Metabolic Process	GO_Biological_Process_2023	0.04756	NPEPPS;CPE	Exc-L5-RORB-LINC01202	Module3
Regulation Of Axonogenesis	GO_Biological_Process_2023	0.04756	PAK1;GDI1	Exc-L5-RORB-LINC01202	Module3
Retrograde Vesicle-Mediated Transport, Golgi To Endoplasmic Reticulum	GO_Biological_Process_2023	0.0488846	COPA;RAB6B	Exc-L5-RORB-LINC01202	Module3
Endosome Organization	GO_Biological_Process_2023	0.0488846	ATP6V1A;CLCN3	Exc-L5-RORB-LINC01202	Module3
Positive Regulation Of DNA Recombination	GO_Biological_Process_2023	0.0495094	ACTR2;MORF4L1	Exc-L5-RORB-LINC01202	Module3
Endoplasmic Reticulum Organization	GO_Biological_Process_2023	0.051082	REEP5;DNM1L	Exc-L5-RORB-LINC01202	Module3
Regulation Of Neuron Death	GO_Biological_Process_2023	0.051082	CHGA;FAIM2	Exc-L5-RORB-LINC01202	Module3
Regulation Of Innate Immune Response	GO_Biological_Process_2023	0.051082	APLP2;YWHAZ	Exc-L5-RORB-LINC01202	Module3
Organelle Disassembly	GO_Biological_Process_2023	0.051082	MAP4;KLC1	Exc-L5-RORB-LINC01202	Module3
Regulation Of Secretion By Cell	GO_Biological_Process_2023	0.051082	NSF;SYN1	Exc-L5-RORB-LINC01202	Module3
Wound Healing	GO_Biological_Process_2023	0.051082	PAK1;SYT11	Exc-L5-RORB-LINC01202	Module3
Plasma Membrane Organization	GO_Biological_Process_2023	0.051082	NSF;SYT11	Exc-L5-RORB-LINC01202	Module3
Memory	GO_Biological_Process_2023	0.051082	SYT11;PJA2	Exc-L5-RORB-LINC01202	Module3
Negative Regulation Of Protein Binding	GO_Biological_Process_2023	0.0589375	ATP2A2;TTBK2	Exc-L5-RORB-LINC01202	Module3
DNA Replication	GO_Biological_Process_2023	0.0589375	TBRG1;NAP1L1	Exc-L5-RORB-LINC01202	Module3
Positive Regulation Of Macroautophagy	GO_Biological_Process_2023	0.0589375	WAC;RAB3GAP2	Exc-L5-RORB-LINC01202	Module3
Glucose Homeostasis	GO_Biological_Process_2023	0.0605538	APLP2;NUCKS1	Exc-L5-RORB-LINC01202	Module3
Histone Acetylation	GO_Biological_Process_2023	0.0621212	MORF4L1;USP22	Exc-L5-RORB-LINC01202	Module3
Regulation Of Monoatomic Ion Transmembrane Transporter Activity	GO_Biological_Process_2023	0.0639118	YWHAE;SCN1B	Exc-L5-RORB-LINC01202	Module3
Positive Regulation Of Cold-Induced Thermogenesis	GO_Biological_Process_2023	0.0639118	DYNC1H1;APLP2	Exc-L5-RORB-LINC01202	Module3
Protein Autoubiquitination	GO_Biological_Process_2023	0.0677391	RNF11;UBE3A	Exc-L5-RORB-LINC01202	Module3
Positive Regulation Of Neurogenesis	GO_Biological_Process_2023	0.0716056	NPTN;NAP1L1	Exc-L5-RORB-LINC01202	Module3
Positive Regulation Of Synaptic Transmission	GO_Biological_Process_2023	0.0716056	RIMS3;NPTN	Exc-L5-RORB-LINC01202	Module3
Positive Regulation Of Protein Modification By Small Protein Conjugation Or Removal	GO_Biological_Process_2023	0.0808767	NDFIP1;UBE3A	Exc-L5-RORB-LINC01202	Module3
Positive Regulation Of Protein Ubiquitination	GO_Biological_Process_2023	0.0808767	NDFIP1;UBE3A	Exc-L5-RORB-LINC01202	Module3
Regulation Of RNA Metabolic Process	GO_Biological_Process_2023	0.082	SON;USP22	Exc-L5-RORB-LINC01202	Module3
Protein Complex Oligomerization	GO_Biological_Process_2023	0.0862051	G3BP2;DNM1L	Exc-L5-RORB-LINC01202	Module3
MAPK Cascade	GO_Biological_Process_2023	0.0862051	YWHAE;PAK1	Exc-L5-RORB-LINC01202	Module3
mRNA Metabolic Process	GO_Biological_Process_2023	0.0862051	DDX5;SON	Exc-L5-RORB-LINC01202	Module3
Recombinational Repair	GO_Biological_Process_2023	0.0862051	MORF4L1;NUCKS1	Exc-L5-RORB-LINC01202	Module3
Positive Regulation Of Double-Strand Break Repair	GO_Biological_Process_2023	0.0892658	ACTR2;MORF4L1	Exc-L5-RORB-LINC01202	Module3
Dense Core Granule	GO_Cellular_Component_2023	0.0112	CHGA;KIF1A	Exc-L5-RORB-LINC01202	Module3
Exocytic Vesicle Membrane	GO_Cellular_Component_2023	0.0112	SV2A;SLC17A7;SYN1	Exc-L5-RORB-LINC01202	Module3
Synaptic Vesicle Membrane	GO_Cellular_Component_2023	0.0112	SV2A;SLC17A7;SYN1	Exc-L5-RORB-LINC01202	Module3
Spindle Microtubule	GO_Cellular_Component_2023	0.0112	KIF3A;CLTC;MAP9	Exc-L5-RORB-LINC01202	Module3
Azurophil Granule Lumen	GO_Cellular_Component_2023	0.01288	ACTR2;DYNC1H1;PSMD1	Exc-L5-RORB-LINC01202	Module3
Phagocytic Vesicle	GO_Cellular_Component_2023	0.0148	SYT11;APLP2;CLCN3	Exc-L5-RORB-LINC01202	Module3
Intercalated Disc	GO_Cellular_Component_2023	0.0148	PAK1;SCN1B	Exc-L5-RORB-LINC01202	Module3
Excitatory Synapse	GO_Cellular_Component_2023	0.017325	SYT11;SLC17A7	Exc-L5-RORB-LINC01202	Module3
Dendrite Membrane	GO_Cellular_Component_2023	0.0186667	GABRA1;GABRG1	Exc-L5-RORB-LINC01202	Module3
Cell-Cell Contact Zone	GO_Cellular_Component_2023	0.0266	PAK1;SCN1B	Exc-L5-RORB-LINC01202	Module3
Clathrin-Coated Vesicle Membrane	GO_Cellular_Component_2023	0.0509091	CLTC;SLC17A7	Exc-L5-RORB-LINC01202	Module3
Clathrin-Coated Vesicle	GO_Cellular_Component_2023	0.0646154	CLTC;SCAMP1	Exc-L5-RORB-LINC01202	Module3
Coated Vesicle	GO_Cellular_Component_2023	0.0646154	CLTC;SCAMP1	Exc-L5-RORB-LINC01202	Module3
trans-Golgi Network Membrane	GO_Cellular_Component_2023	0.094	CLTC;SCAMP1	Exc-L5-RORB-LINC01202	Module3
Chloride Channel Activity	GO_Molecular_Function_2023	0.0032	GABRA1;SLC17A7;CLCN3;GABRG1	Exc-L5-RORB-LINC01202	Module3
Phosphoserine Residue Binding	GO_Molecular_Function_2023	0.00805	YWHAE;YWHAZ	Exc-L5-RORB-LINC01202	Module3
Chloride Transmembrane Transporter Activity	GO_Molecular_Function_2023	0.00805	SLC12A5;SLC17A7;CLCN3	Exc-L5-RORB-LINC01202	Module3
Protein Serine/Threonine Phosphatase Activity	GO_Molecular_Function_2023	0.00805	PDP1;PPM1A;PPM1K	Exc-L5-RORB-LINC01202	Module3
GABA Receptor Activity	GO_Molecular_Function_2023	0.0132286	GABRA1;GABRG1	Exc-L5-RORB-LINC01202	Module3
R-SMAD Binding	GO_Molecular_Function_2023	0.0132286	PPM1A;DDX5	Exc-L5-RORB-LINC01202	Module3
Ligand-Gated Monoatomic Anion Channel Activity	GO_Molecular_Function_2023	0.0132286	GABRA1;GABRG1	Exc-L5-RORB-LINC01202	Module3
Potassium Ion Transmembrane Transporter Activity	GO_Molecular_Function_2023	0.020475	SLC12A5;KCNA2	Exc-L5-RORB-LINC01202	Module3
Cysteine-Type Deubiquitinase Activity	GO_Molecular_Function_2023	0.02152	UCHL1;USP11;USP22	Exc-L5-RORB-LINC01202	Module3
Kinesin Binding	GO_Molecular_Function_2023	0.02152	KLC1;TTBK2	Exc-L5-RORB-LINC01202	Module3
Protein Phosphorylated Amino Acid Binding	GO_Molecular_Function_2023	0.023	YWHAE;YWHAZ	Exc-L5-RORB-LINC01202	Module3
Telomeric DNA Binding	GO_Molecular_Function_2023	0.02445	PURA;TERF2IP	Exc-L5-RORB-LINC01202	Module3
Transmitter-Gated Monoatomic Ion Channel Activity	GO_Molecular_Function_2023	0.0254533	GABRA1;GABRG1	Exc-L5-RORB-LINC01202	Module3
Metalloexopeptidase Activity	GO_Molecular_Function_2023	0.0254533	NPEPPS;CPE	Exc-L5-RORB-LINC01202	Module3
Monoatomic Anion Channel Activity	GO_Molecular_Function_2023	0.0254533	SLC17A7;CLCN3	Exc-L5-RORB-LINC01202	Module3
Exopeptidase Activity	GO_Molecular_Function_2023	0.0284	NPEPPS;CPE	Exc-L5-RORB-LINC01202	Module3
L-amino Acid Transmembrane Transporter Activity	GO_Molecular_Function_2023	0.0378941	SLC17A7;SERINC3	Exc-L5-RORB-LINC01202	Module3
PDZ Domain Binding	GO_Molecular_Function_2023	0.0386	NSF;CLCN3	Exc-L5-RORB-LINC01202	Module3
Double-Stranded RNA Binding	GO_Molecular_Function_2023	0.0386	CLTC;ADAR	Exc-L5-RORB-LINC01202	Module3
Single-Stranded DNA Binding	GO_Molecular_Function_2023	0.07751	PURA;NUCKS1	Exc-L5-RORB-LINC01202	Module3
Response To Type II Interferon	GO_Biological_Process_2023	0.0137222	SIRPA;CD47;SNCA	Exc-L5-RORB-LINC01202	Module4
Presynaptic Endocytosis	GO_Biological_Process_2023	0.0137222	SYNJ1;AP2B1;SNCA	Exc-L5-RORB-LINC01202	Module4
Regulation Of Postsynaptic Neurotransmitter Receptor Activity	GO_Biological_Process_2023	0.0137222	NPTX1;NPTXR	Exc-L5-RORB-LINC01202	Module4
Response To Interleukin-1	GO_Biological_Process_2023	0.0137222	SIRPA;CD47;SNCA	Exc-L5-RORB-LINC01202	Module4
Response To Unfolded Protein	GO_Biological_Process_2023	0.0137222	HSPH1;HSPA4L;TMBIM6	Exc-L5-RORB-LINC01202	Module4
Regulation Of Neurotransmitter Receptor Activity	GO_Biological_Process_2023	0.0137222	NPTX1;NPTXR;SHISA6	Exc-L5-RORB-LINC01202	Module4
Synaptic Vesicle Endocytosis	GO_Biological_Process_2023	0.0137222	SYNJ1;AP2B1;SNCA	Exc-L5-RORB-LINC01202	Module4
Synaptic Vesicle Recycling	GO_Biological_Process_2023	0.0137222	SYNJ1;AP2B1;SNCA	Exc-L5-RORB-LINC01202	Module4
Negative Regulation Of Phagocytosis	GO_Biological_Process_2023	0.0137222	SIRPA;CD47	Exc-L5-RORB-LINC01202	Module4
Positive Regulation Of Endocytosis	GO_Biological_Process_2023	0.01495	SIRPA;CD47;SNCA	Exc-L5-RORB-LINC01202	Module4
Regulation Of Short-Term Neuronal Synaptic Plasticity	GO_Biological_Process_2023	0.01495	RAB3GAP1;SHISA6	Exc-L5-RORB-LINC01202	Module4
Cellular Response To Xenobiotic Stimulus	GO_Biological_Process_2023	0.01495	RAP2A;PPM1E	Exc-L5-RORB-LINC01202	Module4
Regulation Of Nervous System Process	GO_Biological_Process_2023	0.0187633	NPTX1;NPTXR	Exc-L5-RORB-LINC01202	Module4
Positive Regulation Of Leukocyte Cell-Cell Adhesion	GO_Biological_Process_2023	0.0187633	SIRPA;CD47	Exc-L5-RORB-LINC01202	Module4
Positive Regulation Of Lymphocyte Activation	GO_Biological_Process_2023	0.0187633	SIRPA;CD47	Exc-L5-RORB-LINC01202	Module4
Cellular Response To Type II Interferon	GO_Biological_Process_2023	0.0238206	SIRPA;CD47	Exc-L5-RORB-LINC01202	Module4
Focal Adhesion Assembly	GO_Biological_Process_2023	0.0238206	CTTN;PEAK1	Exc-L5-RORB-LINC01202	Module4
Regulation Of T Cell Activation	GO_Biological_Process_2023	0.0249364	SIRPA;CD47	Exc-L5-RORB-LINC01202	Module4
Regulation Of Cytokine Production Involved In Inflammatory Response	GO_Biological_Process_2023	0.0249364	SIRPA;PLD3	Exc-L5-RORB-LINC01202	Module4
Regulation Of Glucose Metabolic Process	GO_Biological_Process_2023	0.0249364	PDK3;OGT	Exc-L5-RORB-LINC01202	Module4
Regulation Of Nitric Oxide Biosynthetic Process	GO_Biological_Process_2023	0.0249364	SIRPA;CD47	Exc-L5-RORB-LINC01202	Module4
Positive Regulation Of Phagocytosis	GO_Biological_Process_2023	0.0249364	SIRPA;CD47	Exc-L5-RORB-LINC01202	Module4
Regulation Of Potassium Ion Transmembrane Transporter Activity	GO_Biological_Process_2023	0.025037	CAB39;FHL1	Exc-L5-RORB-LINC01202	Module4
Positive Regulation Of Actin Filament Polymerization	GO_Biological_Process_2023	0.025037	NCKAP1;CTTN	Exc-L5-RORB-LINC01202	Module4
Regulation Of Phagocytosis	GO_Biological_Process_2023	0.025037	SIRPA;CD47	Exc-L5-RORB-LINC01202	Module4
Cell-Substrate Junction Assembly	GO_Biological_Process_2023	0.025037	CTTN;PEAK1	Exc-L5-RORB-LINC01202	Module4
Protein Complex Oligomerization	GO_Biological_Process_2023	0.025037	KCNC1;ATL1;SNCA	Exc-L5-RORB-LINC01202	Module4
Protein K11-linked Ubiquitination	GO_Biological_Process_2023	0.0254196	UBE2B;UBE2D3	Exc-L5-RORB-LINC01202	Module4
Positive Regulation Of Organelle Organization	GO_Biological_Process_2023	0.025675	SYNJ1;RAB3GAP1	Exc-L5-RORB-LINC01202	Module4
Positive Regulation Of Stress Fiber Assembly	GO_Biological_Process_2023	0.025675	CD47;PPM1E	Exc-L5-RORB-LINC01202	Module4
Regulation Of Potassium Ion Transmembrane Transport	GO_Biological_Process_2023	0.0299609	CAB39;FHL1	Exc-L5-RORB-LINC01202	Module4
Intracellular Glucose Homeostasis	GO_Biological_Process_2023	0.0299609	PDK3;HK1	Exc-L5-RORB-LINC01202	Module4
Regulation Of Reactive Oxygen Species Metabolic Process	GO_Biological_Process_2023	0.0301485	PDK3;SNCA	Exc-L5-RORB-LINC01202	Module4
Positive Regulation Of Actin Filament Bundle Assembly	GO_Biological_Process_2023	0.0301485	CD47;PPM1E	Exc-L5-RORB-LINC01202	Module4
Regulation Of Neuronal Synaptic Plasticity	GO_Biological_Process_2023	0.0314635	RAB3GAP1;SHISA6	Exc-L5-RORB-LINC01202	Module4
Regulation Of Small Molecule Metabolic Process	GO_Biological_Process_2023	0.0314635	PDK3;OGT	Exc-L5-RORB-LINC01202	Module4
Regulation Of Type II Interferon Production	GO_Biological_Process_2023	0.0314635	SIRPA;CD47	Exc-L5-RORB-LINC01202	Module4
Cellular Response To Interleukin-1	GO_Biological_Process_2023	0.0325342	SIRPA;CD47	Exc-L5-RORB-LINC01202	Module4
Glycerophospholipid Metabolic Process	GO_Biological_Process_2023	0.03555	SYNJ1;PAFAH1B1	Exc-L5-RORB-LINC01202	Module4
Regulation Of Cellular Metabolic Process	GO_Biological_Process_2023	0.0366112	PDK3;OGT	Exc-L5-RORB-LINC01202	Module4
Second-Messenger-Mediated Signaling	GO_Biological_Process_2023	0.0376524	GUCY1B1;CAMKK2	Exc-L5-RORB-LINC01202	Module4
Neurotransmitter Transport	GO_Biological_Process_2023	0.0386905	SLC38A1;SYNJ1	Exc-L5-RORB-LINC01202	Module4
Actin Cytoskeleton Reorganization	GO_Biological_Process_2023	0.0388227	RAP2A;CTTN	Exc-L5-RORB-LINC01202	Module4
Monoatomic Cation Homeostasis	GO_Biological_Process_2023	0.0388227	SLC39A10;SNCA	Exc-L5-RORB-LINC01202	Module4
Regulation Of Actin Filament Polymerization	GO_Biological_Process_2023	0.0398378	NCKAP1;CTTN	Exc-L5-RORB-LINC01202	Module4
Regulation Of Synapse Assembly	GO_Biological_Process_2023	0.0418489	RAP2A;SNCA	Exc-L5-RORB-LINC01202	Module4
Plasma Membrane Bounded Cell Projection Morphogenesis	GO_Biological_Process_2023	0.0418489	NCKAP1;CTTN	Exc-L5-RORB-LINC01202	Module4
Protein K63-linked Ubiquitination	GO_Biological_Process_2023	0.0428458	HECTD1;UBE2B	Exc-L5-RORB-LINC01202	Module4
Activation Of Protein Kinase Activity	GO_Biological_Process_2023	0.042952	CAB39;CAMKK2	Exc-L5-RORB-LINC01202	Module4
Positive Regulation Of Cytoskeleton Organization	GO_Biological_Process_2023	0.042952	NCKAP1;CTTN	Exc-L5-RORB-LINC01202	Module4
Positive Regulation Of Protein Polymerization	GO_Biological_Process_2023	0.0439324	NCKAP1;CTTN	Exc-L5-RORB-LINC01202	Module4
Regulation Of Kinase Activity	GO_Biological_Process_2023	0.0486125	TSPYL2;CAMKK2	Exc-L5-RORB-LINC01202	Module4
Negative Regulation Of Kinase Activity	GO_Biological_Process_2023	0.0486417	PPM1E;SNCA	Exc-L5-RORB-LINC01202	Module4
Cellular Response To Reactive Oxygen Species	GO_Biological_Process_2023	0.0486417	SIRPA;CAMKK2	Exc-L5-RORB-LINC01202	Module4
Regulation Of Stress Fiber Assembly	GO_Biological_Process_2023	0.0495773	CD47;PPM1E	Exc-L5-RORB-LINC01202	Module4
Protein Tetramerization	GO_Biological_Process_2023	0.0496167	KCNC1;SNCA	Exc-L5-RORB-LINC01202	Module4
Monocarboxylic Acid Metabolic Process	GO_Biological_Process_2023	0.0496167	DSE;ACSL3	Exc-L5-RORB-LINC01202	Module4
Regulation Of Cellular Biosynthetic Process	GO_Biological_Process_2023	0.0523362	SIRPA;CD47	Exc-L5-RORB-LINC01202	Module4
Regulation Of Monoatomic Ion Transmembrane Transporter Activity	GO_Biological_Process_2023	0.0550627	FHL1;SHISA6	Exc-L5-RORB-LINC01202	Module4
Protein Autoubiquitination	GO_Biological_Process_2023	0.0577742	UBE2B;UBE2D3	Exc-L5-RORB-LINC01202	Module4
Positive Regulation Of Supramolecular Fiber Organization	GO_Biological_Process_2023	0.0623467	NCKAP1;CTTN	Exc-L5-RORB-LINC01202	Module4
Protein K48-linked Ubiquitination	GO_Biological_Process_2023	0.0650524	UBE2B;UBE2D3	Exc-L5-RORB-LINC01202	Module4
Negative Regulation Of Protein Kinase Activity	GO_Biological_Process_2023	0.0696429	PPM1E;SNCA	Exc-L5-RORB-LINC01202	Module4
Establishment Of Protein Localization To Organelle	GO_Biological_Process_2023	0.0742422	KPNA5;HK1	Exc-L5-RORB-LINC01202	Module4
Protein O-linked Glycosylation	GO_Biological_Process_2023	0.0808	OGA;OGT	Exc-L5-RORB-LINC01202	Module4
Glutamatergic Synapse	GO_Cellular_Component_2023	0.009	NPTX1;BSN;NPTXR;SHISA6	Exc-L5-RORB-LINC01202	Module4
Clathrin Coat Of Coated Pit	GO_Cellular_Component_2023	0.009	SYNJ1;AP2B1	Exc-L5-RORB-LINC01202	Module4
Excitatory Synapse	GO_Cellular_Component_2023	0.0236571	BSN;SHISA6	Exc-L5-RORB-LINC01202	Module4
Dendrite Membrane	GO_Cellular_Component_2023	0.0236571	KCNC1;SHISA6	Exc-L5-RORB-LINC01202	Module4
Endoplasmic Reticulum Tubular Network	GO_Cellular_Component_2023	0.0236571	ATL1;RAB3GAP1	Exc-L5-RORB-LINC01202	Module4
Synaptic Membrane	GO_Cellular_Component_2023	0.0236571	SYNJ1;SHISA6	Exc-L5-RORB-LINC01202	Module4
Ficolin-1-Rich Granule Membrane	GO_Cellular_Component_2023	0.0236571	SIRPA;ATP6V0A1	Exc-L5-RORB-LINC01202	Module4
Tertiary Granule Membrane	GO_Cellular_Component_2023	0.0285	SIRPA;CD47	Exc-L5-RORB-LINC01202	Module4
Cortical Cytoskeleton	GO_Cellular_Component_2023	0.0440727	CTTN;BSN	Exc-L5-RORB-LINC01202	Module4
Lipid Droplet	GO_Cellular_Component_2023	0.0440727	ACSL3;RAB3GAP1	Exc-L5-RORB-LINC01202	Module4
Voltage-Gated Potassium Channel Complex	GO_Cellular_Component_2023	0.0440727	KCNC1;KCNK1	Exc-L5-RORB-LINC01202	Module4
Potassium Channel Complex	GO_Cellular_Component_2023	0.05	KCNC1;KCNK1	Exc-L5-RORB-LINC01202	Module4
Protein Binding Involved In Heterotypic Cell-Cell Adhesion	GO_Molecular_Function_2023	0.00286	SIRPA;CD47	Exc-L5-RORB-LINC01202	Module4
Cell Adhesion Mediator Activity	GO_Molecular_Function_2023	0.0308367	SIRPA;CD47	Exc-L5-RORB-LINC01202	Module4
mRNA 3'-UTR Binding	GO_Molecular_Function_2023	0.0308367	SECISBP2L;HNRNPA2B1;ELAVL2	Exc-L5-RORB-LINC01202	Module4
Cell-Cell Adhesion Mediator Activity	GO_Molecular_Function_2023	0.0308367	SIRPA;CD47	Exc-L5-RORB-LINC01202	Module4
Ubiquitin Conjugating Enzyme Activity	GO_Molecular_Function_2023	0.0308367	UBE2B;UBE2D3	Exc-L5-RORB-LINC01202	Module4
Ubiquitin-Like Protein Conjugating Enzyme Activity	GO_Molecular_Function_2023	0.0308367	UBE2B;UBE2D3	Exc-L5-RORB-LINC01202	Module4
Voltage-Gated Potassium Channel Activity	GO_Molecular_Function_2023	0.05907	KCNC1;KCNK1	Exc-L5-RORB-LINC01202	Module4
Potassium Channel Activity	GO_Molecular_Function_2023	0.05907	KCNC1;KCNK1	Exc-L5-RORB-LINC01202	Module4
Voltage-Gated Monoatomic Cation Channel Activity	GO_Molecular_Function_2023	0.05907	KCNC1;KCNK1	Exc-L5-RORB-LINC01202	Module4
Phosphotransferase Activity, Alcohol Group As Acceptor	GO_Molecular_Function_2023	0.06027	ETNK1;HK1	Exc-L5-RORB-LINC01202	Module4
Protein Tyrosine Kinase Activity	GO_Molecular_Function_2023	0.06027	PEAK1;CAMKK2	Exc-L5-RORB-LINC01202	Module4
Negative Regulation Of Chemotaxis	GO_Biological_Process_2023	0.000288	ROBO2;SEMA3A;SEMA6D;SLIT2	Exc-L5-RORB-LINC01202	Module5
Negative Chemotaxis	GO_Biological_Process_2023	0.000288	SEMA3A;SEMA6D;UNC5C;SLIT2	Exc-L5-RORB-LINC01202	Module5
Ureteric Bud Development	GO_Biological_Process_2023	0.00252	ROBO2;SLIT2	Exc-L5-RORB-LINC01202	Module5
Neuron Projection Extension Involved In Neuron Projection Guidance	GO_Biological_Process_2023	0.00252	SEMA3A;SLIT2	Exc-L5-RORB-LINC01202	Module5
Axon Extension Involved In Axon Guidance	GO_Biological_Process_2023	0.00252	SEMA3A;SLIT2	Exc-L5-RORB-LINC01202	Module5
Ganglion Development	GO_Biological_Process_2023	0.00267429	SEMA3A;UNC5C	Exc-L5-RORB-LINC01202	Module5
Mesonephric Tubule Development	GO_Biological_Process_2023	0.00267429	ROBO2;SLIT2	Exc-L5-RORB-LINC01202	Module5
Heparan Sulfate Proteoglycan Biosynthetic Process, Enzymatic Modification	GO_Biological_Process_2023	0.00320727	HS3ST2;HS6ST3	Exc-L5-RORB-LINC01202	Module5
Pulmonary Valve Morphogenesis	GO_Biological_Process_2023	0.00320727	ROBO2;SLIT2	Exc-L5-RORB-LINC01202	Module5
Motor Neuron Axon Guidance	GO_Biological_Process_2023	0.00320727	SEMA3A;SLIT2	Exc-L5-RORB-LINC01202	Module5
Positive Regulation Of Axonogenesis	GO_Biological_Process_2023	0.00320727	ROBO2;TIAM2;SLIT2	Exc-L5-RORB-LINC01202	Module5
Regulation Of Axonogenesis	GO_Biological_Process_2023	0.0048	ROBO2;TIAM2;SLIT2	Exc-L5-RORB-LINC01202	Module5
Heparan Sulfate Proteoglycan Metabolic Process	GO_Biological_Process_2023	0.00488571	HS3ST2;HS6ST3	Exc-L5-RORB-LINC01202	Module5
Pulmonary Valve Development	GO_Biological_Process_2023	0.00488571	ROBO2;SLIT2	Exc-L5-RORB-LINC01202	Module5
Ventricular Septum Morphogenesis	GO_Biological_Process_2023	0.010125	ROBO2;SLIT2	Exc-L5-RORB-LINC01202	Module5
Aortic Valve Morphogenesis	GO_Biological_Process_2023	0.010125	ROBO2;SLIT2	Exc-L5-RORB-LINC01202	Module5
Aortic Valve Development	GO_Biological_Process_2023	0.0104	ROBO2;SLIT2	Exc-L5-RORB-LINC01202	Module5
Positive Regulation Of Neurogenesis	GO_Biological_Process_2023	0.0104	ROBO2;TIAM2;SLIT2	Exc-L5-RORB-LINC01202	Module5
Ventricular Septum Development	GO_Biological_Process_2023	0.0106286	ROBO2;SLIT2	Exc-L5-RORB-LINC01202	Module5
Heparan Sulfate Proteoglycan Biosynthetic Process	GO_Biological_Process_2023	0.0106286	HS3ST2;HS6ST3	Exc-L5-RORB-LINC01202	Module5
Regulation Of Axon Extension Involved In Axon Guidance	GO_Biological_Process_2023	0.0106286	SEMA3A;SEMA6D	Exc-L5-RORB-LINC01202	Module5
Axon Extension	GO_Biological_Process_2023	0.0122727	SEMA3A;SLIT2	Exc-L5-RORB-LINC01202	Module5
Mesenchymal Cell Migration	GO_Biological_Process_2023	0.0128348	SEMA3A;SEMA6D	Exc-L5-RORB-LINC01202	Module5
Neural Crest Cell Migration	GO_Biological_Process_2023	0.01335	SEMA3A;SEMA6D	Exc-L5-RORB-LINC01202	Module5
Negative Regulation Of Axon Extension	GO_Biological_Process_2023	0.013824	SEMA3A;SEMA6D	Exc-L5-RORB-LINC01202	Module5
Semaphorin-Plexin Signaling Pathway	GO_Biological_Process_2023	0.0166154	SEMA3A;SEMA6D	Exc-L5-RORB-LINC01202	Module5
Membrane Assembly	GO_Biological_Process_2023	0.018	NLGN4Y;RFTN1	Exc-L5-RORB-LINC01202	Module5
Regulation Of Cell Development	GO_Biological_Process_2023	0.018	KAT6B;HDAC9	Exc-L5-RORB-LINC01202	Module5
Neural Crest Cell Development	GO_Biological_Process_2023	0.0186207	SEMA3A;SEMA6D	Exc-L5-RORB-LINC01202	Module5
Cellular Response To Organic Substance	GO_Biological_Process_2023	0.0216	ROBO2;SLIT2	Exc-L5-RORB-LINC01202	Module5
Glycosaminoglycan Biosynthetic Process	GO_Biological_Process_2023	0.0301935	CEMIP;HS3ST2	Exc-L5-RORB-LINC01202	Module5
Cellular Response To Hormone Stimulus	GO_Biological_Process_2023	0.04275	ROBO2;SLIT2	Exc-L5-RORB-LINC01202	Module5
Regulation Of Plasma Membrane Bounded Cell Projection Assembly	GO_Biological_Process_2023	0.0490909	TBC1D22A;CDKL1	Exc-L5-RORB-LINC01202	Module5
Regulation Of Cilium Assembly	GO_Biological_Process_2023	0.0493714	TBC1D22A;CDKL1	Exc-L5-RORB-LINC01202	Module5
Macromolecule Modification	GO_Biological_Process_2023	0.0493714	USP25;ST6GAL2	Exc-L5-RORB-LINC01202	Module5
Regulation Of Organelle Assembly	GO_Biological_Process_2023	0.054	TBC1D22A;CDKL1	Exc-L5-RORB-LINC01202	Module5
Exocytic Vesicle Membrane	GO_Cellular_Component_2023	0.029	SYNPR;UNC13C	Exc-L5-RORB-LINC01202	Module5
Synaptic Vesicle Membrane	GO_Cellular_Component_2023	0.029	SYNPR;UNC13C	Exc-L5-RORB-LINC01202	Module5
Actin-Based Cell Projection	GO_Cellular_Component_2023	0.029	MYO1D;UNC5C	Exc-L5-RORB-LINC01202	Module5
Heparan Sulfate Sulfotransferase Activity	GO_Molecular_Function_2023	0.0076	HS3ST2;HS6ST3	Exc-L5-RORB-LINC01202	Module5
Semaphorin Receptor Binding	GO_Molecular_Function_2023	0.00906667	SEMA3A;SEMA6D	Exc-L5-RORB-LINC01202	Module5
Chemorepellent Activity	GO_Molecular_Function_2023	0.00906667	SEMA3A;SEMA6D	Exc-L5-RORB-LINC01202	Module5
Cysteine-Type Deubiquitinase Activity	GO_Molecular_Function_2023	0.0573	USP25;USP9Y	Exc-L5-RORB-LINC01202	Module5
Regulation Of Protein Dephosphorylation	GO_Biological_Process_2023	2.33e-05	YWHAB;CALM3;DYNLL1;ARPP19;PPIA	Exc-L5-RORB-LINC01202	Module6
Positive Regulation Of Protein Dephosphorylation	GO_Biological_Process_2023	0.00021825	HSP90AB1;CALM3;DYNLL1;PPIA	Exc-L5-RORB-LINC01202	Module6
Glycolytic Process	GO_Biological_Process_2023	0.00109933	PKM;ENO2;GAPDH	Exc-L5-RORB-LINC01202	Module6
Positive Regulation Of Dephosphorylation	GO_Biological_Process_2023	0.00177833	CALM3;DYNLL1;PPIA	Exc-L5-RORB-LINC01202	Module6
Positive Regulation Of Tau-Protein Kinase Activity	GO_Biological_Process_2023	0.00177833	HSP90AA1;HSP90AB1	Exc-L5-RORB-LINC01202	Module6
Carbohydrate Catabolic Process	GO_Biological_Process_2023	0.00177833	PKM;ENO2;GAPDH	Exc-L5-RORB-LINC01202	Module6
Proton Transmembrane Transport	GO_Biological_Process_2023	0.00230375	ATP6V1B2;ATP1A1;ATP1B1	Exc-L5-RORB-LINC01202	Module6
Pyruvate Metabolic Process	GO_Biological_Process_2023	0.00230375	PKM;ENO2;GAPDH	Exc-L5-RORB-LINC01202	Module6
Regulation Of Tau-Protein Kinase Activity	GO_Biological_Process_2023	0.003783	HSP90AA1;HSP90AB1	Exc-L5-RORB-LINC01202	Module6
Sodium Ion Export Across Plasma Membrane	GO_Biological_Process_2023	0.003783	ATP1A1;ATP1B1	Exc-L5-RORB-LINC01202	Module6
Intracellular Potassium Ion Homeostasis	GO_Biological_Process_2023	0.00449727	ATP1A1;ATP1B1	Exc-L5-RORB-LINC01202	Module6
Intracellular Sodium Ion Homeostasis	GO_Biological_Process_2023	0.00492462	ATP1A1;ATP1B1	Exc-L5-RORB-LINC01202	Module6
Central Nervous System Neuron Axonogenesis	GO_Biological_Process_2023	0.00492462	HSP90AA1;HSP90AB1	Exc-L5-RORB-LINC01202	Module6
Negative Regulation Of Microtubule Polymerization	GO_Biological_Process_2023	0.00530267	STMN1;STMN2	Exc-L5-RORB-LINC01202	Module6
Microtubule Depolymerization	GO_Biological_Process_2023	0.00530267	STMN1;STMN2	Exc-L5-RORB-LINC01202	Module6
Positive Regulation Of Phosphoprotein Phosphatase Activity	GO_Biological_Process_2023	0.00570588	HSP90AB1;CALM3	Exc-L5-RORB-LINC01202	Module6
Sodium Ion Homeostasis	GO_Biological_Process_2023	0.00570588	ATP1A1;ATP1B1	Exc-L5-RORB-LINC01202	Module6
Negative Regulation Of Kinase Activity	GO_Biological_Process_2023	0.00596923	THY1;PPIA;YWHAG	Exc-L5-RORB-LINC01202	Module6
Positive Regulation Of Nitric Oxide Biosynthetic Process	GO_Biological_Process_2023	0.00596923	HSP90AA1;HSP90AB1	Exc-L5-RORB-LINC01202	Module6
Positive Regulation Of Nitric Oxide Metabolic Process	GO_Biological_Process_2023	0.00596923	HSP90AA1;HSP90AB1	Exc-L5-RORB-LINC01202	Module6
Positive Regulation Of Phosphatase Activity	GO_Biological_Process_2023	0.00596923	HSP90AB1;CALM3	Exc-L5-RORB-LINC01202	Module6
Central Nervous System Neuron Development	GO_Biological_Process_2023	0.00596923	HSP90AA1;HSP90AB1	Exc-L5-RORB-LINC01202	Module6
Telomere Maintenance Via Telomerase	GO_Biological_Process_2023	0.00596923	HSP90AA1;HSP90AB1	Exc-L5-RORB-LINC01202	Module6
RNA-templated DNA Biosynthetic Process	GO_Biological_Process_2023	0.00596923	HSP90AA1;HSP90AB1	Exc-L5-RORB-LINC01202	Module6
Positive Regulation Of Release Of Sequestered Calcium Ion Into Cytosol	GO_Biological_Process_2023	0.00596923	CALM3;THY1	Exc-L5-RORB-LINC01202	Module6
Potassium Ion Homeostasis	GO_Biological_Process_2023	0.00596923	ATP1A1;ATP1B1	Exc-L5-RORB-LINC01202	Module6
Negative Regulation Of G Protein-Coupled Receptor Signaling Pathway	GO_Biological_Process_2023	0.00658214	YWHAB;STMN1	Exc-L5-RORB-LINC01202	Module6
Negative Regulation Of Rho Protein Signal Transduction	GO_Biological_Process_2023	0.00658214	STMN1;DYNLL1	Exc-L5-RORB-LINC01202	Module6
Telomere Maintenance Via Telomere Lengthening	GO_Biological_Process_2023	0.00679	HSP90AA1;HSP90AB1	Exc-L5-RORB-LINC01202	Module6
Positive Regulation Of Calcium Ion Transmembrane Transporter Activity	GO_Biological_Process_2023	0.00679	CALM3;ATP1B1	Exc-L5-RORB-LINC01202	Module6
Negative Regulation Of Stress Fiber Assembly	GO_Biological_Process_2023	0.00705454	STMN1;DYNLL1	Exc-L5-RORB-LINC01202	Module6
Protein Insertion Into Mitochondrial Membrane	GO_Biological_Process_2023	0.00705454	HSP90AA1;TOMM20	Exc-L5-RORB-LINC01202	Module6
Microtubule Polymerization Or Depolymerization	GO_Biological_Process_2023	0.00705454	STMN1;STMN2	Exc-L5-RORB-LINC01202	Module6
Negative Regulation Of Protein Kinase Activity	GO_Biological_Process_2023	0.007275	THY1;PPIA;YWHAG	Exc-L5-RORB-LINC01202	Module6
Focal Adhesion Assembly	GO_Biological_Process_2023	0.007275	THY1;DYNLL1	Exc-L5-RORB-LINC01202	Module6
Negative Regulation Of Neurogenesis	GO_Biological_Process_2023	0.007275	THY1;YWHAH	Exc-L5-RORB-LINC01202	Module6
Chaperone-Mediated Protein Complex Assembly	GO_Biological_Process_2023	0.00765789	HSP90AA1;HSP90AB1	Exc-L5-RORB-LINC01202	Module6
Positive Regulation Of Cation Channel Activity	GO_Biological_Process_2023	0.00765789	TMSB4X;CALM3	Exc-L5-RORB-LINC01202	Module6
Protein Depolymerization	GO_Biological_Process_2023	0.008245	STMN1;STMN2	Exc-L5-RORB-LINC01202	Module6
Negative Regulation Of Actin Filament Bundle Assembly	GO_Biological_Process_2023	0.008245	STMN1;DYNLL1	Exc-L5-RORB-LINC01202	Module6
Gluconeogenesis	GO_Biological_Process_2023	0.00834651	MDH1;ENO2	Exc-L5-RORB-LINC01202	Module6
Negative Regulation Of Protein Polymerization	GO_Biological_Process_2023	0.00834651	STMN1;STMN2	Exc-L5-RORB-LINC01202	Module6
Regulation Of Nitric Oxide Biosynthetic Process	GO_Biological_Process_2023	0.00834651	HSP90AA1;HSP90AB1	Exc-L5-RORB-LINC01202	Module6
Regulation Of Microtubule Polymerization Or Depolymerization	GO_Biological_Process_2023	0.00864565	STMN1;STMN2	Exc-L5-RORB-LINC01202	Module6
Axon Extension	GO_Biological_Process_2023	0.00864565	HSP90AA1;HSP90AB1	Exc-L5-RORB-LINC01202	Module6
Potassium Ion Import Across Plasma Membrane	GO_Biological_Process_2023	0.00864565	ATP1A1;ATP1B1	Exc-L5-RORB-LINC01202	Module6
Positive Regulation Of Ion Transmembrane Transporter Activity	GO_Biological_Process_2023	0.0087102	NDUFA4;ATP1B1	Exc-L5-RORB-LINC01202	Module6
Regulation Of Metal Ion Transport	GO_Biological_Process_2023	0.0087102	ATP1A1;YWHAH	Exc-L5-RORB-LINC01202	Module6
Cell-Substrate Junction Assembly	GO_Biological_Process_2023	0.0087102	THY1;DYNLL1	Exc-L5-RORB-LINC01202	Module6
Hexose Biosynthetic Process	GO_Biological_Process_2023	0.009312	MDH1;ENO2	Exc-L5-RORB-LINC01202	Module6
Positive Regulation Of Telomerase Activity	GO_Biological_Process_2023	0.0098902	HSP90AA1;HSP90AB1	Exc-L5-RORB-LINC01202	Module6
Regulation Of Cyclin-Dependent Protein Kinase Activity	GO_Biological_Process_2023	0.0102389	HSP90AB1;CCNI	Exc-L5-RORB-LINC01202	Module6
Negative Regulation Of Microtubule Polymerization Or Depolymerization	GO_Biological_Process_2023	0.0102389	STMN1;STMN2	Exc-L5-RORB-LINC01202	Module6
Regulation Of Protein Modification By Small Protein Conjugation Or Removal	GO_Biological_Process_2023	0.0102389	HSP90AA1;HSP90AB1	Exc-L5-RORB-LINC01202	Module6
Regulation Of Release Of Sequestered Calcium Ion Into Cytosol	GO_Biological_Process_2023	0.0107582	CALM3;THY1	Exc-L5-RORB-LINC01202	Module6
Regulation Of Sodium Ion Transport	GO_Biological_Process_2023	0.0108707	ATP1A1;YWHAH	Exc-L5-RORB-LINC01202	Module6
Cellular Response To Heat	GO_Biological_Process_2023	0.0108707	HSP90AA1;HSP90AB1	Exc-L5-RORB-LINC01202	Module6
Negative Regulation Of Ras Protein Signal Transduction	GO_Biological_Process_2023	0.0108707	STMN1;DYNLL1	Exc-L5-RORB-LINC01202	Module6
Regulation Of Phosphoprotein Phosphatase Activity	GO_Biological_Process_2023	0.0115085	HSP90AB1;CALM3	Exc-L5-RORB-LINC01202	Module6
Regulation Of Cell Communication	GO_Biological_Process_2023	0.012125	SCG5;YWHAG	Exc-L5-RORB-LINC01202	Module6
Neuron Projection Extension	GO_Biological_Process_2023	0.0132984	HSP90AA1;HSP90AB1	Exc-L5-RORB-LINC01202	Module6
Regulation Of Telomerase Activity	GO_Biological_Process_2023	0.0132984	HSP90AA1;HSP90AB1	Exc-L5-RORB-LINC01202	Module6
Response To Unfolded Protein	GO_Biological_Process_2023	0.0138571	HSP90AA1;HSP90AB1	Exc-L5-RORB-LINC01202	Module6
Glucose Metabolic Process	GO_Biological_Process_2023	0.0144776	MDH1;ENO2	Exc-L5-RORB-LINC01202	Module6
Regulation Of Microtubule Cytoskeleton Organization	GO_Biological_Process_2023	0.0144776	STMN1;STMN2	Exc-L5-RORB-LINC01202	Module6
Regulation Of Microtubule Polymerization	GO_Biological_Process_2023	0.0144776	STMN1;STMN2	Exc-L5-RORB-LINC01202	Module6
Positive Regulation Of Type I Interferon Production	GO_Biological_Process_2023	0.0144776	HSP90AA1;GAPDH	Exc-L5-RORB-LINC01202	Module6
Intracellular Protein Transmembrane Transport	GO_Biological_Process_2023	0.0171176	SEC62;TOMM20	Exc-L5-RORB-LINC01202	Module6
Negative Regulation Of Cell Projection Organization	GO_Biological_Process_2023	0.0182754	STMN2;YWHAH	Exc-L5-RORB-LINC01202	Module6
Protein Targeting To Mitochondrion	GO_Biological_Process_2023	0.0183514	HSP90AA1;TOMM20	Exc-L5-RORB-LINC01202	Module6
Mitochondrial Transport	GO_Biological_Process_2023	0.0183514	HSP90AA1;TOMM20	Exc-L5-RORB-LINC01202	Module6
Regulation Of Rho Protein Signal Transduction	GO_Biological_Process_2023	0.0183514	STMN1;DYNLL1	Exc-L5-RORB-LINC01202	Module6
Negative Regulation Of Neuron Projection Development	GO_Biological_Process_2023	0.0183514	STMN2;THY1	Exc-L5-RORB-LINC01202	Module6
Mitotic Cytokinesis	GO_Biological_Process_2023	0.0183514	STMN1;CFL1	Exc-L5-RORB-LINC01202	Module6
Activation Of Cysteine-Type Endopeptidase Activity Involved In Apoptotic Process	GO_Biological_Process_2023	0.0206933	BEX3;DYNLL1	Exc-L5-RORB-LINC01202	Module6
Positive Regulation Of Peptidyl-Serine Phosphorylation	GO_Biological_Process_2023	0.0216974	HSP90AA1;HSP90AB1	Exc-L5-RORB-LINC01202	Module6
Regulation Of Focal Adhesion Assembly	GO_Biological_Process_2023	0.0221013	THY1;DYNLL1	Exc-L5-RORB-LINC01202	Module6
Positive Regulation Of DNA Biosynthetic Process	GO_Biological_Process_2023	0.0221013	HSP90AA1;HSP90AB1	Exc-L5-RORB-LINC01202	Module6
Regulation Of G Protein-Coupled Receptor Signaling Pathway	GO_Biological_Process_2023	0.0221013	RGS4;YWHAB	Exc-L5-RORB-LINC01202	Module6
Regulation Of Cytokinesis	GO_Biological_Process_2023	0.0224756	CALM3;RAB11A	Exc-L5-RORB-LINC01202	Module6
Positive Regulation Of Protein Kinase B Signaling	GO_Biological_Process_2023	0.0224756	HSP90AA1;HSP90AB1	Exc-L5-RORB-LINC01202	Module6
Regulation Of Stress Fiber Assembly	GO_Biological_Process_2023	0.0224756	STMN1;DYNLL1	Exc-L5-RORB-LINC01202	Module6
Regulation Of Cellular Localization	GO_Biological_Process_2023	0.0230952	HSP90AA1;HSP90AB1	Exc-L5-RORB-LINC01202	Module6
Regulation Of Cell Division	GO_Biological_Process_2023	0.0230952	CALM3;RAB11A	Exc-L5-RORB-LINC01202	Module6
Regulation Of Translational Initiation	GO_Biological_Process_2023	0.023686	EIF4A2;EIF1	Exc-L5-RORB-LINC01202	Module6
Sodium Ion Transmembrane Transport	GO_Biological_Process_2023	0.023686	ATP1A1;ATP1B1	Exc-L5-RORB-LINC01202	Module6
Regulation Of Neuron Differentiation	GO_Biological_Process_2023	0.0245287	YWHAG;YWHAH	Exc-L5-RORB-LINC01202	Module6
Negative Regulation Of Phosphorylation	GO_Biological_Process_2023	0.0264545	DYNLL1;PPIA	Exc-L5-RORB-LINC01202	Module6
Mitotic Spindle Organization	GO_Biological_Process_2023	0.0266484	STMN1;RAB11A	Exc-L5-RORB-LINC01202	Module6
Regulation Of Double-Strand Break Repair Via Homologous Recombination	GO_Biological_Process_2023	0.0266484	MORF4L2;ACTB	Exc-L5-RORB-LINC01202	Module6
Negative Regulation Of Supramolecular Fiber Organization	GO_Biological_Process_2023	0.0266484	STMN1;STMN2	Exc-L5-RORB-LINC01202	Module6
Cytoskeleton-Dependent Cytokinesis	GO_Biological_Process_2023	0.0284674	STMN1;CFL1	Exc-L5-RORB-LINC01202	Module6
Negative Regulation Of Protein Modification Process	GO_Biological_Process_2023	0.0302473	YWHAB;PPIA	Exc-L5-RORB-LINC01202	Module6
Regulation Of Peptidyl-Serine Phosphorylation	GO_Biological_Process_2023	0.0319894	HSP90AA1;HSP90AB1	Exc-L5-RORB-LINC01202	Module6
Regulation Of Protein Localization	GO_Biological_Process_2023	0.0377789	HSP90AA1;HSP90AB1	Exc-L5-RORB-LINC01202	Module6
Cytoplasmic Translation	GO_Biological_Process_2023	0.0454688	EIF4A2;RPL15	Exc-L5-RORB-LINC01202	Module6
Regulation Of Macroautophagy	GO_Biological_Process_2023	0.046	ATP6V1B2;GAPDH	Exc-L5-RORB-LINC01202	Module6
Cation-Transporting ATPase Complex	GO_Cellular_Component_2023	0.00233333	ATP1A1;ATP1B1	Exc-L5-RORB-LINC01202	Module6
Extracellular Membrane-Bounded Organelle	GO_Cellular_Component_2023	0.00233333	PKM;ATP1A1;ATP1B1	Exc-L5-RORB-LINC01202	Module6
Extracellular Vesicle	GO_Cellular_Component_2023	0.00233333	PKM;ATP1A1;ATP1B1	Exc-L5-RORB-LINC01202	Module6
Axonal Growth Cone	GO_Cellular_Component_2023	0.00665	HSP90AA1;HSP90AB1	Exc-L5-RORB-LINC01202	Module6
Intercalated Disc	GO_Cellular_Component_2023	0.00793333	ATP1B1;YWHAH	Exc-L5-RORB-LINC01202	Module6
Rough Endoplasmic Reticulum	GO_Cellular_Component_2023	0.00793333	PKM;SEC62	Exc-L5-RORB-LINC01202	Module6
Sperm Flagellum	GO_Cellular_Component_2023	0.013	ATP1A1;ATP1B1	Exc-L5-RORB-LINC01202	Module6
Cell-Cell Contact Zone	GO_Cellular_Component_2023	0.014	ATP1B1;YWHAH	Exc-L5-RORB-LINC01202	Module6
Sarcolemma	GO_Cellular_Component_2023	0.0154	ATP1A1;ATP1B1	Exc-L5-RORB-LINC01202	Module6
9+2 Motile Cilium	GO_Cellular_Component_2023	0.0154	ATP1A1;ATP1B1	Exc-L5-RORB-LINC01202	Module6
Plasma Membrane Raft	GO_Cellular_Component_2023	0.0175	PRKAR1A;DYNLL1	Exc-L5-RORB-LINC01202	Module6
Spindle Microtubule	GO_Cellular_Component_2023	0.0175	CALM3;RAB11A	Exc-L5-RORB-LINC01202	Module6
Lysosomal Lumen	GO_Cellular_Component_2023	0.0193846	HSP90AA1;PSAP	Exc-L5-RORB-LINC01202	Module6
Glutamatergic Synapse	GO_Cellular_Component_2023	0.038	ACTB;RAB11A	Exc-L5-RORB-LINC01202	Module6
MHC Class II Protein Complex Binding	GO_Molecular_Function_2023	4e-07	HSP90AA1;HSP90AB1;PKM;ATP1B1	Exc-L5-RORB-LINC01202	Module6
Disordered Domain Specific Binding	GO_Molecular_Function_2023	0.00021	HSP90AA1;HSP90AB1;GAPDH	Exc-L5-RORB-LINC01202	Module6
Insulin-Like Growth Factor Receptor Binding	GO_Molecular_Function_2023	0.0017	YWHAG;YWHAH	Exc-L5-RORB-LINC01202	Module6
DNA Polymerase Binding	GO_Molecular_Function_2023	0.0042	HSP90AA1;HSP90AB1	Exc-L5-RORB-LINC01202	Module6
Histone Deacetylase Binding	GO_Molecular_Function_2023	0.0042	HSP90AA1;HSP90AB1;YWHAB	Exc-L5-RORB-LINC01202	Module6
Protein Serine/Threonine Kinase Inhibitor Activity	GO_Molecular_Function_2023	0.00616667	PRKAR1A;YWHAG	Exc-L5-RORB-LINC01202	Module6
Translation Initiation Factor Activity	GO_Molecular_Function_2023	0.0128571	EIF4A2;EIF1	Exc-L5-RORB-LINC01202	Module6
Tau Protein Binding	GO_Molecular_Function_2023	0.01375	HSP90AA1;HSP90AB1	Exc-L5-RORB-LINC01202	Module6
Double-Stranded RNA Binding	GO_Molecular_Function_2023	0.0177778	TUBA1B;HSP90AB1	Exc-L5-RORB-LINC01202	Module6
Protein Phosphatase Regulator Activity	GO_Molecular_Function_2023	0.021	CALM3;ARPP19	Exc-L5-RORB-LINC01202	Module6
Anterograde Axonal Protein Transport	GO_Biological_Process_2023	0.00196333	KIF5A;MAP1A	Exc-L5-RORB-LINC01202	Module7
Axo-Dendritic Protein Transport	GO_Biological_Process_2023	0.00196333	KIF5A;MAP1A	Exc-L5-RORB-LINC01202	Module7
Protein Localization To Presynapse	GO_Biological_Process_2023	0.00196333	KIF5A;MAP1A	Exc-L5-RORB-LINC01202	Module7
Positive Regulation Of Regulated Secretory Pathway	GO_Biological_Process_2023	0.0038	SCAMP5;SLC4A8	Exc-L5-RORB-LINC01202	Module7
Retrograde Axonal Transport	GO_Biological_Process_2023	0.004978	KIF5A;MAP1A	Exc-L5-RORB-LINC01202	Module7
Regulation Of Microtubule Depolymerization	GO_Biological_Process_2023	0.00689429	MAP1A;BMERB1	Exc-L5-RORB-LINC01202	Module7
Regulation Of Protein Localization	GO_Biological_Process_2023	0.00689429	ATCAY;MAP1A;CTNNB1	Exc-L5-RORB-LINC01202	Module7
Regulation Of Calcium Ion-Dependent Exocytosis	GO_Biological_Process_2023	0.00847875	RPH3A;SCAMP5	Exc-L5-RORB-LINC01202	Module7
Regulation Of Protein Localization To Cell Surface	GO_Biological_Process_2023	0.00888778	MAP1A;CTNNB1	Exc-L5-RORB-LINC01202	Module7
Cellular Response To Alcohol	GO_Biological_Process_2023	0.012217	GNB1;CTNNB1	Exc-L5-RORB-LINC01202	Module7
Anterograde Axonal Transport	GO_Biological_Process_2023	0.0125573	KIF5A;MAP1A	Exc-L5-RORB-LINC01202	Module7
Neurotransmitter Secretion	GO_Biological_Process_2023	0.0136325	RPH3A;CPLX2	Exc-L5-RORB-LINC01202	Module7
Memory	GO_Biological_Process_2023	0.0193362	RASGRF1;MAP1A	Exc-L5-RORB-LINC01202	Module7
Regulation Of G Protein-Coupled Receptor Signaling Pathway	GO_Biological_Process_2023	0.0203029	NMT1;SYP	Exc-L5-RORB-LINC01202	Module7
Protein Autoubiquitination	GO_Biological_Process_2023	0.0253713	RNF157;TRIM37	Exc-L5-RORB-LINC01202	Module7
Positive Regulation Of Synaptic Transmission	GO_Biological_Process_2023	0.0262319	CACNG8;CLSTN3	Exc-L5-RORB-LINC01202	Module7
Exocytosis	GO_Biological_Process_2023	0.0287347	RPH3A;SYTL2	Exc-L5-RORB-LINC01202	Module7
Axon Development	GO_Biological_Process_2023	0.03529	GAP43;MAP1A	Exc-L5-RORB-LINC01202	Module7
Negative Regulation Of Amide Metabolic Process	GO_Biological_Process_2023	0.03529	DDX6;ATCAY	Exc-L5-RORB-LINC01202	Module7
Heterotrimeric G-protein Complex	GO_Cellular_Component_2023	0.0095	GNB1;GNB5	Exc-L5-RORB-LINC01202	Module7
Exocytic Vesicle Membrane	GO_Cellular_Component_2023	0.0183333	RPH3A;SYP	Exc-L5-RORB-LINC01202	Module7
Synaptic Vesicle Membrane	GO_Cellular_Component_2023	0.0183333	RPH3A;SYP	Exc-L5-RORB-LINC01202	Module7
Extrinsic Component Of Cytoplasmic Side Of Plasma Membrane	GO_Cellular_Component_2023	0.02	GNB1;GNB5	Exc-L5-RORB-LINC01202	Module7
trans-Golgi Network Membrane	GO_Cellular_Component_2023	0.034	SCAMP5;NSG2	Exc-L5-RORB-LINC01202	Module7
Signaling Receptor Complex Adaptor Activity	GO_Molecular_Function_2023	0.01905	GNB1;GNB5	Exc-L5-RORB-LINC01202	Module7
Phosphatidylinositol-4,5-Bisphosphate Binding	GO_Molecular_Function_2023	0.01905	RPH3A;SYTL2	Exc-L5-RORB-LINC01202	Module7
Phosphatidylinositol Bisphosphate Binding	GO_Molecular_Function_2023	0.0242	RPH3A;SYTL2	Exc-L5-RORB-LINC01202	Module7
Regulation Of Synaptic Transmission, Glutamatergic	GO_Biological_Process_2023	0.01842	GRM8;CACNG2;GRM1;GRIN1	Exc-L5-RORB-LINC01202	Module1
Homophilic Cell Adhesion Via Plasma Membrane Adhesion Molecules	GO_Biological_Process_2023	0.026352	IGSF11;IGSF21;CNTN4	Exc-L5-RORB-LINC01202	Module1
Synaptic Transmission, Glutamatergic	GO_Biological_Process_2023	0.0008085	GRID1;CDHR3;GRIK2;GRIA4	Exc-L5-RORB-LINC01202	Module2
Regulation Of Actin Filament-Based Process	GO_Biological_Process_2023	0.00522667	ARHGAP44;EPHA5;NRG1;EPHA3	Exc-L5-RORB-LINC01202	Module2
Ionotropic Glutamate Receptor Complex	GO_Cellular_Component_2023	0.00333333	VWC2;GRIK2;GRIA4	Exc-L5-RORB-LINC01202	Module2
Neurotransmitter Receptor Activity Involved In Regulation Of Postsynaptic Membrane Potential	GO_Molecular_Function_2023	0.0037	GRID1;GRIK2;GRIA4	Exc-L5-RORB-LINC01202	Module2
Chloride Transport	GO_Biological_Process_2023	0.00218667	GABRA1;SLC12A5;SLC17A7;CLCN3;GABRG1	Exc-L5-RORB-LINC01202	Module3
Peptidyl-Threonine Dephosphorylation	GO_Biological_Process_2023	0.00218667	PDP1;PPM1A;PPM1K	Exc-L5-RORB-LINC01202	Module3
Regulation Of Spindle Organization	GO_Biological_Process_2023	0.00218667	DYNC1H1;CLTC;MAP9	Exc-L5-RORB-LINC01202	Module3
Stress Granule Assembly	GO_Biological_Process_2023	0.00451	DYNC1H1;CSDE1;G3BP2	Exc-L5-RORB-LINC01202	Module3
Intracellular Iron Ion Homeostasis	GO_Biological_Process_2023	0.00585714	ATP6V1A;NDFIP1;SLC22A17	Exc-L5-RORB-LINC01202	Module3
intra-Golgi Vesicle-Mediated Transport	GO_Biological_Process_2023	0.00585714	NSF;COPA;RAB6B	Exc-L5-RORB-LINC01202	Module3
Regulation Of Neurotransmitter Secretion	GO_Biological_Process_2023	0.00585714	RIMS3;SYT11;SYN1	Exc-L5-RORB-LINC01202	Module3
Axonal Transport	GO_Biological_Process_2023	0.0082	DYNC1H1;KIF3A;KIF1A	Exc-L5-RORB-LINC01202	Module3
Mitotic Spindle Organization	GO_Biological_Process_2023	0.021976	DYNC1H1;MAP4;MAP9	Exc-L5-RORB-LINC01202	Module3
Regulation Of Double-Strand Break Repair Via Homologous Recombination	GO_Biological_Process_2023	0.0220769	ACTR2;MORF4L1;TERF2IP	Exc-L5-RORB-LINC01202	Module3
Exocytic Vesicle Membrane	GO_Cellular_Component_2023	0.0112	SV2A;SLC17A7;SYN1	Exc-L5-RORB-LINC01202	Module3
Spindle Microtubule	GO_Cellular_Component_2023	0.0112	KIF3A;CLTC;MAP9	Exc-L5-RORB-LINC01202	Module3
Azurophil Granule Lumen	GO_Cellular_Component_2023	0.01288	ACTR2;DYNC1H1;PSMD1	Exc-L5-RORB-LINC01202	Module3
Phagocytic Vesicle	GO_Cellular_Component_2023	0.0148	SYT11;APLP2;CLCN3	Exc-L5-RORB-LINC01202	Module3
Chloride Channel Activity	GO_Molecular_Function_2023	0.0032	GABRA1;SLC17A7;CLCN3;GABRG1	Exc-L5-RORB-LINC01202	Module3
Chloride Transmembrane Transporter Activity	GO_Molecular_Function_2023	0.00805	SLC12A5;SLC17A7;CLCN3	Exc-L5-RORB-LINC01202	Module3
Protein Serine/Threonine Phosphatase Activity	GO_Molecular_Function_2023	0.00805	PDP1;PPM1A;PPM1K	Exc-L5-RORB-LINC01202	Module3
Response To Type II Interferon	GO_Biological_Process_2023	0.0137222	SIRPA;CD47;SNCA	Exc-L5-RORB-LINC01202	Module4
Presynaptic Endocytosis	GO_Biological_Process_2023	0.0137222	SYNJ1;AP2B1;SNCA	Exc-L5-RORB-LINC01202	Module4
Response To Unfolded Protein	GO_Biological_Process_2023	0.0137222	HSPH1;HSPA4L;TMBIM6	Exc-L5-RORB-LINC01202	Module4
Regulation Of Neurotransmitter Receptor Activity	GO_Biological_Process_2023	0.0137222	NPTX1;NPTXR;SHISA6	Exc-L5-RORB-LINC01202	Module4
Glutamatergic Synapse	GO_Cellular_Component_2023	0.009	NPTX1;BSN;NPTXR;SHISA6	Exc-L5-RORB-LINC01202	Module4
Regulation Of Axonogenesis	GO_Biological_Process_2023	0.0048	ROBO2;TIAM2;SLIT2	Exc-L5-RORB-LINC01202	Module5
Regulation Of Protein Dephosphorylation	GO_Biological_Process_2023	2.33e-05	YWHAB;CALM3;DYNLL1;ARPP19;PPIA	Exc-L5-RORB-LINC01202	Module6
Glycolytic Process	GO_Biological_Process_2023	0.00109933	PKM;ENO2;GAPDH	Exc-L5-RORB-LINC01202	Module6
Proton Transmembrane Transport	GO_Biological_Process_2023	0.00230375	ATP6V1B2;ATP1A1;ATP1B1	Exc-L5-RORB-LINC01202	Module6
Extracellular Membrane-Bounded Organelle	GO_Cellular_Component_2023	0.00233333	PKM;ATP1A1;ATP1B1	Exc-L5-RORB-LINC01202	Module6
MHC Class II Protein Complex Binding	GO_Molecular_Function_2023	4e-07	HSP90AA1;HSP90AB1;PKM;ATP1B1	Exc-L5-RORB-LINC01202	Module6
Regulation Of Protein Localization	GO_Biological_Process_2023	0.00689429	ATCAY;MAP1A;CTNNB1	Exc-L5-RORB-LINC01202	Module7
Regulation Of Insulin Receptor Signaling Pathway	GO_Biological_Process_2023	0.01365	PTPN1;SIK2;PRKCZ;OGT	Exc-L6-THEMIS-LINC00343	Module1
Regulation Of Synaptic Transmission, Glutamatergic	GO_Biological_Process_2023	0.023205	FXR1;UNC13A;HOMER1;GRIK3	Exc-L6-THEMIS-LINC00343	Module1
Negative Regulation Of Cellular Response To Insulin Stimulus	GO_Biological_Process_2023	0.023205	PTPN1;APLP2;PRKCZ	Exc-L6-THEMIS-LINC00343	Module1
DNA Topological Change	GO_Biological_Process_2023	0.023205	HMGB1;TOP1	Exc-L6-THEMIS-LINC00343	Module1
Positive Regulation Of Interleukin-10 Production	GO_Biological_Process_2023	0.023205	HMGB1;PRKCZ	Exc-L6-THEMIS-LINC00343	Module1
Negative Regulation Of Proteasomal Ubiquitin-Dependent Protein Catabolic Process	GO_Biological_Process_2023	0.023205	RYBP;MAP1A;OGT	Exc-L6-THEMIS-LINC00343	Module1
DNA Conformation Change	GO_Biological_Process_2023	0.0237737	HMGB1;TOP1	Exc-L6-THEMIS-LINC00343	Module1
Negative Regulation Of Proteasomal Protein Catabolic Process	GO_Biological_Process_2023	0.0237737	RYBP;MAP1A;OGT	Exc-L6-THEMIS-LINC00343	Module1
Negative Regulation Of Ubiquitin-Dependent Protein Catabolic Process	GO_Biological_Process_2023	0.0248182	RYBP;MAP1A;OGT	Exc-L6-THEMIS-LINC00343	Module1
mRNA Metabolic Process	GO_Biological_Process_2023	0.0248182	DDX5;CPSF6;HNRNPA2B1;SRSF5	Exc-L6-THEMIS-LINC00343	Module1
Regulation Of Neurogenesis	GO_Biological_Process_2023	0.0248182	FXR1;APLP2;HOOK3	Exc-L6-THEMIS-LINC00343	Module1
Negative Regulation Of Protein-Containing Complex Assembly	GO_Biological_Process_2023	0.0313192	HMGB1;PRKCZ;JAM3	Exc-L6-THEMIS-LINC00343	Module1
Regulation Of Interleukin-10 Production	GO_Biological_Process_2023	0.03164	HMGB1;PRKCZ	Exc-L6-THEMIS-LINC00343	Module1
Regulation Of mRNA Splicing, Via Spliceosome	GO_Biological_Process_2023	0.031655	FXR1;DDX5;HNRNPU;QKI	Exc-L6-THEMIS-LINC00343	Module1
Glycosaminoglycan Biosynthetic Process	GO_Biological_Process_2023	0.032214	CHST15;XYLT1;HS3ST2	Exc-L6-THEMIS-LINC00343	Module1
Retrograde Axonal Transport	GO_Biological_Process_2023	0.032214	MAP1A;KIF1A	Exc-L6-THEMIS-LINC00343	Module1
Cell-Cell Junction Assembly	GO_Biological_Process_2023	0.032214	EPB41L3;PRKCA;JAM3	Exc-L6-THEMIS-LINC00343	Module1
Actomyosin Structure Organization	GO_Biological_Process_2023	0.032214	FRMD5;CUL3;EPB41L3	Exc-L6-THEMIS-LINC00343	Module1
Regulation Of Alternative mRNA Splicing, Via Spliceosome	GO_Biological_Process_2023	0.032214	FXR1;DDX5;HNRNPU	Exc-L6-THEMIS-LINC00343	Module1
Regulation Of Cell-Matrix Adhesion	GO_Biological_Process_2023	0.032214	PEAK1;AJAP1;MAP4K4	Exc-L6-THEMIS-LINC00343	Module1
Chondroitin Sulfate Proteoglycan Biosynthetic Process	GO_Biological_Process_2023	0.0343904	CHST15;XYLT1	Exc-L6-THEMIS-LINC00343	Module1
Protein Tetramerization	GO_Biological_Process_2023	0.0343904	CPSF6;HOMER1;APLP2	Exc-L6-THEMIS-LINC00343	Module1
Aminoglycan Biosynthetic Process	GO_Biological_Process_2023	0.0343904	XYLT1;HS3ST2	Exc-L6-THEMIS-LINC00343	Module1
Positive Regulation Of Mitotic Cell Cycle	GO_Biological_Process_2023	0.0343904	CUL3;PRKCA	Exc-L6-THEMIS-LINC00343	Module1
Cytoskeleton-Dependent Intracellular Transport	GO_Biological_Process_2023	0.0374274	HOOK3;KIF1A	Exc-L6-THEMIS-LINC00343	Module1
Regulation Of mRNA Stability	GO_Biological_Process_2023	0.0374274	FXR1;HNRNPU;PRKCA	Exc-L6-THEMIS-LINC00343	Module1
Protein Autoubiquitination	GO_Biological_Process_2023	0.0374274	UBE2B;CUL3;UBE2D3	Exc-L6-THEMIS-LINC00343	Module1
Regulation Of Cytokine Production Involved In Inflammatory Response	GO_Biological_Process_2023	0.0374274	APLP2;PLD3	Exc-L6-THEMIS-LINC00343	Module1
Glycosaminoglycan Metabolic Process	GO_Biological_Process_2023	0.0374274	XYLT1;HS3ST2	Exc-L6-THEMIS-LINC00343	Module1
Heparan Sulfate Proteoglycan Biosynthetic Process	GO_Biological_Process_2023	0.0374274	XYLT1;HS3ST2	Exc-L6-THEMIS-LINC00343	Module1
Regulation Of Mitotic Cell Cycle Phase Transition	GO_Biological_Process_2023	0.0374274	CCNH;APLP2;CUL3	Exc-L6-THEMIS-LINC00343	Module1
DNA Geometric Change	GO_Biological_Process_2023	0.0389309	HNRNPA2B1;HMGB1	Exc-L6-THEMIS-LINC00343	Module1
Regulation Of Plasma Membrane Bounded Cell Projection Organization	GO_Biological_Process_2023	0.0390821	HOMER1;ZNF804A	Exc-L6-THEMIS-LINC00343	Module1
Regulation Of Postsynapse Organization	GO_Biological_Process_2023	0.0390821	HOMER1;KIF1A	Exc-L6-THEMIS-LINC00343	Module1
Protein K48-linked Ubiquitination	GO_Biological_Process_2023	0.0390821	UBE2B;CUL3;UBE2D3	Exc-L6-THEMIS-LINC00343	Module1
Regulation Of Chromatin Organization	GO_Biological_Process_2023	0.0390821	HNRNPU;OGT	Exc-L6-THEMIS-LINC00343	Module1
Negative Regulation Of Insulin Receptor Signaling Pathway	GO_Biological_Process_2023	0.0390821	PTPN1;PRKCZ	Exc-L6-THEMIS-LINC00343	Module1
Negative Regulation Of Cell-Matrix Adhesion	GO_Biological_Process_2023	0.0390821	MAP4K4;AJAP1	Exc-L6-THEMIS-LINC00343	Module1
Clathrin-Dependent Endocytosis	GO_Biological_Process_2023	0.0392854	AP2B1;AP2A2	Exc-L6-THEMIS-LINC00343	Module1
Synaptic Transmission, Glutamatergic	GO_Biological_Process_2023	0.0392854	UNC13A;GRIK3	Exc-L6-THEMIS-LINC00343	Module1
Protein K11-linked Ubiquitination	GO_Biological_Process_2023	0.0392854	UBE2B;UBE2D3	Exc-L6-THEMIS-LINC00343	Module1
Regulation Of Intracellular Protein Transport	GO_Biological_Process_2023	0.0404844	PTPN1;PCNT	Exc-L6-THEMIS-LINC00343	Module1
Spermatid Development	GO_Biological_Process_2023	0.0404844	FXR1;FNDC3A	Exc-L6-THEMIS-LINC00343	Module1
Cell Morphogenesis Involved In Neuron Differentiation	GO_Biological_Process_2023	0.0406191	APLP2;MAP1A;BAIAP2	Exc-L6-THEMIS-LINC00343	Module1
Presynaptic Endocytosis	GO_Biological_Process_2023	0.040772	AP2B1;SYNJ2	Exc-L6-THEMIS-LINC00343	Module1
Negative Regulation Of Cell-Substrate Adhesion	GO_Biological_Process_2023	0.040772	MAP4K4;AJAP1	Exc-L6-THEMIS-LINC00343	Module1
miRNA Processing	GO_Biological_Process_2023	0.0428668	DDX5;HNRNPA2B1	Exc-L6-THEMIS-LINC00343	Module1
Glutamate Receptor Signaling Pathway	GO_Biological_Process_2023	0.0472829	HOMER1;GRIK3	Exc-L6-THEMIS-LINC00343	Module1
Axon Development	GO_Biological_Process_2023	0.0472829	APLP2;MAP1A;BAIAP2	Exc-L6-THEMIS-LINC00343	Module1
RNA 3'-End Processing	GO_Biological_Process_2023	0.048348	CPSF6;PAPOLA	Exc-L6-THEMIS-LINC00343	Module1
COPII-coated Vesicle Budding	GO_Biological_Process_2023	0.048348	CUL3;SEC24D	Exc-L6-THEMIS-LINC00343	Module1
Negative Regulation Of Response To Stimulus	GO_Biological_Process_2023	0.048348	PTPN1;APLP2	Exc-L6-THEMIS-LINC00343	Module1
Regulation Of mRNA Processing	GO_Biological_Process_2023	0.048348	PAPOLA;QKI	Exc-L6-THEMIS-LINC00343	Module1
Positive Regulation Of ATP-dependent Activity	GO_Biological_Process_2023	0.048348	HNRNPU;ATP1B3	Exc-L6-THEMIS-LINC00343	Module1
Rho Protein Signal Transduction	GO_Biological_Process_2023	0.0503478	ARHGAP5;CTNNAL1	Exc-L6-THEMIS-LINC00343	Module1
Anterograde Axonal Transport	GO_Biological_Process_2023	0.0514389	MAP1A;KIF1A	Exc-L6-THEMIS-LINC00343	Module1
Response To Unfolded Protein	GO_Biological_Process_2023	0.0514389	PTPN1;HSPH1	Exc-L6-THEMIS-LINC00343	Module1
Synaptic Vesicle Endocytosis	GO_Biological_Process_2023	0.0553866	AP2B1;SYNJ2	Exc-L6-THEMIS-LINC00343	Module1
mRNA 3'-End Processing	GO_Biological_Process_2023	0.0553866	CPSF6;PAPOLA	Exc-L6-THEMIS-LINC00343	Module1
Phagocytosis	GO_Biological_Process_2023	0.05642	ANXA11;HMGB1	Exc-L6-THEMIS-LINC00343	Module1
Synaptic Vesicle Recycling	GO_Biological_Process_2023	0.05642	AP2B1;SYNJ2	Exc-L6-THEMIS-LINC00343	Module1
Neurotransmitter Transport	GO_Biological_Process_2023	0.0565338	SLC38A1;UNC13A	Exc-L6-THEMIS-LINC00343	Module1
Response To Metal Ion	GO_Biological_Process_2023	0.0565338	HOMER1;ANXA11	Exc-L6-THEMIS-LINC00343	Module1
Histone H4 Acetylation	GO_Biological_Process_2023	0.0565338	MORF4L2;OGT	Exc-L6-THEMIS-LINC00343	Module1
Monoatomic Anion Transmembrane Transport	GO_Biological_Process_2023	0.058436	LRRC8B;GABRG2	Exc-L6-THEMIS-LINC00343	Module1
Regulation Of mRNA Catabolic Process	GO_Biological_Process_2023	0.060322	FXR1;PRKCA	Exc-L6-THEMIS-LINC00343	Module1
Plasma Membrane Bounded Cell Projection Morphogenesis	GO_Biological_Process_2023	0.062257	EPB41L3;MAP4K4	Exc-L6-THEMIS-LINC00343	Module1
Positive Regulation Of Cell Junction Assembly	GO_Biological_Process_2023	0.062257	SYNDIG1;MAP4K4	Exc-L6-THEMIS-LINC00343	Module1
Regulation Of Rho Protein Signal Transduction	GO_Biological_Process_2023	0.062257	STARD13;CUL3	Exc-L6-THEMIS-LINC00343	Module1
Negative Regulation Of Cellular Response To Growth Factor Stimulus	GO_Biological_Process_2023	0.062257	PTPN1;UBE2D3	Exc-L6-THEMIS-LINC00343	Module1
Regulation Of BMP Signaling Pathway	GO_Biological_Process_2023	0.0640973	UBE2D3;FSTL4	Exc-L6-THEMIS-LINC00343	Module1
Positive Regulation Of Cell Adhesion	GO_Biological_Process_2023	0.0641427	FRMD5;PRKCA	Exc-L6-THEMIS-LINC00343	Module1
Positive Regulation Of Cytoskeleton Organization	GO_Biological_Process_2023	0.0641427	SYNPO2;BAIAP2	Exc-L6-THEMIS-LINC00343	Module1
Positive Regulation Of Endothelial Cell Proliferation	GO_Biological_Process_2023	0.0641427	PRKCA;HMGB1	Exc-L6-THEMIS-LINC00343	Module1
Regulation Of Innate Immune Response	GO_Biological_Process_2023	0.0659447	PTPN1;APLP2	Exc-L6-THEMIS-LINC00343	Module1
Regulation Of Cell Cycle G1/S Phase Transition	GO_Biological_Process_2023	0.0731592	CCNH;APLP2	Exc-L6-THEMIS-LINC00343	Module1
Regulation Of Focal Adhesion Assembly	GO_Biological_Process_2023	0.0739783	PEAK1;MAP4K4	Exc-L6-THEMIS-LINC00343	Module1
Sulfur Compound Biosynthetic Process	GO_Biological_Process_2023	0.0739783	CHST15;XYLT1	Exc-L6-THEMIS-LINC00343	Module1
Glucose Homeostasis	GO_Biological_Process_2023	0.0812204	BACE2;APLP2	Exc-L6-THEMIS-LINC00343	Module1
Positive Regulation Of Cold-Induced Thermogenesis	GO_Biological_Process_2023	0.0874723	APLP2;OGT	Exc-L6-THEMIS-LINC00343	Module1
Regulation Of Ras Protein Signal Transduction	GO_Biological_Process_2023	0.0874723	STARD13;OGT	Exc-L6-THEMIS-LINC00343	Module1
Positive Regulation Of Endothelial Cell Migration	GO_Biological_Process_2023	0.0919877	PRKCA;HMGB1	Exc-L6-THEMIS-LINC00343	Module1
Glycoprotein Biosynthetic Process	GO_Biological_Process_2023	0.0936752	XYLT1;ST8SIA5	Exc-L6-THEMIS-LINC00343	Module1
Positive Regulation Of Cellular Component Biogenesis	GO_Biological_Process_2023	0.0953442	SYNPO2;PRKCA	Exc-L6-THEMIS-LINC00343	Module1
Positive Regulation Of Supramolecular Fiber Organization	GO_Biological_Process_2023	0.097006	SYNPO2;BAIAP2	Exc-L6-THEMIS-LINC00343	Module1
Protein Import Into Nucleus	GO_Biological_Process_2023	0.0986503	RANBP2;APLP2	Exc-L6-THEMIS-LINC00343	Module1
AP-2 Adaptor Complex	GO_Cellular_Component_2023	0.008165	AP2B1;AP2A2	Exc-L6-THEMIS-LINC00343	Module1
Clathrin Coat Of Endocytic Vesicle	GO_Cellular_Component_2023	0.008165	AP2B1;AP2A2	Exc-L6-THEMIS-LINC00343	Module1
Clathrin Coat Of Coated Pit	GO_Cellular_Component_2023	0.0192433	AP2B1;AP2A2	Exc-L6-THEMIS-LINC00343	Module1
Exocytic Vesicle Membrane	GO_Cellular_Component_2023	0.0203933	UNC13A;SYNDIG1;SYP	Exc-L6-THEMIS-LINC00343	Module1
Synaptic Vesicle Membrane	GO_Cellular_Component_2023	0.0203933	UNC13A;SYNDIG1;SYP	Exc-L6-THEMIS-LINC00343	Module1
Endolysosome Membrane	GO_Cellular_Component_2023	0.0203933	AP2B1;AP2A2	Exc-L6-THEMIS-LINC00343	Module1
Clathrin Adaptor Complex	GO_Cellular_Component_2023	0.0232629	AP2B1;AP2A2	Exc-L6-THEMIS-LINC00343	Module1
Endolysosome	GO_Cellular_Component_2023	0.0430675	AP2B1;AP2A2	Exc-L6-THEMIS-LINC00343	Module1
Sperm Flagellum	GO_Cellular_Component_2023	0.0583242	CUL3;ATP1B3	Exc-L6-THEMIS-LINC00343	Module1
Postsynaptic Density Membrane	GO_Cellular_Component_2023	0.0583242	GRIK3;SYNDIG1	Exc-L6-THEMIS-LINC00343	Module1
Cell-Cell Contact Zone	GO_Cellular_Component_2023	0.0583242	JAM3;AJAP1	Exc-L6-THEMIS-LINC00343	Module1
Clathrin-Coated Endocytic Vesicle Membrane	GO_Cellular_Component_2023	0.0583242	AP2B1;AP2A2	Exc-L6-THEMIS-LINC00343	Module1
Postsynaptic Specialization Membrane	GO_Cellular_Component_2023	0.0635331	GRIK3;SYNDIG1	Exc-L6-THEMIS-LINC00343	Module1
9+2 Motile Cilium	GO_Cellular_Component_2023	0.06532	CUL3;ATP1B3	Exc-L6-THEMIS-LINC00343	Module1
Clathrin-Coated Endocytic Vesicle	GO_Cellular_Component_2023	0.07498	AP2B1;AP2A2	Exc-L6-THEMIS-LINC00343	Module1
Tight Junction	GO_Cellular_Component_2023	0.07498	PRKCZ;JAM3	Exc-L6-THEMIS-LINC00343	Module1
Clathrin-Coated Vesicle Membrane	GO_Cellular_Component_2023	0.07958	AP2B1;AP2A2	Exc-L6-THEMIS-LINC00343	Module1
Lysosomal Lumen	GO_Cellular_Component_2023	0.0795921	GPC6;PLD3	Exc-L6-THEMIS-LINC00343	Module1
Platelet Alpha Granule	GO_Cellular_Component_2023	0.0795921	ACTN1;APLP2	Exc-L6-THEMIS-LINC00343	Module1
Potassium Channel Complex	GO_Cellular_Component_2023	0.089539	KCNQ2;GRIK3	Exc-L6-THEMIS-LINC00343	Module1
Phagocytic Vesicle	GO_Cellular_Component_2023	0.0920105	APLP2;ANXA11	Exc-L6-THEMIS-LINC00343	Module1
Clathrin-Coated Vesicle	GO_Cellular_Component_2023	0.0920105	AP2B1;AP2A2	Exc-L6-THEMIS-LINC00343	Module1
mRNA 3'-UTR Binding	GO_Molecular_Function_2023	0.00644	FXR1;DDX5;HNRNPA2B1;HNRNPU;ELAVL3	Exc-L6-THEMIS-LINC00343	Module1
Supercoiled DNA Binding	GO_Molecular_Function_2023	0.00812667	HMGB1;TOP1	Exc-L6-THEMIS-LINC00343	Module1
DNA Binding, Bending	GO_Molecular_Function_2023	0.00812667	HMGB1;TOP1	Exc-L6-THEMIS-LINC00343	Module1
Clathrin Adaptor Activity	GO_Molecular_Function_2023	0.011822	AP2B1;AP2A2	Exc-L6-THEMIS-LINC00343	Module1
Single-Stranded DNA Binding	GO_Molecular_Function_2023	0.011822	HNRNPU;HMGB1;TOP1;SSBP2	Exc-L6-THEMIS-LINC00343	Module1
Protein Kinase C Activity	GO_Molecular_Function_2023	0.0232629	PRKCA;PRKCZ	Exc-L6-THEMIS-LINC00343	Module1
DNA Polymerase Binding	GO_Molecular_Function_2023	0.0232629	PTGES3;HMGB1	Exc-L6-THEMIS-LINC00343	Module1
Glutamate Receptor Binding	GO_Molecular_Function_2023	0.023322	HOMER1;SYNDIG1	Exc-L6-THEMIS-LINC00343	Module1
Sulfotransferase Activity	GO_Molecular_Function_2023	0.023322	CHST15;HS3ST2	Exc-L6-THEMIS-LINC00343	Module1
mRNA 3'-UTR AU-rich Region Binding	GO_Molecular_Function_2023	0.023322	FXR1;ELAVL3	Exc-L6-THEMIS-LINC00343	Module1
pre-mRNA Binding	GO_Molecular_Function_2023	0.0366594	DDX5;HNRNPU	Exc-L6-THEMIS-LINC00343	Module1
Cell-Cell Adhesion Mediator Activity	GO_Molecular_Function_2023	0.0366594	BAIAP2;JAM3	Exc-L6-THEMIS-LINC00343	Module1
Ubiquitin Conjugating Enzyme Activity	GO_Molecular_Function_2023	0.0366594	UBE2B;UBE2D3	Exc-L6-THEMIS-LINC00343	Module1
Promoter-Specific Chromatin Binding	GO_Molecular_Function_2023	0.0366594	DDX5;HNRNPU	Exc-L6-THEMIS-LINC00343	Module1
Ubiquitin-Like Protein Conjugating Enzyme Activity	GO_Molecular_Function_2023	0.0366594	UBE2B;UBE2D3	Exc-L6-THEMIS-LINC00343	Module1
Transmitter-Gated Monoatomic Ion Channel Activity	GO_Molecular_Function_2023	0.0366594	GRIK3;GABRG2	Exc-L6-THEMIS-LINC00343	Module1
Monoatomic Anion Channel Activity	GO_Molecular_Function_2023	0.0366594	LRRC8B;GABRG2	Exc-L6-THEMIS-LINC00343	Module1
Single-Stranded RNA Binding	GO_Molecular_Function_2023	0.0366594	FXR1;HNRNPU	Exc-L6-THEMIS-LINC00343	Module1
2-Oxoglutarate-Dependent Dioxygenase Activity	GO_Molecular_Function_2023	0.0368363	TET3;JARID2	Exc-L6-THEMIS-LINC00343	Module1
Receptor Tyrosine Kinase Binding	GO_Molecular_Function_2023	0.048001	PTPN1;SHC3	Exc-L6-THEMIS-LINC00343	Module1
Double-Stranded RNA Binding	GO_Molecular_Function_2023	0.0595262	ACTN1;HNRNPU	Exc-L6-THEMIS-LINC00343	Module1
Protein Tyrosine Kinase Binding	GO_Molecular_Function_2023	0.0662923	PTPN1;SHC3	Exc-L6-THEMIS-LINC00343	Module1
Potassium Channel Activity	GO_Molecular_Function_2023	0.07051	KCNQ2;GRIK3	Exc-L6-THEMIS-LINC00343	Module1
Regulation Of Tau-Protein Kinase Activity	GO_Biological_Process_2023	1.75e-05	RB1;HSP90AA1;HSP90AB1;CLU	Exc-L6-THEMIS-LINC00343	Module2
Positive Regulation Of Nitric Oxide Biosynthetic Process	GO_Biological_Process_2023	0.0001128	HSP90AA1;HSP90AB1;DDAH1;CLU	Exc-L6-THEMIS-LINC00343	Module2
Positive Regulation Of Nitric Oxide Metabolic Process	GO_Biological_Process_2023	0.0001128	HSP90AA1;HSP90AB1;DDAH1;CLU	Exc-L6-THEMIS-LINC00343	Module2
Regulation Of Protein Dephosphorylation	GO_Biological_Process_2023	0.0001551	YWHAB;ENSA;CALM3;DYNLL1;ARPP19	Exc-L6-THEMIS-LINC00343	Module2
Regulation Of Nitric Oxide Biosynthetic Process	GO_Biological_Process_2023	0.000564	HSP90AA1;HSP90AB1;DDAH1;CLU	Exc-L6-THEMIS-LINC00343	Module2
RNA-templated DNA Biosynthetic Process	GO_Biological_Process_2023	0.003008	HSP90AA1;HSP90AB1;TERF2IP	Exc-L6-THEMIS-LINC00343	Module2
Telomere Maintenance Via Telomerase	GO_Biological_Process_2023	0.003008	HSP90AA1;HSP90AB1;TERF2IP	Exc-L6-THEMIS-LINC00343	Module2
Long-Term Memory	GO_Biological_Process_2023	0.003008	PRNP;CAMK2N1;PJA2	Exc-L6-THEMIS-LINC00343	Module2
Sequestering Of Actin Monomers	GO_Biological_Process_2023	0.003008	TMSB4X;TMSB10	Exc-L6-THEMIS-LINC00343	Module2
Glycolytic Process	GO_Biological_Process_2023	0.003008	PKM;ENO2;GAPDH	Exc-L6-THEMIS-LINC00343	Module2
Telomere Maintenance Via Telomere Lengthening	GO_Biological_Process_2023	0.00341818	HSP90AA1;HSP90AB1;TERF2IP	Exc-L6-THEMIS-LINC00343	Module2
Negative Regulation Of Stress Fiber Assembly	GO_Biological_Process_2023	0.00347077	STMN1;PIK3R1;DYNLL1	Exc-L6-THEMIS-LINC00343	Module2
Microtubule Polymerization Or Depolymerization	GO_Biological_Process_2023	0.00347077	STMN1;STMN2;HDGFL3	Exc-L6-THEMIS-LINC00343	Module2
Negative Regulation Of Protein Dephosphorylation	GO_Biological_Process_2023	0.00365556	YWHAE;YWHAB;ENSA	Exc-L6-THEMIS-LINC00343	Module2
Positive Regulation Of Tau-Protein Kinase Activity	GO_Biological_Process_2023	0.00365556	HSP90AA1;HSP90AB1	Exc-L6-THEMIS-LINC00343	Module2
Memory	GO_Biological_Process_2023	0.00365556	PRNP;CAMK2N1;SYT11;PJA2	Exc-L6-THEMIS-LINC00343	Module2
Chaperone-Mediated Protein Complex Assembly	GO_Biological_Process_2023	0.00365556	HSP90AA1;HSP90AB1;CLU	Exc-L6-THEMIS-LINC00343	Module2
Calcium-Mediated Signaling	GO_Biological_Process_2023	0.00365556	PRNP;ATP2A2;ATP1B1;CLU	Exc-L6-THEMIS-LINC00343	Module2
Negative Regulation Of Actin Filament Bundle Assembly	GO_Biological_Process_2023	0.003854	STMN1;PIK3R1;DYNLL1	Exc-L6-THEMIS-LINC00343	Module2
Negative Regulation Of Kinase Activity	GO_Biological_Process_2023	0.003854	RB1;CAMK2N1;THY1;YWHAG	Exc-L6-THEMIS-LINC00343	Module2
Carbohydrate Catabolic Process	GO_Biological_Process_2023	0.00474476	PKM;ENO2;GAPDH	Exc-L6-THEMIS-LINC00343	Module2
Negative Regulation Of Supramolecular Fiber Organization	GO_Biological_Process_2023	0.0066176	STMN1;STMN2;CLU;HDGFL3	Exc-L6-THEMIS-LINC00343	Module2
Negative Regulation Of Microtubule Polymerization Or Depolymerization	GO_Biological_Process_2023	0.0066176	STMN1;STMN2;HDGFL3	Exc-L6-THEMIS-LINC00343	Module2
Positive Regulation Of Protein Dephosphorylation	GO_Biological_Process_2023	0.0066176	HSP90AB1;CALM3;DYNLL1	Exc-L6-THEMIS-LINC00343	Module2
Pyruvate Metabolic Process	GO_Biological_Process_2023	0.0066176	PKM;ENO2;GAPDH	Exc-L6-THEMIS-LINC00343	Module2
Negative Regulation Of Protein Modification Process	GO_Biological_Process_2023	0.00713103	PRNP;YWHAB;ENSA;TERF2IP	Exc-L6-THEMIS-LINC00343	Module2
Negative Regulation Of Nitrogen Compound Metabolic Process	GO_Biological_Process_2023	0.00713103	HSP90AB1;CLTC	Exc-L6-THEMIS-LINC00343	Module2
Sodium Ion Export Across Plasma Membrane	GO_Biological_Process_2023	0.00713103	ATP1A1;ATP1B1	Exc-L6-THEMIS-LINC00343	Module2
Cellular Response To Heat	GO_Biological_Process_2023	0.00713103	YWHAE;HSP90AA1;HSP90AB1	Exc-L6-THEMIS-LINC00343	Module2
Negative Regulation Of Protein Kinase Activity	GO_Biological_Process_2023	0.00752	RB1;CAMK2N1;THY1;YWHAG	Exc-L6-THEMIS-LINC00343	Module2
Regulation Of Postsynaptic Neurotransmitter Receptor Activity	GO_Biological_Process_2023	0.00797576	NPTX1;NPTXR	Exc-L6-THEMIS-LINC00343	Module2
Intracellular Potassium Ion Homeostasis	GO_Biological_Process_2023	0.00797576	ATP1A1;ATP1B1	Exc-L6-THEMIS-LINC00343	Module2
Membrane Repolarization During Action Potential	GO_Biological_Process_2023	0.00797576	YWHAE;ATP1B1	Exc-L6-THEMIS-LINC00343	Module2
Negative Regulation Of Response To Stimulus	GO_Biological_Process_2023	0.00829412	DDAH1;THY1;CLU	Exc-L6-THEMIS-LINC00343	Module2
Regulation Of Lipid Kinase Activity	GO_Biological_Process_2023	0.00915897	RB1;PIK3R1	Exc-L6-THEMIS-LINC00343	Module2
Central Nervous System Neuron Axonogenesis	GO_Biological_Process_2023	0.00915897	HSP90AA1;HSP90AB1	Exc-L6-THEMIS-LINC00343	Module2
Ceramide Transport	GO_Biological_Process_2023	0.00915897	VAPA;PSAP	Exc-L6-THEMIS-LINC00343	Module2
Intracellular Sodium Ion Homeostasis	GO_Biological_Process_2023	0.00915897	ATP1A1;ATP1B1	Exc-L6-THEMIS-LINC00343	Module2
Negative Regulation Of T Cell Receptor Signaling Pathway	GO_Biological_Process_2023	0.00915897	PRNP;THY1	Exc-L6-THEMIS-LINC00343	Module2
Positive Regulation Of Type I Interferon Production	GO_Biological_Process_2023	0.00960889	HSP90AA1;TRAF3;GAPDH	Exc-L6-THEMIS-LINC00343	Module2
Regulation Of Filopodium Assembly	GO_Biological_Process_2023	0.00960889	GAP43;PIK3R1;CLU	Exc-L6-THEMIS-LINC00343	Module2
Negative Regulation Of Dephosphorylation	GO_Biological_Process_2023	0.00960889	YWHAB;ENSA	Exc-L6-THEMIS-LINC00343	Module2
Negative Regulation Of Microtubule Polymerization	GO_Biological_Process_2023	0.00960889	STMN1;STMN2	Exc-L6-THEMIS-LINC00343	Module2
Calcium-Mediated Signaling Using Intracellular Calcium Source	GO_Biological_Process_2023	0.00960889	PRNP;CLU	Exc-L6-THEMIS-LINC00343	Module2
Microtubule Depolymerization	GO_Biological_Process_2023	0.00960889	STMN1;STMN2	Exc-L6-THEMIS-LINC00343	Module2
Sodium Ion Homeostasis	GO_Biological_Process_2023	0.0109667	ATP1A1;ATP1B1	Exc-L6-THEMIS-LINC00343	Module2
Positive Regulation Of Phosphoprotein Phosphatase Activity	GO_Biological_Process_2023	0.0109667	HSP90AB1;CALM3	Exc-L6-THEMIS-LINC00343	Module2
Negative Regulation Of Antigen Receptor-Mediated Signaling Pathway	GO_Biological_Process_2023	0.0109667	PRNP;THY1	Exc-L6-THEMIS-LINC00343	Module2
Regulation Of Rho Protein Signal Transduction	GO_Biological_Process_2023	0.012408	AKAP13;STMN1;DYNLL1	Exc-L6-THEMIS-LINC00343	Module2
Synaptic Transmission, GABAergic	GO_Biological_Process_2023	0.012408	GABRA1;GABRG3	Exc-L6-THEMIS-LINC00343	Module2
Regulation Of Neuron Death	GO_Biological_Process_2023	0.013834	PRNP;FAIM2;CLU	Exc-L6-THEMIS-LINC00343	Module2
Central Nervous System Neuron Development	GO_Biological_Process_2023	0.013834	HSP90AA1;HSP90AB1	Exc-L6-THEMIS-LINC00343	Module2
Positive Regulation Of Phosphatase Activity	GO_Biological_Process_2023	0.013834	HSP90AB1;CALM3	Exc-L6-THEMIS-LINC00343	Module2
Positive Regulation Of Release Of Sequestered Calcium Ion Into Cytosol	GO_Biological_Process_2023	0.0154429	CALM3;THY1	Exc-L6-THEMIS-LINC00343	Module2
Potassium Ion Homeostasis	GO_Biological_Process_2023	0.0154429	ATP1A1;ATP1B1	Exc-L6-THEMIS-LINC00343	Module2
Negative Regulation Of Actin Filament Polymerization	GO_Biological_Process_2023	0.0154429	TMSB4X;TMSB10	Exc-L6-THEMIS-LINC00343	Module2
Regulation Of Nervous System Process	GO_Biological_Process_2023	0.0165695	NPTX1;NPTXR	Exc-L6-THEMIS-LINC00343	Module2
Negative Regulation Of G Protein-Coupled Receptor Signaling Pathway	GO_Biological_Process_2023	0.0165695	YWHAB;STMN1	Exc-L6-THEMIS-LINC00343	Module2
Negative Regulation Of Rho Protein Signal Transduction	GO_Biological_Process_2023	0.0165695	STMN1;DYNLL1	Exc-L6-THEMIS-LINC00343	Module2
Regulation Of Stress Fiber Assembly	GO_Biological_Process_2023	0.0170909	STMN1;PIK3R1;DYNLL1	Exc-L6-THEMIS-LINC00343	Module2
Positive Regulation Of Catabolic Process	GO_Biological_Process_2023	0.0170909	NSF;HSP90AA1;CLU	Exc-L6-THEMIS-LINC00343	Module2
Negative Regulation Of Microtubule Depolymerization	GO_Biological_Process_2023	0.0170909	STMN2;HDGFL3	Exc-L6-THEMIS-LINC00343	Module2
Regulation Of Spindle Organization	GO_Biological_Process_2023	0.0170909	DYNC1H1;CLTC	Exc-L6-THEMIS-LINC00343	Module2
Positive Regulation Of Calcium Ion Transmembrane Transporter Activity	GO_Biological_Process_2023	0.0170909	CALM3;ATP1B1	Exc-L6-THEMIS-LINC00343	Module2
Gamma-Aminobutyric Acid Signaling Pathway	GO_Biological_Process_2023	0.0170909	GABRA1;GABRG3	Exc-L6-THEMIS-LINC00343	Module2
Negative Regulation Of Amyloid-Beta Formation	GO_Biological_Process_2023	0.0170909	PRNP;CLU	Exc-L6-THEMIS-LINC00343	Module2
Sodium Ion Transmembrane Transport	GO_Biological_Process_2023	0.017397	ATP1A1;ATP1B1;SCN3B	Exc-L6-THEMIS-LINC00343	Module2
Chloride Transport	GO_Biological_Process_2023	0.0174944	GABRA1;SLC17A7;GABRG3	Exc-L6-THEMIS-LINC00343	Module2
Positive Regulation Of Glucose Import	GO_Biological_Process_2023	0.0174944	PIK3R1;ARPP19	Exc-L6-THEMIS-LINC00343	Module2
Establishment Of Vesicle Localization	GO_Biological_Process_2023	0.0174944	SYNJ1;SYT11	Exc-L6-THEMIS-LINC00343	Module2
Positive Regulation Of Lamellipodium Assembly	GO_Biological_Process_2023	0.0174944	ACTR2;PIK3R1	Exc-L6-THEMIS-LINC00343	Module2
Negative Regulation Of Calcium Ion Transmembrane Transporter Activity	GO_Biological_Process_2023	0.0174944	YWHAE;CALM3	Exc-L6-THEMIS-LINC00343	Module2
Focal Adhesion Assembly	GO_Biological_Process_2023	0.0190507	THY1;DYNLL1	Exc-L6-THEMIS-LINC00343	Module2
Negative Regulation Of Amyloid Precursor Protein Catabolic Process	GO_Biological_Process_2023	0.0190507	PRNP;CLU	Exc-L6-THEMIS-LINC00343	Module2
Negative Regulation Of Phosphorylation	GO_Biological_Process_2023	0.0190507	PRNP;TERF2IP;DYNLL1	Exc-L6-THEMIS-LINC00343	Module2
Regulation Of Protein Localization To Plasma Membrane	GO_Biological_Process_2023	0.0192585	CLTC;PIK3R1;ACTB	Exc-L6-THEMIS-LINC00343	Module2
Negative Regulation Of Protein Depolymerization	GO_Biological_Process_2023	0.0192585	STMN2;HDGFL3	Exc-L6-THEMIS-LINC00343	Module2
Regulation Of Microtubule Depolymerization	GO_Biological_Process_2023	0.0192585	STMN2;HDGFL3	Exc-L6-THEMIS-LINC00343	Module2
Positive Regulation Of Cation Channel Activity	GO_Biological_Process_2023	0.0192585	TMSB4X;CALM3	Exc-L6-THEMIS-LINC00343	Module2
Positive Regulation Of Cell-Substrate Junction Organization	GO_Biological_Process_2023	0.0192585	PIK3R1;THY1	Exc-L6-THEMIS-LINC00343	Module2
Regulation Of T Cell Receptor Signaling Pathway	GO_Biological_Process_2023	0.0192585	PRNP;THY1	Exc-L6-THEMIS-LINC00343	Module2
Regulation Of Double-Strand Break Repair Via Homologous Recombination	GO_Biological_Process_2023	0.0192585	ACTR2;TERF2IP;ACTB	Exc-L6-THEMIS-LINC00343	Module2
Negative Regulation Of Apoptotic Signaling Pathway	GO_Biological_Process_2023	0.0199325	RB1;FAIM2;CLU	Exc-L6-THEMIS-LINC00343	Module2
Positive Regulation Of Supramolecular Fiber Organization	GO_Biological_Process_2023	0.0200966	RB1;STMN2;CLU	Exc-L6-THEMIS-LINC00343	Module2
Positive Regulation Of Cell Death	GO_Biological_Process_2023	0.0200966	PRNP;CLU	Exc-L6-THEMIS-LINC00343	Module2
Positive Regulation Of Dephosphorylation	GO_Biological_Process_2023	0.0200966	CALM3;DYNLL1	Exc-L6-THEMIS-LINC00343	Module2
Protein Depolymerization	GO_Biological_Process_2023	0.0200966	STMN1;STMN2	Exc-L6-THEMIS-LINC00343	Module2
Golgi To Plasma Membrane Protein Transport	GO_Biological_Process_2023	0.0204348	NSF;PREPL	Exc-L6-THEMIS-LINC00343	Module2
Negative Regulation Of Protein Polymerization	GO_Biological_Process_2023	0.0204348	STMN1;STMN2	Exc-L6-THEMIS-LINC00343	Module2
Positive Regulation Of Glucose Transmembrane Transport	GO_Biological_Process_2023	0.0204348	PIK3R1;ARPP19	Exc-L6-THEMIS-LINC00343	Module2
Gluconeogenesis	GO_Biological_Process_2023	0.0204348	MDH1;ENO2	Exc-L6-THEMIS-LINC00343	Module2
Membrane Fusion	GO_Biological_Process_2023	0.0204348	NSF;VAPA	Exc-L6-THEMIS-LINC00343	Module2
G2/M Transition Of Mitotic Cell Cycle	GO_Biological_Process_2023	0.0208889	ENSA;ARPP19	Exc-L6-THEMIS-LINC00343	Module2
Regulation Of Microtubule Polymerization Or Depolymerization	GO_Biological_Process_2023	0.0208889	STMN1;STMN2	Exc-L6-THEMIS-LINC00343	Module2
Axon Extension	GO_Biological_Process_2023	0.0208889	HSP90AA1;HSP90AB1	Exc-L6-THEMIS-LINC00343	Module2
Regulation Of Potassium Ion Transmembrane Transporter Activity	GO_Biological_Process_2023	0.0208889	YWHAE;ATP1B1	Exc-L6-THEMIS-LINC00343	Module2
Positive Regulation Of Lamellipodium Organization	GO_Biological_Process_2023	0.0208889	ACTR2;PIK3R1	Exc-L6-THEMIS-LINC00343	Module2
Positive Regulation Of Neuron Death	GO_Biological_Process_2023	0.0208889	PRNP;CLU	Exc-L6-THEMIS-LINC00343	Module2
Potassium Ion Import Across Plasma Membrane	GO_Biological_Process_2023	0.0208889	ATP1A1;ATP1B1	Exc-L6-THEMIS-LINC00343	Module2
Regulation Of Lamellipodium Assembly	GO_Biological_Process_2023	0.0219029	ACTR2;PIK3R1	Exc-L6-THEMIS-LINC00343	Module2
Regulation Of Protein Tyrosine Kinase Activity	GO_Biological_Process_2023	0.0219029	PRNP;THY1	Exc-L6-THEMIS-LINC00343	Module2
Cell Cycle G2/M Phase Transition	GO_Biological_Process_2023	0.0219029	ENSA;ARPP19	Exc-L6-THEMIS-LINC00343	Module2
Cell-Substrate Junction Assembly	GO_Biological_Process_2023	0.0219029	THY1;DYNLL1	Exc-L6-THEMIS-LINC00343	Module2
Cell Morphogenesis Involved In Neuron Differentiation	GO_Biological_Process_2023	0.0230566	RB1;ATL1;CCK	Exc-L6-THEMIS-LINC00343	Module2
Hexose Biosynthetic Process	GO_Biological_Process_2023	0.0230566	MDH1;ENO2	Exc-L6-THEMIS-LINC00343	Module2
Protein Localization To Golgi Apparatus	GO_Biological_Process_2023	0.0230566	VPS13D;RAB6B	Exc-L6-THEMIS-LINC00343	Module2
Positive Regulation Of Telomerase Activity	GO_Biological_Process_2023	0.0245981	HSP90AA1;HSP90AB1	Exc-L6-THEMIS-LINC00343	Module2
Regulation Of Glucose Import	GO_Biological_Process_2023	0.0254054	PIK3R1;ARPP19	Exc-L6-THEMIS-LINC00343	Module2
Regulation Of Protein Modification By Small Protein Conjugation Or Removal	GO_Biological_Process_2023	0.0254054	HSP90AA1;HSP90AB1	Exc-L6-THEMIS-LINC00343	Module2
Epithelial To Mesenchymal Transition	GO_Biological_Process_2023	0.0254054	OLFM1;SLC39A10	Exc-L6-THEMIS-LINC00343	Module2
Proton Transmembrane Transport	GO_Biological_Process_2023	0.0254054	ATP1A1;ATP1B1	Exc-L6-THEMIS-LINC00343	Module2
Regulation Of Interferon-Beta Production	GO_Biological_Process_2023	0.0275517	HSP90AA1;TRAF3	Exc-L6-THEMIS-LINC00343	Module2
Regulation Of Postsynaptic Membrane Potential	GO_Biological_Process_2023	0.0275517	GABRA1;GABRG3	Exc-L6-THEMIS-LINC00343	Module2
Regulation Of Release Of Sequestered Calcium Ion Into Cytosol	GO_Biological_Process_2023	0.0275517	CALM3;THY1	Exc-L6-THEMIS-LINC00343	Module2
intra-Golgi Vesicle-Mediated Transport	GO_Biological_Process_2023	0.0275517	NSF;RAB6B	Exc-L6-THEMIS-LINC00343	Module2
Axon Development	GO_Biological_Process_2023	0.0275517	GAP43;ATL1;CCK	Exc-L6-THEMIS-LINC00343	Module2
Regulation Of Neurotransmitter Secretion	GO_Biological_Process_2023	0.0282	PREPL;SYT11	Exc-L6-THEMIS-LINC00343	Module2
Regulation Of Sodium Ion Transport	GO_Biological_Process_2023	0.0282	ATP1A1;SCN3B	Exc-L6-THEMIS-LINC00343	Module2
Negative Regulation Of Ras Protein Signal Transduction	GO_Biological_Process_2023	0.0282	STMN1;DYNLL1	Exc-L6-THEMIS-LINC00343	Module2
Negative Regulation Of Amide Metabolic Process	GO_Biological_Process_2023	0.0282	PRNP;CLU;GAPDH	Exc-L6-THEMIS-LINC00343	Module2
Regulation Of Mitotic Spindle Organization	GO_Biological_Process_2023	0.028576	DYNC1H1;CLTC	Exc-L6-THEMIS-LINC00343	Module2
Regulation Of Phosphoprotein Phosphatase Activity	GO_Biological_Process_2023	0.028576	HSP90AB1;CALM3	Exc-L6-THEMIS-LINC00343	Module2
Regulation Of Regulated Secretory Pathway	GO_Biological_Process_2023	0.028576	PREPL;SYT11	Exc-L6-THEMIS-LINC00343	Module2
Establishment Of Protein Localization To Plasma Membrane	GO_Biological_Process_2023	0.028576	NSF;PREPL	Exc-L6-THEMIS-LINC00343	Module2
Regulation Of Amyloid-Beta Formation	GO_Biological_Process_2023	0.028576	PRNP;CLU	Exc-L6-THEMIS-LINC00343	Module2
Retrograde Transport, Endosome To Golgi	GO_Biological_Process_2023	0.0313333	PREPL;CLTC;RAB6B	Exc-L6-THEMIS-LINC00343	Module2
Protein Localization To Chromosome	GO_Biological_Process_2023	0.0323125	RB1;TERF2IP	Exc-L6-THEMIS-LINC00343	Module2
Regulation Of Apoptotic Signaling Pathway	GO_Biological_Process_2023	0.0323125	RB1;FAIM2	Exc-L6-THEMIS-LINC00343	Module2
Neuron Projection Extension	GO_Biological_Process_2023	0.0332615	HSP90AA1;HSP90AB1	Exc-L6-THEMIS-LINC00343	Module2
Regulation Of Telomerase Activity	GO_Biological_Process_2023	0.0332615	HSP90AA1;HSP90AB1	Exc-L6-THEMIS-LINC00343	Module2
Axonal Transport	GO_Biological_Process_2023	0.0336716	DYNC1H1;KIF3A	Exc-L6-THEMIS-LINC00343	Module2
Response To Unfolded Protein	GO_Biological_Process_2023	0.0336716	HSP90AA1;HSP90AB1	Exc-L6-THEMIS-LINC00343	Module2
Positive Regulation Of Nucleocytoplasmic Transport	GO_Biological_Process_2023	0.0336716	YWHAE;PIK3R1	Exc-L6-THEMIS-LINC00343	Module2
Regulation Of NIK/NF-kappaB Signaling	GO_Biological_Process_2023	0.0336716	TMSB4X;TERF2IP	Exc-L6-THEMIS-LINC00343	Module2
Regulation Of Chromosome Organization	GO_Biological_Process_2023	0.0354203	RB1;TERF2IP	Exc-L6-THEMIS-LINC00343	Module2
Regulation Of Neurotransmitter Receptor Activity	GO_Biological_Process_2023	0.0354203	NPTX1;NPTXR	Exc-L6-THEMIS-LINC00343	Module2
Regulation Of Ubiquitin-Dependent Protein Catabolic Process	GO_Biological_Process_2023	0.0354203	UBE3A;CLU	Exc-L6-THEMIS-LINC00343	Module2
Glycerophospholipid Metabolic Process	GO_Biological_Process_2023	0.0354203	SYNJ1;SERINC1	Exc-L6-THEMIS-LINC00343	Module2
Regulation Of Microtubule Cytoskeleton Organization	GO_Biological_Process_2023	0.0354965	STMN1;STMN2	Exc-L6-THEMIS-LINC00343	Module2
Regulation Of Microtubule Polymerization	GO_Biological_Process_2023	0.0354965	STMN1;STMN2	Exc-L6-THEMIS-LINC00343	Module2
Chloride Transmembrane Transport	GO_Biological_Process_2023	0.0354965	GABRA1;GABRG3	Exc-L6-THEMIS-LINC00343	Module2
Glucose Metabolic Process	GO_Biological_Process_2023	0.0354965	MDH1;ENO2	Exc-L6-THEMIS-LINC00343	Module2
Positive Regulation Of Transport	GO_Biological_Process_2023	0.0354965	DYNC1H1;ACTB	Exc-L6-THEMIS-LINC00343	Module2
Microtubule Cytoskeleton Organization Involved In Mitosis	GO_Biological_Process_2023	0.0378611	DYNC1H1;STMN1	Exc-L6-THEMIS-LINC00343	Module2
Neurotransmitter Transport	GO_Biological_Process_2023	0.0388966	SYNJ1;SLC17A7	Exc-L6-THEMIS-LINC00343	Module2
Regulation Of Type I Interferon Production	GO_Biological_Process_2023	0.0409252	TRAF3;GAPDH	Exc-L6-THEMIS-LINC00343	Module2
Monoatomic Anion Transmembrane Transport	GO_Biological_Process_2023	0.0409252	GABRA1;GABRG3	Exc-L6-THEMIS-LINC00343	Module2
Golgi To Plasma Membrane Transport	GO_Biological_Process_2023	0.0416376	NSF;PREPL	Exc-L6-THEMIS-LINC00343	Module2
Vacuolar Transport	GO_Biological_Process_2023	0.0416376	PSAP;VPS13D	Exc-L6-THEMIS-LINC00343	Module2
Negative Regulation Of Cell Projection Organization	GO_Biological_Process_2023	0.0438667	PRNP;STMN2	Exc-L6-THEMIS-LINC00343	Module2
Negative Regulation Of Neuron Projection Development	GO_Biological_Process_2023	0.047	STMN2;THY1	Exc-L6-THEMIS-LINC00343	Module2
Mitotic Cytokinesis	GO_Biological_Process_2023	0.047	SON;STMN1	Exc-L6-THEMIS-LINC00343	Module2
Regulation Of Defense Response	GO_Biological_Process_2023	0.0491503	TRAF3;TMSB4X	Exc-L6-THEMIS-LINC00343	Module2
Positive Regulation Of JNK Cascade	GO_Biological_Process_2023	0.0500519	TRAF3;PJA2	Exc-L6-THEMIS-LINC00343	Module2
Plasma Membrane Organization	GO_Biological_Process_2023	0.0521548	NSF;SYT11	Exc-L6-THEMIS-LINC00343	Module2
Positive Regulation Of Peptidyl-Serine Phosphorylation	GO_Biological_Process_2023	0.0538853	HSP90AA1;HSP90AB1	Exc-L6-THEMIS-LINC00343	Module2
Inorganic Anion Transmembrane Transport	GO_Biological_Process_2023	0.0538853	GABRA1;GABRG3	Exc-L6-THEMIS-LINC00343	Module2
Negative Regulation Of NF-kappaB Transcription Factor Activity	GO_Biological_Process_2023	0.0547342	TRAF3;TMSB4X	Exc-L6-THEMIS-LINC00343	Module2
Regulation Of Focal Adhesion Assembly	GO_Biological_Process_2023	0.0564	THY1;DYNLL1	Exc-L6-THEMIS-LINC00343	Module2
Positive Regulation Of DNA Biosynthetic Process	GO_Biological_Process_2023	0.0564	HSP90AA1;HSP90AB1	Exc-L6-THEMIS-LINC00343	Module2
Positive Regulation Of Protein Kinase B Signaling	GO_Biological_Process_2023	0.0583851	HSP90AA1;HSP90AB1	Exc-L6-THEMIS-LINC00343	Module2
Regulation Of Cellular Localization	GO_Biological_Process_2023	0.0599755	HSP90AA1;HSP90AB1	Exc-L6-THEMIS-LINC00343	Module2
Negative Regulation Of Cellular Component Organization	GO_Biological_Process_2023	0.0599755	SYT11;CLU	Exc-L6-THEMIS-LINC00343	Module2
Negative Regulation Of Protein Serine/Threonine Kinase Activity	GO_Biological_Process_2023	0.0619024	RB1;PRKAR1B	Exc-L6-THEMIS-LINC00343	Module2
Cellular Response To Calcium Ion	GO_Biological_Process_2023	0.0638061	SYT11;CLU	Exc-L6-THEMIS-LINC00343	Module2
Regulation Of Monoatomic Ion Transmembrane Transporter Activity	GO_Biological_Process_2023	0.0675449	YWHAE;SCN3B	Exc-L6-THEMIS-LINC00343	Module2
Sodium Ion Transport	GO_Biological_Process_2023	0.0675449	ATP1B1;SCN3B	Exc-L6-THEMIS-LINC00343	Module2
Positive Regulation Of Protein Localization To Membrane	GO_Biological_Process_2023	0.0682619	PRNP;PIK3R1	Exc-L6-THEMIS-LINC00343	Module2
Response To Insulin	GO_Biological_Process_2023	0.0696706	PKM;PIK3R1	Exc-L6-THEMIS-LINC00343	Module2
Mitotic Spindle Organization	GO_Biological_Process_2023	0.0696706	DYNC1H1;STMN1	Exc-L6-THEMIS-LINC00343	Module2
Regulation Of Plasma Membrane Bounded Cell Projection Assembly	GO_Biological_Process_2023	0.0706358	GAP43;CLU	Exc-L6-THEMIS-LINC00343	Module2
Calcium Ion Transmembrane Transport	GO_Biological_Process_2023	0.0706358	ATP2A2;CLU	Exc-L6-THEMIS-LINC00343	Module2
Positive Regulation Of Protein-Containing Complex Assembly	GO_Biological_Process_2023	0.0706358	HSP90AA1;CLU	Exc-L6-THEMIS-LINC00343	Module2
Positive Regulation Of Protein Catabolic Process	GO_Biological_Process_2023	0.0723908	NSF;HSP90AA1	Exc-L6-THEMIS-LINC00343	Module2
Cellular Response To Peptide Hormone Stimulus	GO_Biological_Process_2023	0.0747727	PKM;PIK3R1	Exc-L6-THEMIS-LINC00343	Module2
Cytoskeleton-Dependent Cytokinesis	GO_Biological_Process_2023	0.0747727	SON;STMN1	Exc-L6-THEMIS-LINC00343	Module2
Regulation Of Actin Cytoskeleton Organization	GO_Biological_Process_2023	0.0807232	DYNLL1;CLU	Exc-L6-THEMIS-LINC00343	Module2
Regulation Of Peptidyl-Serine Phosphorylation	GO_Biological_Process_2023	0.082382	HSP90AA1;HSP90AB1	Exc-L6-THEMIS-LINC00343	Module2
Regulation Of Protein Metabolic Process	GO_Biological_Process_2023	0.0830939	HSP90AB1;TRAF3	Exc-L6-THEMIS-LINC00343	Module2
Positive Regulation Of Plasma Membrane Bounded Cell Projection Assembly	GO_Biological_Process_2023	0.0830939	ACTR2;PIK3R1	Exc-L6-THEMIS-LINC00343	Module2
Positive Regulation Of Protein Localization	GO_Biological_Process_2023	0.0830939	HSP90AB1;SYT11	Exc-L6-THEMIS-LINC00343	Module2
Phosphatidylinositol Biosynthetic Process	GO_Biological_Process_2023	0.0898681	SYNJ1;PIK3R1	Exc-L6-THEMIS-LINC00343	Module2
Positive Regulation Of Neuron Projection Development	GO_Biological_Process_2023	0.0934863	STMN2;NPTN	Exc-L6-THEMIS-LINC00343	Module2
Regulation Of Protein Localization	GO_Biological_Process_2023	0.0950217	HSP90AA1;HSP90AB1	Exc-L6-THEMIS-LINC00343	Module2
Extracellular Membrane-Bounded Organelle	GO_Cellular_Component_2023	6.9e-05	PCMT1;PKM;CLTC;ATP1A1;ATP1B1	Exc-L6-THEMIS-LINC00343	Module2
Extracellular Vesicle	GO_Cellular_Component_2023	6.9e-05	PCMT1;PKM;CLTC;ATP1A1;ATP1B1	Exc-L6-THEMIS-LINC00343	Module2
Axonal Growth Cone	GO_Cellular_Component_2023	0.00122667	OLFM1;HSP90AA1;HSP90AB1	Exc-L6-THEMIS-LINC00343	Module2
Dendrite Membrane	GO_Cellular_Component_2023	0.0039675	GABRA1;THY1;GABRG3	Exc-L6-THEMIS-LINC00343	Module2
Cation-Transporting ATPase Complex	GO_Cellular_Component_2023	0.00506	ATP1A1;ATP1B1	Exc-L6-THEMIS-LINC00343	Module2
Sarcolemma	GO_Cellular_Component_2023	0.00881667	SGCD;ATP1A1;ATP1B1	Exc-L6-THEMIS-LINC00343	Module2
Clathrin Coat	GO_Cellular_Component_2023	0.0108429	SYNJ1;CLTC	Exc-L6-THEMIS-LINC00343	Module2
Spindle Microtubule	GO_Cellular_Component_2023	0.010925	KIF3A;CLTC;CALM3	Exc-L6-THEMIS-LINC00343	Module2
Excitatory Synapse	GO_Cellular_Component_2023	0.0281111	SYT11;SLC17A7	Exc-L6-THEMIS-LINC00343	Module2
Glutamatergic Synapse	GO_Cellular_Component_2023	0.0336154	NPTX1;NPTXR;ACTB	Exc-L6-THEMIS-LINC00343	Module2
Ficolin-1-Rich Granule Membrane	GO_Cellular_Component_2023	0.0336154	DYNLL1;CLU	Exc-L6-THEMIS-LINC00343	Module2
Sperm Flagellum	GO_Cellular_Component_2023	0.0336154	ATP1A1;ATP1B1	Exc-L6-THEMIS-LINC00343	Module2
Cortical Actin Cytoskeleton	GO_Cellular_Component_2023	0.0336154	AKAP13;DYNLL1	Exc-L6-THEMIS-LINC00343	Module2
Tertiary Granule Membrane	GO_Cellular_Component_2023	0.0377857	DYNLL1;CLU	Exc-L6-THEMIS-LINC00343	Module2
Platelet Alpha Granule Lumen	GO_Cellular_Component_2023	0.0398667	TMSB4X;CLU	Exc-L6-THEMIS-LINC00343	Module2
9+2 Motile Cilium	GO_Cellular_Component_2023	0.043125	ATP1A1;ATP1B1	Exc-L6-THEMIS-LINC00343	Module2
Azurophil Granule Membrane	GO_Cellular_Component_2023	0.0473529	VAPA;PSAP	Exc-L6-THEMIS-LINC00343	Module2
Cortical Cytoskeleton	GO_Cellular_Component_2023	0.052	AKAP13;DYNLL1	Exc-L6-THEMIS-LINC00343	Module2
Clathrin-Coated Vesicle Membrane	GO_Cellular_Component_2023	0.052	CLTC;SLC17A7	Exc-L6-THEMIS-LINC00343	Module2
Lysosomal Lumen	GO_Cellular_Component_2023	0.052	HSP90AA1;PSAP	Exc-L6-THEMIS-LINC00343	Module2
Platelet Alpha Granule	GO_Cellular_Component_2023	0.052	TMSB4X;CLU	Exc-L6-THEMIS-LINC00343	Module2
Azurophil Granule Lumen	GO_Cellular_Component_2023	0.052	ACTR2;DYNC1H1	Exc-L6-THEMIS-LINC00343	Module2
Vesicle Membrane	GO_Cellular_Component_2023	0.052	SYNJ1;CLU	Exc-L6-THEMIS-LINC00343	Module2
MHC Class II Protein Complex Binding	GO_Molecular_Function_2023	6.9e-08	YWHAE;HSP90AA1;HSP90AB1;PKM;ATP1B1	Exc-L6-THEMIS-LINC00343	Module2
Disordered Domain Specific Binding	GO_Molecular_Function_2023	1.17e-06	RB1;HSP90AA1;HSP90AB1;CLTC;GAPDH	Exc-L6-THEMIS-LINC00343	Module2
Aspartic-Type Endopeptidase Inhibitor Activity	GO_Molecular_Function_2023	0.0016	PRNP;GAPDH	Exc-L6-THEMIS-LINC00343	Module2
Protein Phosphorylated Amino Acid Binding	GO_Molecular_Function_2023	0.00466667	YWHAE;YWHAB;PIK3R1	Exc-L6-THEMIS-LINC00343	Module2
Histone Deacetylase Binding	GO_Molecular_Function_2023	0.00466667	YWHAE;HSP90AA1;HSP90AB1;YWHAB	Exc-L6-THEMIS-LINC00343	Module2
Potassium Channel Regulator Activity	GO_Molecular_Function_2023	0.00466667	YWHAE;ENSA;ARPP19	Exc-L6-THEMIS-LINC00343	Module2
Phosphoserine Residue Binding	GO_Molecular_Function_2023	0.00466667	YWHAE;YWHAB	Exc-L6-THEMIS-LINC00343	Module2
Insulin-Like Growth Factor Receptor Binding	GO_Molecular_Function_2023	0.00466667	PIK3R1;YWHAG	Exc-L6-THEMIS-LINC00343	Module2
Carboxylic Acid Binding	GO_Molecular_Function_2023	0.00466667	DDAH1;PSAP	Exc-L6-THEMIS-LINC00343	Module2
Tau Protein Binding	GO_Molecular_Function_2023	0.0075	HSP90AA1;HSP90AB1;CLU	Exc-L6-THEMIS-LINC00343	Module2
Protein Kinase A Catalytic Subunit Binding	GO_Molecular_Function_2023	0.00761538	PRKAR1B;PJA2	Exc-L6-THEMIS-LINC00343	Module2
Chloride Channel Activity	GO_Molecular_Function_2023	0.00761538	GABRA1;SLC17A7;GABRG3	Exc-L6-THEMIS-LINC00343	Module2
Actin Monomer Binding	GO_Molecular_Function_2023	0.00761538	TMSB4X;TMSB10	Exc-L6-THEMIS-LINC00343	Module2
Double-Stranded RNA Binding	GO_Molecular_Function_2023	0.00866667	TUBA1B;HSP90AB1;CLTC	Exc-L6-THEMIS-LINC00343	Module2
GABA Receptor Activity	GO_Molecular_Function_2023	0.00866667	GABRA1;GABRG3	Exc-L6-THEMIS-LINC00343	Module2
DNA Polymerase Binding	GO_Molecular_Function_2023	0.00866667	HSP90AA1;HSP90AB1	Exc-L6-THEMIS-LINC00343	Module2
Ligand-Gated Monoatomic Anion Channel Activity	GO_Molecular_Function_2023	0.00866667	GABRA1;GABRG3	Exc-L6-THEMIS-LINC00343	Module2
Low-Density Lipoprotein Particle Receptor Binding	GO_Molecular_Function_2023	0.00866667	CLTC;CLU	Exc-L6-THEMIS-LINC00343	Module2
Amyloid-Beta Binding	GO_Molecular_Function_2023	0.00868421	PRNP;CLU;ITM2B	Exc-L6-THEMIS-LINC00343	Module2
Protein Phosphatase Regulator Activity	GO_Molecular_Function_2023	0.00913636	ENSA;CALM3;ARPP19	Exc-L6-THEMIS-LINC00343	Module2
Phosphatase Inhibitor Activity	GO_Molecular_Function_2023	0.00913636	ENSA;ARPP19	Exc-L6-THEMIS-LINC00343	Module2
Lipoprotein Particle Receptor Binding	GO_Molecular_Function_2023	0.00913636	CLTC;CLU	Exc-L6-THEMIS-LINC00343	Module2
Protein Phosphatase 2A Binding	GO_Molecular_Function_2023	0.0121304	ENSA;ARPP19	Exc-L6-THEMIS-LINC00343	Module2
Protein Serine/Threonine Kinase Inhibitor Activity	GO_Molecular_Function_2023	0.0125	PRKAR1B;YWHAG	Exc-L6-THEMIS-LINC00343	Module2
Ion Channel Inhibitor Activity	GO_Molecular_Function_2023	0.0168	ENSA;SCN3B	Exc-L6-THEMIS-LINC00343	Module2
Protein Kinase Inhibitor Activity	GO_Molecular_Function_2023	0.0230769	YWHAB;CAMK2N1	Exc-L6-THEMIS-LINC00343	Module2
Transmitter-Gated Monoatomic Ion Channel Activity	GO_Molecular_Function_2023	0.0244444	GABRA1;GABRG3	Exc-L6-THEMIS-LINC00343	Module2
Calcium Ion Transmembrane Transporter Activity	GO_Molecular_Function_2023	0.0496552	ATP2A2;CLU	Exc-L6-THEMIS-LINC00343	Module2
Protein Tyrosine Kinase Binding	GO_Molecular_Function_2023	0.0496552	HSP90AA1;PHYHIP	Exc-L6-THEMIS-LINC00343	Module2
mRNA 3'-UTR Binding	GO_Molecular_Function_2023	0.089	SECISBP2L;ELAVL2	Exc-L6-THEMIS-LINC00343	Module2
Homophilic Cell Adhesion Via Plasma Membrane Adhesion Molecules	GO_Biological_Process_2023	0.00245	PTPRT;CADM1;CDH13;DSCAML1	Exc-L6-THEMIS-LINC00343	Module3
Peptidyl-Tyrosine Dephosphorylation Involved In Inactivation Of Protein Kinase Activity	GO_Biological_Process_2023	0.007	PTPRT;PTPRR	Exc-L6-THEMIS-LINC00343	Module3
Response To Interleukin-6	GO_Biological_Process_2023	0.007	PTPRT;PID1	Exc-L6-THEMIS-LINC00343	Module3
Positive Regulation Of Vascular Endothelial Growth Factor Production	GO_Biological_Process_2023	0.015	CCBE1;RORA	Exc-L6-THEMIS-LINC00343	Module3
Regulation Of Vascular Endothelial Growth Factor Production	GO_Biological_Process_2023	0.015	CCBE1;RORA	Exc-L6-THEMIS-LINC00343	Module3
Cellular Response To Interleukin-6	GO_Biological_Process_2023	0.0196429	PTPRT;PID1	Exc-L6-THEMIS-LINC00343	Module3
Peptidyl-Threonine Modification	GO_Biological_Process_2023	0.0196429	CAMK2D;DYRK1A;GALNTL6	Exc-L6-THEMIS-LINC00343	Module3
Intrinsic Apoptotic Signaling Pathway In Response To Endoplasmic Reticulum Stress	GO_Biological_Process_2023	0.02	TMEM117;MAP3K5	Exc-L6-THEMIS-LINC00343	Module3
Mitotic G2 DNA Damage Checkpoint Signaling	GO_Biological_Process_2023	0.02	BABAM2;FOXN3	Exc-L6-THEMIS-LINC00343	Module3
Cell Junction Assembly	GO_Biological_Process_2023	0.0206818	FARP1;CDH13;TLN2	Exc-L6-THEMIS-LINC00343	Module3
Cell Morphogenesis Involved In Neuron Differentiation	GO_Biological_Process_2023	0.0206818	FARP1;PLPPR4;DSCAML1	Exc-L6-THEMIS-LINC00343	Module3
Protein K63-linked Deubiquitination	GO_Biological_Process_2023	0.025	BABAM2;USP25	Exc-L6-THEMIS-LINC00343	Module3
Peptidyl-Tyrosine Dephosphorylation	GO_Biological_Process_2023	0.025	PTPRT;PTPRR	Exc-L6-THEMIS-LINC00343	Module3
Mitotic G2/M Transition Checkpoint	GO_Biological_Process_2023	0.0303571	BABAM2;FOXN3	Exc-L6-THEMIS-LINC00343	Module3
Sprouting Angiogenesis	GO_Biological_Process_2023	0.0361111	CCBE1;CDH13	Exc-L6-THEMIS-LINC00343	Module3
Peptidyl-Tyrosine Phosphorylation	GO_Biological_Process_2023	0.0361111	DYRK1A;PIBF1	Exc-L6-THEMIS-LINC00343	Module3
Cell-Cell Junction Organization	GO_Biological_Process_2023	0.0361111	CDH13;TLN2	Exc-L6-THEMIS-LINC00343	Module3
Mitotic DNA Damage Checkpoint Signaling	GO_Biological_Process_2023	0.0361111	BABAM2;FOXN3	Exc-L6-THEMIS-LINC00343	Module3
Cell-Cell Junction Assembly	GO_Biological_Process_2023	0.0447368	CDH13;TLN2	Exc-L6-THEMIS-LINC00343	Module3
Regulation Of Fat Cell Differentiation	GO_Biological_Process_2023	0.045	PTPRR;RORA	Exc-L6-THEMIS-LINC00343	Module3
Peptidyl-Threonine Phosphorylation	GO_Biological_Process_2023	0.0488095	CAMK2D;DYRK1A	Exc-L6-THEMIS-LINC00343	Module3
Cellular Response To Calcium Ion	GO_Biological_Process_2023	0.05	CAMK2D;RYR3	Exc-L6-THEMIS-LINC00343	Module3
Negative Regulation Of Protein Kinase Activity	GO_Biological_Process_2023	0.0684783	PTPRT;PTPRR	Exc-L6-THEMIS-LINC00343	Module3
Protein O-linked Glycosylation	GO_Biological_Process_2023	0.0791667	GALNT18;GALNTL6	Exc-L6-THEMIS-LINC00343	Module3
Axon Development	GO_Biological_Process_2023	0.082	PLPPR4;DSCAML1	Exc-L6-THEMIS-LINC00343	Module3
Protein Serine/Threonine Phosphatase Complex	GO_Cellular_Component_2023	0.022	PPP4R4;PPP2R5C	Exc-L6-THEMIS-LINC00343	Module3
Postsynaptic Density Membrane	GO_Cellular_Component_2023	0.022	PLPPR4;GRIK4	Exc-L6-THEMIS-LINC00343	Module3
Postsynaptic Specialization Membrane	GO_Cellular_Component_2023	0.022	PLPPR4;GRIK4	Exc-L6-THEMIS-LINC00343	Module3
Sarcolemma	GO_Cellular_Component_2023	0.022	SGCZ;RYR3	Exc-L6-THEMIS-LINC00343	Module3
Transmembrane Receptor Protein Phosphatase Activity	GO_Molecular_Function_2023	0.0175	PTPRT;PTPRR	Exc-L6-THEMIS-LINC00343	Module3
Transmembrane Receptor Protein Tyrosine Phosphatase Activity	GO_Molecular_Function_2023	0.0175	PTPRT;PTPRR	Exc-L6-THEMIS-LINC00343	Module3
Cell Adhesion Mediator Activity	GO_Molecular_Function_2023	0.0258	CNTN5;DSCAML1	Exc-L6-THEMIS-LINC00343	Module3
Sodium Channel Activity	GO_Molecular_Function_2023	0.0258	GRIK4;ASIC2	Exc-L6-THEMIS-LINC00343	Module3
Cell-Cell Adhesion Mediator Activity	GO_Molecular_Function_2023	0.0258	CNTN5;DSCAML1	Exc-L6-THEMIS-LINC00343	Module3
Ligand-Gated Monoatomic Cation Channel Activity	GO_Molecular_Function_2023	0.0333333	GRIK4;ASIC2	Exc-L6-THEMIS-LINC00343	Module3
Transcription Corepressor Binding	GO_Molecular_Function_2023	0.0334286	RORA;PBX1	Exc-L6-THEMIS-LINC00343	Module3
Protein Phosphatase Regulator Activity	GO_Molecular_Function_2023	0.052875	PPP4R4;PPP2R5C	Exc-L6-THEMIS-LINC00343	Module3
Protein Tyrosine Phosphatase Activity	GO_Molecular_Function_2023	0.0556667	PTPRT;PTPRR	Exc-L6-THEMIS-LINC00343	Module3
Transcription Coregulator Binding	GO_Molecular_Function_2023	0.0817	RORA;PBX1	Exc-L6-THEMIS-LINC00343	Module3
Negative Regulation Of Chemotaxis	GO_Biological_Process_2023	0.00594	SEMA3A;NRG1;ROBO1	Exc-L6-THEMIS-LINC00343	Module4
Fatty Acid Derivative Biosynthetic Process	GO_Biological_Process_2023	0.016016	FAR2;HMGCLL1	Exc-L6-THEMIS-LINC00343	Module4
Regulation Of Vascular Endothelial Growth Factor Signaling Pathway	GO_Biological_Process_2023	0.016016	NRG1;ROBO1	Exc-L6-THEMIS-LINC00343	Module4
Phagocytosis, Engulfment	GO_Biological_Process_2023	0.016016	XKR6;GULP1	Exc-L6-THEMIS-LINC00343	Module4
N-glycan Processing	GO_Biological_Process_2023	0.016016	GNPTAB;ST8SIA1	Exc-L6-THEMIS-LINC00343	Module4
Action Potential	GO_Biological_Process_2023	0.0174114	KCND2;KCNH7	Exc-L6-THEMIS-LINC00343	Module4
Negative Regulation Of Endopeptidase Activity	GO_Biological_Process_2023	0.0174114	NRG1;SORL1	Exc-L6-THEMIS-LINC00343	Module4
Protein Targeting To Lysosome	GO_Biological_Process_2023	0.019954	GNPTAB;SORL1	Exc-L6-THEMIS-LINC00343	Module4
Negative Chemotaxis	GO_Biological_Process_2023	0.019954	SEMA3A;ROBO1	Exc-L6-THEMIS-LINC00343	Module4
Positive Regulation Of Neuron Differentiation	GO_Biological_Process_2023	0.019954	ZEB1;BRINP3	Exc-L6-THEMIS-LINC00343	Module4
Adenylate Cyclase-Inhibiting G Protein-Coupled Receptor Signaling Pathway	GO_Biological_Process_2023	0.02084	HTR1E;GRM8	Exc-L6-THEMIS-LINC00343	Module4
Neural Crest Cell Development	GO_Biological_Process_2023	0.0231	SEMA3A;NRG1	Exc-L6-THEMIS-LINC00343	Module4
Insulin Receptor Signaling Pathway	GO_Biological_Process_2023	0.0261412	C2CD5;GAB1	Exc-L6-THEMIS-LINC00343	Module4
ERBB Signaling Pathway	GO_Biological_Process_2023	0.0261412	GAB1;NRG1	Exc-L6-THEMIS-LINC00343	Module4
Regulation Of Synapse Assembly	GO_Biological_Process_2023	0.0261412	IL1RAPL2;SLITRK5	Exc-L6-THEMIS-LINC00343	Module4
Positive Regulation Of Cell Junction Assembly	GO_Biological_Process_2023	0.0261412	SLITRK5;NRG1	Exc-L6-THEMIS-LINC00343	Module4
Negative Regulation Of Cell Death	GO_Biological_Process_2023	0.0261412	PACRG;SORL1	Exc-L6-THEMIS-LINC00343	Module4
Regulation Of Actin Filament-Based Process	GO_Biological_Process_2023	0.0306289	EPHA5;NRG1	Exc-L6-THEMIS-LINC00343	Module4
Cellular Response To Calcium Ion	GO_Biological_Process_2023	0.035838	CPNE4;ADCY1	Exc-L6-THEMIS-LINC00343	Module4
Regulation Of Neuron Differentiation	GO_Biological_Process_2023	0.035838	ZEB1;BRINP3	Exc-L6-THEMIS-LINC00343	Module4
Regulation Of Actin Cytoskeleton Organization	GO_Biological_Process_2023	0.0454248	EPHA5;NRG1	Exc-L6-THEMIS-LINC00343	Module4
Cellular Response To Insulin Stimulus	GO_Biological_Process_2023	0.05947	C2CD5;GAB1	Exc-L6-THEMIS-LINC00343	Module4
Voltage-Gated Potassium Channel Complex	GO_Cellular_Component_2023	0.0449333	KCND2;KCNB2	Exc-L6-THEMIS-LINC00343	Module4
Organelle Envelope Lumen	GO_Cellular_Component_2023	0.0449333	NDUFS1;SORL1	Exc-L6-THEMIS-LINC00343	Module4
Potassium Channel Complex	GO_Cellular_Component_2023	0.0449333	KCND2;KCNB2	Exc-L6-THEMIS-LINC00343	Module4
Glutamatergic Synapse	GO_Cellular_Component_2023	0.0553	CADPS2;IL1RAPL2	Exc-L6-THEMIS-LINC00343	Module4
Voltage-Gated Potassium Channel Activity	GO_Molecular_Function_2023	0.0064	KCND2;KCNH7;KCNB2	Exc-L6-THEMIS-LINC00343	Module4
Voltage-Gated Monoatomic Ion Channel Activity	GO_Molecular_Function_2023	0.0064	KCND2;SCN1A	Exc-L6-THEMIS-LINC00343	Module4
Chemorepellent Activity	GO_Molecular_Function_2023	0.00733333	SEMA3A;NRG1	Exc-L6-THEMIS-LINC00343	Module4
Calcium-Dependent Phospholipid Binding	GO_Molecular_Function_2023	0.015	C2CD5;CPNE4	Exc-L6-THEMIS-LINC00343	Module4
Regulation Of Synaptic Transmission, Glutamatergic	GO_Biological_Process_2023	0.023205	FXR1;UNC13A;HOMER1;GRIK3	Exc-L6-THEMIS-LINC00343	Module1
Regulation Of Neurogenesis	GO_Biological_Process_2023	0.0248182	FXR1;APLP2;HOOK3	Exc-L6-THEMIS-LINC00343	Module1
Glycosaminoglycan Biosynthetic Process	GO_Biological_Process_2023	0.032214	CHST15;XYLT1;HS3ST2	Exc-L6-THEMIS-LINC00343	Module1
Cell-Cell Junction Assembly	GO_Biological_Process_2023	0.032214	EPB41L3;PRKCA;JAM3	Exc-L6-THEMIS-LINC00343	Module1
Actomyosin Structure Organization	GO_Biological_Process_2023	0.032214	FRMD5;CUL3;EPB41L3	Exc-L6-THEMIS-LINC00343	Module1
Regulation Of Alternative mRNA Splicing, Via Spliceosome	GO_Biological_Process_2023	0.032214	FXR1;DDX5;HNRNPU	Exc-L6-THEMIS-LINC00343	Module1
Regulation Of Cell-Matrix Adhesion	GO_Biological_Process_2023	0.032214	PEAK1;AJAP1;MAP4K4	Exc-L6-THEMIS-LINC00343	Module1
Exocytic Vesicle Membrane	GO_Cellular_Component_2023	0.0203933	UNC13A;SYNDIG1;SYP	Exc-L6-THEMIS-LINC00343	Module1
mRNA 3'-UTR Binding	GO_Molecular_Function_2023	0.00644	FXR1;DDX5;HNRNPA2B1;HNRNPU;ELAVL3	Exc-L6-THEMIS-LINC00343	Module1
Regulation Of Tau-Protein Kinase Activity	GO_Biological_Process_2023	1.75e-05	RB1;HSP90AA1;HSP90AB1;CLU	Exc-L6-THEMIS-LINC00343	Module2
Regulation Of Protein Dephosphorylation	GO_Biological_Process_2023	0.0001551	YWHAB;ENSA;CALM3;DYNLL1;ARPP19	Exc-L6-THEMIS-LINC00343	Module2
RNA-templated DNA Biosynthetic Process	GO_Biological_Process_2023	0.003008	HSP90AA1;HSP90AB1;TERF2IP	Exc-L6-THEMIS-LINC00343	Module2
Long-Term Memory	GO_Biological_Process_2023	0.003008	PRNP;CAMK2N1;PJA2	Exc-L6-THEMIS-LINC00343	Module2
Glycolytic Process	GO_Biological_Process_2023	0.003008	PKM;ENO2;GAPDH	Exc-L6-THEMIS-LINC00343	Module2
Microtubule Polymerization Or Depolymerization	GO_Biological_Process_2023	0.00347077	STMN1;STMN2;HDGFL3	Exc-L6-THEMIS-LINC00343	Module2
Calcium-Mediated Signaling	GO_Biological_Process_2023	0.00365556	PRNP;ATP2A2;ATP1B1;CLU	Exc-L6-THEMIS-LINC00343	Module2
Regulation Of Filopodium Assembly	GO_Biological_Process_2023	0.00960889	GAP43;PIK3R1;CLU	Exc-L6-THEMIS-LINC00343	Module2
Regulation Of Neuron Death	GO_Biological_Process_2023	0.013834	PRNP;FAIM2;CLU	Exc-L6-THEMIS-LINC00343	Module2
Regulation Of Stress Fiber Assembly	GO_Biological_Process_2023	0.0170909	STMN1;PIK3R1;DYNLL1	Exc-L6-THEMIS-LINC00343	Module2
Sodium Ion Transmembrane Transport	GO_Biological_Process_2023	0.017397	ATP1A1;ATP1B1;SCN3B	Exc-L6-THEMIS-LINC00343	Module2
Chloride Transport	GO_Biological_Process_2023	0.0174944	GABRA1;SLC17A7;GABRG3	Exc-L6-THEMIS-LINC00343	Module2
Extracellular Membrane-Bounded Organelle	GO_Cellular_Component_2023	6.9e-05	PCMT1;PKM;CLTC;ATP1A1;ATP1B1	Exc-L6-THEMIS-LINC00343	Module2
Axonal Growth Cone	GO_Cellular_Component_2023	0.00122667	OLFM1;HSP90AA1;HSP90AB1	Exc-L6-THEMIS-LINC00343	Module2
Dendrite Membrane	GO_Cellular_Component_2023	0.0039675	GABRA1;THY1;GABRG3	Exc-L6-THEMIS-LINC00343	Module2
Spindle Microtubule	GO_Cellular_Component_2023	0.010925	KIF3A;CLTC;CALM3	Exc-L6-THEMIS-LINC00343	Module2
MHC Class II Protein Complex Binding	GO_Molecular_Function_2023	6.9e-08	YWHAE;HSP90AA1;HSP90AB1;PKM;ATP1B1	Exc-L6-THEMIS-LINC00343	Module2
Protein Phosphorylated Amino Acid Binding	GO_Molecular_Function_2023	0.00466667	YWHAE;YWHAB;PIK3R1	Exc-L6-THEMIS-LINC00343	Module2
Potassium Channel Regulator Activity	GO_Molecular_Function_2023	0.00466667	YWHAE;ENSA;ARPP19	Exc-L6-THEMIS-LINC00343	Module2
Chloride Channel Activity	GO_Molecular_Function_2023	0.00761538	GABRA1;SLC17A7;GABRG3	Exc-L6-THEMIS-LINC00343	Module2
Double-Stranded RNA Binding	GO_Molecular_Function_2023	0.00866667	TUBA1B;HSP90AB1;CLTC	Exc-L6-THEMIS-LINC00343	Module2
Amyloid-Beta Binding	GO_Molecular_Function_2023	0.00868421	PRNP;CLU;ITM2B	Exc-L6-THEMIS-LINC00343	Module2
Homophilic Cell Adhesion Via Plasma Membrane Adhesion Molecules	GO_Biological_Process_2023	0.00245	PTPRT;CADM1;CDH13;DSCAML1	Exc-L6-THEMIS-LINC00343	Module3
Peptidyl-Threonine Modification	GO_Biological_Process_2023	0.0196429	CAMK2D;DYRK1A;GALNTL6	Exc-L6-THEMIS-LINC00343	Module3
Voltage-Gated Potassium Channel Activity	GO_Molecular_Function_2023	0.0064	KCND2;KCNH7;KCNB2	Exc-L6-THEMIS-LINC00343	Module4
Homophilic Cell Adhesion Via Plasma Membrane Adhesion Molecules	GO_Biological_Process_2023	0.000285	PTPRT;ROBO2;KIRREL3;SDK1;CDH2	Inh-L3-4-PVALB-HOMER3	Module1
Cell Junction Assembly	GO_Biological_Process_2023	0.000285	KIRREL3;SDK1;CDH2;CDH12;SHANK2;CDH7	Inh-L3-4-PVALB-HOMER3	Module1
Synapse Assembly	GO_Biological_Process_2023	0.00068	KIRREL3;SDK1;CDH2;FGF13;SHANK2	Inh-L3-4-PVALB-HOMER3	Module1
Heparan Sulfate Proteoglycan Metabolic Process	GO_Biological_Process_2023	0.00096	SULF1;HS3ST2;HS6ST3	Inh-L3-4-PVALB-HOMER3	Module1
Calcium-Dependent Cell-Cell Adhesion Via Plasma Membrane Cell Adhesion Molecules	GO_Biological_Process_2023	0.0035	CDH2;CDH12;CDH7	Inh-L3-4-PVALB-HOMER3	Module1
Cell-Cell Junction Assembly	GO_Biological_Process_2023	0.0035	PATJ;CDH2;CDH12;CDH7	Inh-L3-4-PVALB-HOMER3	Module1
Cell-Cell Adhesion Mediated By Cadherin	GO_Biological_Process_2023	0.0036	CDH2;CDH12;CDH7	Inh-L3-4-PVALB-HOMER3	Module1
Adherens Junction Organization	GO_Biological_Process_2023	0.0062	CDH2;CDH12;CDH7	Inh-L3-4-PVALB-HOMER3	Module1
Negative Regulation Of Cell-Substrate Adhesion	GO_Biological_Process_2023	0.0062	SPOCK1;EFNA5;AJAP1	Inh-L3-4-PVALB-HOMER3	Module1
Glutamate Receptor Signaling Pathway	GO_Biological_Process_2023	0.0078	HOMER1;GRM8;CPEB4	Inh-L3-4-PVALB-HOMER3	Module1
Heparan Sulfate Proteoglycan Biosynthetic Process, Enzymatic Modification	GO_Biological_Process_2023	0.00818182	HS3ST2;HS6ST3	Inh-L3-4-PVALB-HOMER3	Module1
G Protein-Coupled Glutamate Receptor Signaling Pathway	GO_Biological_Process_2023	0.0095	HOMER1;GRM8	Inh-L3-4-PVALB-HOMER3	Module1
Cell-Cell Junction Organization	GO_Biological_Process_2023	0.014	CDH2;CDH12;CDH7	Inh-L3-4-PVALB-HOMER3	Module1
Vesicle Transport Along Actin Filament	GO_Biological_Process_2023	0.014	MYO1B;MYO5B	Inh-L3-4-PVALB-HOMER3	Module1
Regulation Of Synapse Assembly	GO_Biological_Process_2023	0.014	ROBO2;SYNDIG1;IL1RAP	Inh-L3-4-PVALB-HOMER3	Module1
Actin Filament-Based Transport	GO_Biological_Process_2023	0.0163333	MYO1B;MYO5B	Inh-L3-4-PVALB-HOMER3	Module1
Positive Regulation Of Receptor Signaling Pathway Via STAT	GO_Biological_Process_2023	0.0163333	GHR;CAMK2A	Inh-L3-4-PVALB-HOMER3	Module1
Regulation Of Synaptic Transmission, Glutamatergic	GO_Biological_Process_2023	0.0163333	CDH2;HOMER1;GRM8	Inh-L3-4-PVALB-HOMER3	Module1
Positive Regulation Of Receptor Signaling Pathway Via JAK-STAT	GO_Biological_Process_2023	0.0173684	GHR;CAMK2A	Inh-L3-4-PVALB-HOMER3	Module1
Neuron Migration	GO_Biological_Process_2023	0.0174	CDKL5;SPOCK1;FGF13	Inh-L3-4-PVALB-HOMER3	Module1
Cellular Response To Hormone Stimulus	GO_Biological_Process_2023	0.0197143	ROBO2;GHR;THRB	Inh-L3-4-PVALB-HOMER3	Module1
Cellular Response To Type II Interferon	GO_Biological_Process_2023	0.0212727	DAPK1;CAMK2A	Inh-L3-4-PVALB-HOMER3	Module1
Response To Type II Interferon	GO_Biological_Process_2023	0.0226957	DAPK1;CAMK2A	Inh-L3-4-PVALB-HOMER3	Module1
Heparan Sulfate Proteoglycan Biosynthetic Process	GO_Biological_Process_2023	0.02304	HS3ST2;HS6ST3	Inh-L3-4-PVALB-HOMER3	Module1
Central Nervous System Neuron Differentiation	GO_Biological_Process_2023	0.02304	SPOCK1;TOX	Inh-L3-4-PVALB-HOMER3	Module1
Regulation Of Postsynapse Organization	GO_Biological_Process_2023	0.0276923	CDKL5;HOMER1	Inh-L3-4-PVALB-HOMER3	Module1
Regulation Of Receptor Signaling Pathway Via JAK-STAT	GO_Biological_Process_2023	0.0288889	GHR;CAMK2A	Inh-L3-4-PVALB-HOMER3	Module1
Negative Regulation Of Chemotaxis	GO_Biological_Process_2023	0.03	ROBO2;SEMA6D	Inh-L3-4-PVALB-HOMER3	Module1
Regulation Of Cell Morphogenesis	GO_Biological_Process_2023	0.0309091	FMNL2;EFNA5	Inh-L3-4-PVALB-HOMER3	Module1
Positive Regulation Of Synapse Assembly	GO_Biological_Process_2023	0.0309091	SYNDIG1;IL1RAP	Inh-L3-4-PVALB-HOMER3	Module1
Synaptic Vesicle Cycle	GO_Biological_Process_2023	0.0309091	CDH2;SYNDIG1	Inh-L3-4-PVALB-HOMER3	Module1
Regulation Of Release Of Sequestered Calcium Ion Into Cytosol	GO_Biological_Process_2023	0.0309091	CEMIP;UBASH3B	Inh-L3-4-PVALB-HOMER3	Module1
Peptidyl-Tyrosine Dephosphorylation	GO_Biological_Process_2023	0.0309091	PTPRT;UBASH3B	Inh-L3-4-PVALB-HOMER3	Module1
Regulation Of Sodium Ion Transmembrane Transporter Activity	GO_Biological_Process_2023	0.0317647	HECW1;FGF13	Inh-L3-4-PVALB-HOMER3	Module1
Regulation Of Dendrite Morphogenesis	GO_Biological_Process_2023	0.0342857	CDKL5;HECW1	Inh-L3-4-PVALB-HOMER3	Module1
Epidermal Growth Factor Receptor Signaling Pathway	GO_Biological_Process_2023	0.035	DGKD;SHC3	Inh-L3-4-PVALB-HOMER3	Module1
Regulation Of Calcium Ion Transport	GO_Biological_Process_2023	0.0356757	HOMER1;CAMK2A	Inh-L3-4-PVALB-HOMER3	Module1
Regulation Of Insulin Receptor Signaling Pathway	GO_Biological_Process_2023	0.0365217	PTPRE;SIK2	Inh-L3-4-PVALB-HOMER3	Module1
Neural Crest Cell Development	GO_Biological_Process_2023	0.0365217	CDH2;SEMA6D	Inh-L3-4-PVALB-HOMER3	Module1
Regulation Of Dendrite Development	GO_Biological_Process_2023	0.0365217	CDKL5;HECW1	Inh-L3-4-PVALB-HOMER3	Module1
Positive Regulation Of Axonogenesis	GO_Biological_Process_2023	0.0365217	ROBO2;CDKL5	Inh-L3-4-PVALB-HOMER3	Module1
Positive Regulation Of Nervous System Development	GO_Biological_Process_2023	0.0365217	SYNDIG1;IL1RAP	Inh-L3-4-PVALB-HOMER3	Module1
Regulation Of Cation Channel Activity	GO_Biological_Process_2023	0.0365217	HOMER1;FGF13	Inh-L3-4-PVALB-HOMER3	Module1
Regulation Of Microtubule Cytoskeleton Organization	GO_Biological_Process_2023	0.0365217	PATJ;EFNA5	Inh-L3-4-PVALB-HOMER3	Module1
Regulation Of Microtubule-Based Process	GO_Biological_Process_2023	0.0365217	PATJ;EFNA5	Inh-L3-4-PVALB-HOMER3	Module1
Cellular Response To Organic Substance	GO_Biological_Process_2023	0.0365217	ROBO2;GHR	Inh-L3-4-PVALB-HOMER3	Module1
Positive Regulation Of Developmental Growth	GO_Biological_Process_2023	0.0416327	GHR;CDKL5	Inh-L3-4-PVALB-HOMER3	Module1
ERBB Signaling Pathway	GO_Biological_Process_2023	0.0416327	DGKD;SHC3	Inh-L3-4-PVALB-HOMER3	Module1
Regulation Of Axonogenesis	GO_Biological_Process_2023	0.0416327	ROBO2;CDH2	Inh-L3-4-PVALB-HOMER3	Module1
Positive Regulation Of Cell Junction Assembly	GO_Biological_Process_2023	0.0456	SYNDIG1;IL1RAP	Inh-L3-4-PVALB-HOMER3	Module1
Glycosaminoglycan Biosynthetic Process	GO_Biological_Process_2023	0.0458824	CEMIP;HS3ST2	Inh-L3-4-PVALB-HOMER3	Module1
Regulation Of Peptidyl-Tyrosine Phosphorylation	GO_Biological_Process_2023	0.0519231	GHR;EFNA5	Inh-L3-4-PVALB-HOMER3	Module1
Regulation Of Cell-Matrix Adhesion	GO_Biological_Process_2023	0.0520755	EFNA5;AJAP1	Inh-L3-4-PVALB-HOMER3	Module1
Regulation Of Hydrolase Activity	GO_Biological_Process_2023	0.0676364	CAMK2A;EFNA5	Inh-L3-4-PVALB-HOMER3	Module1
Regulation Of Monoatomic Ion Transmembrane Transporter Activity	GO_Biological_Process_2023	0.0676364	HOMER1;DAPK1	Inh-L3-4-PVALB-HOMER3	Module1
Positive Regulation Of Neurogenesis	GO_Biological_Process_2023	0.0771429	ROBO2;CDKL5	Inh-L3-4-PVALB-HOMER3	Module1
Negative Regulation Of Protein Kinase Activity	GO_Biological_Process_2023	0.0873684	PTPRT;UBASH3B	Inh-L3-4-PVALB-HOMER3	Module1
Positive Regulation Of Neuron Projection Development	GO_Biological_Process_2023	0.0972414	ROR1;TOX	Inh-L3-4-PVALB-HOMER3	Module1
Intercalated Disc	GO_Cellular_Component_2023	0.00168	CDH2;CTNNA3;FGF13	Inh-L3-4-PVALB-HOMER3	Module1
Catenin Complex	GO_Cellular_Component_2023	0.00168	CDH2;CDH12;CDH7	Inh-L3-4-PVALB-HOMER3	Module1
Cell-Cell Contact Zone	GO_Cellular_Component_2023	0.00426667	CDH2;FGF13;AJAP1	Inh-L3-4-PVALB-HOMER3	Module1
Exocytic Vesicle Membrane	GO_Cellular_Component_2023	0.0514286	SYNDIG1;SYN3	Inh-L3-4-PVALB-HOMER3	Module1
Synaptic Vesicle Membrane	GO_Cellular_Component_2023	0.0514286	SYNDIG1;SYN3	Inh-L3-4-PVALB-HOMER3	Module1
Filopodium	GO_Cellular_Component_2023	0.0514286	MYO1B;FGF13	Inh-L3-4-PVALB-HOMER3	Module1
Actin-Based Cell Projection	GO_Cellular_Component_2023	0.0514286	MYO1B;FGF13	Inh-L3-4-PVALB-HOMER3	Module1
Glutamate Receptor Binding	GO_Molecular_Function_2023	1.56e-06	HOMER1;CAMK2A;SYNDIG1;NETO2;SHANK2	Inh-L3-4-PVALB-HOMER3	Module1
Heparan Sulfate Sulfotransferase Activity	GO_Molecular_Function_2023	0.01248	HS3ST2;HS6ST3	Inh-L3-4-PVALB-HOMER3	Module1
Ionotropic Glutamate Receptor Binding	GO_Molecular_Function_2023	0.01248	NETO2;SHANK2	Inh-L3-4-PVALB-HOMER3	Module1
Transmembrane Receptor Protein Phosphatase Activity	GO_Molecular_Function_2023	0.01248	PTPRT;PTPRE	Inh-L3-4-PVALB-HOMER3	Module1
Transmembrane Receptor Protein Tyrosine Phosphatase Activity	GO_Molecular_Function_2023	0.01248	PTPRT;PTPRE	Inh-L3-4-PVALB-HOMER3	Module1
E-box Binding	GO_Molecular_Function_2023	0.0151667	ZEB1;MITF	Inh-L3-4-PVALB-HOMER3	Module1
Protein Tyrosine Phosphatase Activity	GO_Molecular_Function_2023	0.0156	PTPRT;PTPRE;UBASH3B	Inh-L3-4-PVALB-HOMER3	Module1
Calmodulin-Dependent Protein Kinase Activity	GO_Molecular_Function_2023	0.0156	DAPK1;CAMK2A	Inh-L3-4-PVALB-HOMER3	Module1
Cytokine Receptor Activity	GO_Molecular_Function_2023	0.0158889	GHR;IL1RAP	Inh-L3-4-PVALB-HOMER3	Module1
Phosphatidylinositol-3,4,5-Trisphosphate Binding	GO_Molecular_Function_2023	0.0234	MYO1B;GAB2	Inh-L3-4-PVALB-HOMER3	Module1
Signaling Receptor Complex Adaptor Activity	GO_Molecular_Function_2023	0.0295455	GAB2;SHANK2	Inh-L3-4-PVALB-HOMER3	Module1
Manganese Ion Binding	GO_Molecular_Function_2023	0.0303333	GALNT2;ADCY2	Inh-L3-4-PVALB-HOMER3	Module1
Receptor Tyrosine Kinase Binding	GO_Molecular_Function_2023	0.033	SHC3;GAB2	Inh-L3-4-PVALB-HOMER3	Module1
Regulation Of Cell-Matrix Adhesion	GO_Biological_Process_2023	0.01219	CASK;CDH13;UTRN;MAP4K4	Inh-L3-4-PVALB-HOMER3	Module2
Phospholipid Dephosphorylation	GO_Biological_Process_2023	0.01219	PLPPR1;PLPPR4;PLPPR5	Inh-L3-4-PVALB-HOMER3	Module2
Positive Regulation Of Cell-Matrix Adhesion	GO_Biological_Process_2023	0.01219	CDH13;UTRN;MAP4K4	Inh-L3-4-PVALB-HOMER3	Module2
Lipid Modification	GO_Biological_Process_2023	0.014575	PLPPR1;PLPPR4;PLPPR5	Inh-L3-4-PVALB-HOMER3	Module2
Phospholipid Metabolic Process	GO_Biological_Process_2023	0.0203167	PLPPR1;PLPPR4;PLPPR5	Inh-L3-4-PVALB-HOMER3	Module2
Chondroitin Sulfate Biosynthetic Process	GO_Biological_Process_2023	0.0203167	CSGALNACT1;CHSY3	Inh-L3-4-PVALB-HOMER3	Module2
Oligodendrocyte Differentiation	GO_Biological_Process_2023	0.020882	SLC8A3;PTPRZ1	Inh-L3-4-PVALB-HOMER3	Module2
Chondroitin Sulfate Metabolic Process	GO_Biological_Process_2023	0.020882	CSGALNACT1;CHSY3	Inh-L3-4-PVALB-HOMER3	Module2
Regulation Of BMP Signaling Pathway	GO_Biological_Process_2023	0.020882	FSTL5;VWC2L;FSTL4	Inh-L3-4-PVALB-HOMER3	Module2
Regulation Of Cellular Response To Growth Factor Stimulus	GO_Biological_Process_2023	0.020882	FSTL5;FSTL4	Inh-L3-4-PVALB-HOMER3	Module2
Chondroitin Sulfate Proteoglycan Biosynthetic Process	GO_Biological_Process_2023	0.0287645	CSGALNACT1;CHSY3	Inh-L3-4-PVALB-HOMER3	Module2
Sodium Ion Transport	GO_Biological_Process_2023	0.0307069	SLC8A3;SLC24A3;SCN3A	Inh-L3-4-PVALB-HOMER3	Module2
Calcium-Dependent Cell-Cell Adhesion Via Plasma Membrane Cell Adhesion Molecules	GO_Biological_Process_2023	0.0307069	CDH13;CDH9	Inh-L3-4-PVALB-HOMER3	Module2
Glial Cell Differentiation	GO_Biological_Process_2023	0.0307069	SLC8A3;PTPRZ1	Inh-L3-4-PVALB-HOMER3	Module2
Cell-Cell Adhesion Mediated By Cadherin	GO_Biological_Process_2023	0.0307069	CDH13;CDH9	Inh-L3-4-PVALB-HOMER3	Module2
Regulation Of Transmembrane Receptor Protein Serine/Threonine Kinase Signaling Pathway	GO_Biological_Process_2023	0.0307069	FSTL5;FSTL4	Inh-L3-4-PVALB-HOMER3	Module2
Calcium Ion Import Across Plasma Membrane	GO_Biological_Process_2023	0.0311584	SLC8A3;SCN3A	Inh-L3-4-PVALB-HOMER3	Module2
Positive Regulation Of Epithelial Cell Migration	GO_Biological_Process_2023	0.0311584	GPI;SASH1;MAP4K4	Inh-L3-4-PVALB-HOMER3	Module2
G2/M Transition Of Mitotic Cell Cycle	GO_Biological_Process_2023	0.0311584	BACH1;CDK14	Inh-L3-4-PVALB-HOMER3	Module2
Negative Regulation Of Cell-Matrix Adhesion	GO_Biological_Process_2023	0.0322505	CASK;MAP4K4	Inh-L3-4-PVALB-HOMER3	Module2
Adherens Junction Organization	GO_Biological_Process_2023	0.0360905	CDH13;CDH9	Inh-L3-4-PVALB-HOMER3	Module2
Negative Regulation Of Cell-Substrate Adhesion	GO_Biological_Process_2023	0.0371482	CASK;MAP4K4	Inh-L3-4-PVALB-HOMER3	Module2
Negative Regulation Of BMP Signaling Pathway	GO_Biological_Process_2023	0.038183	VWC2L;FBN1	Inh-L3-4-PVALB-HOMER3	Module2
RNA 3'-End Processing	GO_Biological_Process_2023	0.04293	CPSF6;TUT4	Inh-L3-4-PVALB-HOMER3	Module2
Ephrin Receptor Signaling Pathway	GO_Biological_Process_2023	0.04293	EPHA7;KALRN	Inh-L3-4-PVALB-HOMER3	Module2
Regulation Of NIK/NF-kappaB Signaling	GO_Biological_Process_2023	0.0493919	HDAC9;SASH1	Inh-L3-4-PVALB-HOMER3	Module2
Second-Messenger-Mediated Signaling	GO_Biological_Process_2023	0.0559641	CNKSR2;PPP1R9A	Inh-L3-4-PVALB-HOMER3	Module2
Cell-Cell Junction Organization	GO_Biological_Process_2023	0.0608376	CDH13;CDH9	Inh-L3-4-PVALB-HOMER3	Module2
Positive Regulation Of Cell-Substrate Adhesion	GO_Biological_Process_2023	0.0608376	CDH13;UTRN	Inh-L3-4-PVALB-HOMER3	Module2
Negative Regulation Of Cellular Response To Growth Factor Stimulus	GO_Biological_Process_2023	0.0608376	VWC2L;CASK	Inh-L3-4-PVALB-HOMER3	Module2
Regulation Of Cysteine-Type Endopeptidase Activity Involved In Apoptotic Process	GO_Biological_Process_2023	0.0608376	RPS6KA3;EPHA7	Inh-L3-4-PVALB-HOMER3	Module2
G1/S Transition Of Mitotic Cell Cycle	GO_Biological_Process_2023	0.0608376	BACH1;CDK14	Inh-L3-4-PVALB-HOMER3	Module2
Glycosaminoglycan Biosynthetic Process	GO_Biological_Process_2023	0.0608376	CSGALNACT1;CHSY3	Inh-L3-4-PVALB-HOMER3	Module2
Cell-Cell Junction Assembly	GO_Biological_Process_2023	0.0623308	CDH13;CDH9	Inh-L3-4-PVALB-HOMER3	Module2
Memory	GO_Biological_Process_2023	0.0623308	SLC8A3;CAMK4	Inh-L3-4-PVALB-HOMER3	Module2
Regulation Of Endocytosis	GO_Biological_Process_2023	0.0623308	ZFYVE16;CDH13	Inh-L3-4-PVALB-HOMER3	Module2
Calcium-Mediated Signaling	GO_Biological_Process_2023	0.0623308	CNKSR2;PPP1R9A	Inh-L3-4-PVALB-HOMER3	Module2
Regulation Of Alternative mRNA Splicing, Via Spliceosome	GO_Biological_Process_2023	0.0623308	KHDRBS3;NOVA1	Inh-L3-4-PVALB-HOMER3	Module2
Sulfur Compound Biosynthetic Process	GO_Biological_Process_2023	0.0639312	CSGALNACT1;CHSY3	Inh-L3-4-PVALB-HOMER3	Module2
Calcium Ion Transmembrane Import Into Cytosol	GO_Biological_Process_2023	0.0639312	SLC8A3;SCN3A	Inh-L3-4-PVALB-HOMER3	Module2
Sodium Ion Transmembrane Transport	GO_Biological_Process_2023	0.0695205	SLC8A3;SLC24A3	Inh-L3-4-PVALB-HOMER3	Module2
Regulation Of Endothelial Cell Migration	GO_Biological_Process_2023	0.0702502	GPI;SASH1	Inh-L3-4-PVALB-HOMER3	Module2
Vascular Transport	GO_Biological_Process_2023	0.0738166	SLC24A3;ATP8A1	Inh-L3-4-PVALB-HOMER3	Module2
Peptidyl-Threonine Modification	GO_Biological_Process_2023	0.0738166	GPI;GALNT13	Inh-L3-4-PVALB-HOMER3	Module2
Positive Regulation Of Endothelial Cell Migration	GO_Biological_Process_2023	0.0738166	GPI;SASH1	Inh-L3-4-PVALB-HOMER3	Module2
Glycoprotein Biosynthetic Process	GO_Biological_Process_2023	0.0738166	CSGALNACT1;ST8SIA4	Inh-L3-4-PVALB-HOMER3	Module2
Calcium Ion Transmembrane Transport	GO_Biological_Process_2023	0.0738166	SLC8A3;SLC24A3	Inh-L3-4-PVALB-HOMER3	Module2
Transport Across Blood-Brain Barrier	GO_Biological_Process_2023	0.0745092	SLC24A3;ATP8A1	Inh-L3-4-PVALB-HOMER3	Module2
Macromolecule Modification	GO_Biological_Process_2023	0.0752059	MSRA;ST8SIA4	Inh-L3-4-PVALB-HOMER3	Module2
Cell Junction Assembly	GO_Biological_Process_2023	0.0894428	CDH13;CDH9	Inh-L3-4-PVALB-HOMER3	Module2
Regulation Of Vesicle-Mediated Transport	GO_Biological_Process_2023	0.092272	ZFYVE16;CDH13	Inh-L3-4-PVALB-HOMER3	Module2
Positive Regulation Of Neuron Projection Development	GO_Biological_Process_2023	0.0927704	ALK;PLPPR5	Inh-L3-4-PVALB-HOMER3	Module2
Voltage-Gated Potassium Channel Complex	GO_Cellular_Component_2023	0.02163	KCND3;KCNB1;KCNB2	Inh-L3-4-PVALB-HOMER3	Module2
Potassium Channel Complex	GO_Cellular_Component_2023	0.02163	KCND3;KCNB1;KCNB2	Inh-L3-4-PVALB-HOMER3	Module2
Catenin Complex	GO_Cellular_Component_2023	0.02163	CDH13;CDH9	Inh-L3-4-PVALB-HOMER3	Module2
Basement Membrane	GO_Cellular_Component_2023	0.026985	CASK;FBN1	Inh-L3-4-PVALB-HOMER3	Module2
Voltage-Gated Calcium Channel Complex	GO_Cellular_Component_2023	0.02835	CACNB2;SCN3A	Inh-L3-4-PVALB-HOMER3	Module2
Calcium Channel Complex	GO_Cellular_Component_2023	0.0500967	CACNB2;SCN3A	Inh-L3-4-PVALB-HOMER3	Module2
Vesicle Membrane	GO_Cellular_Component_2023	0.05191	SGSM1;NSG2	Inh-L3-4-PVALB-HOMER3	Module2
Phosphatidate Phosphatase Activity	GO_Molecular_Function_2023	0.00054	PLPPR1;PLPPR4;PLPPR5	Inh-L3-4-PVALB-HOMER3	Module2
Lipid Phosphatase Activity	GO_Molecular_Function_2023	0.00054	PLPPR1;PLPPR4;PLPPR5	Inh-L3-4-PVALB-HOMER3	Module2
Lysophosphatidic Acid Phosphatase Activity	GO_Molecular_Function_2023	0.00192	PLPPR1;PLPPR4	Inh-L3-4-PVALB-HOMER3	Module2
glucuronosyl-N-acetylgalactosaminyl-proteoglycan 4-beta-N-acetylgalactosaminyltransferase Activity	GO_Molecular_Function_2023	0.00234	CSGALNACT1;CHSY3	Inh-L3-4-PVALB-HOMER3	Module2
Calcium:Sodium Antiporter Activity	GO_Molecular_Function_2023	0.00504	SLC8A3;SLC24A3	Inh-L3-4-PVALB-HOMER3	Module2
Glucuronosyltransferase Activity	GO_Molecular_Function_2023	0.00848571	CSGALNACT1;CHSY3	Inh-L3-4-PVALB-HOMER3	Module2
Acetylgalactosaminyltransferase Activity	GO_Molecular_Function_2023	0.00848571	CSGALNACT1;CHSY3	Inh-L3-4-PVALB-HOMER3	Module2
Voltage-Gated Potassium Channel Activity	GO_Molecular_Function_2023	0.0104	KCND3;KCNB1;KCNB2	Inh-L3-4-PVALB-HOMER3	Module2
Delayed Rectifier Potassium Channel Activity	GO_Molecular_Function_2023	0.0104	KCNB1;KCNB2	Inh-L3-4-PVALB-HOMER3	Module2
High Voltage-Gated Calcium Channel Activity	GO_Molecular_Function_2023	0.0108	CACNB2;SCN3A	Inh-L3-4-PVALB-HOMER3	Module2
Phosphatase Activity	GO_Molecular_Function_2023	0.0137455	PLPPR1;PLPPR4;PLPPR5	Inh-L3-4-PVALB-HOMER3	Module2
UDP-glycosyltransferase Activity	GO_Molecular_Function_2023	0.03	CSGALNACT1;MGAT4C	Inh-L3-4-PVALB-HOMER3	Module2
Voltage-Gated Calcium Channel Activity	GO_Molecular_Function_2023	0.0332308	CACNB2;SCN3A	Inh-L3-4-PVALB-HOMER3	Module2
Calcium Ion Transmembrane Transporter Activity	GO_Molecular_Function_2023	0.0617143	CACNB2;SLC24A3	Inh-L3-4-PVALB-HOMER3	Module2
Voltage-Gated Monoatomic Cation Channel Activity	GO_Molecular_Function_2023	0.068625	CACNB2;KCND3	Inh-L3-4-PVALB-HOMER3	Module2
Hexosyltransferase Activity	GO_Molecular_Function_2023	0.068625	CSGALNACT1;MGAT4C	Inh-L3-4-PVALB-HOMER3	Module2
Protein Tyrosine Kinase Activity	GO_Molecular_Function_2023	0.074	ALK;EPHA7	Inh-L3-4-PVALB-HOMER3	Module2
Calcium Channel Activity	GO_Molecular_Function_2023	0.074	CACNB2;SLC24A3	Inh-L3-4-PVALB-HOMER3	Module2
Heparan Sulfate Proteoglycan Biosynthetic Process	GO_Biological_Process_2023	0.00293333	EXT1;NDST3;XYLT1	Inh-L3-4-PVALB-HOMER3	Module3
Heparan Sulfate Proteoglycan Biosynthetic Process, Polysaccharide Chain Biosynthetic Process	GO_Biological_Process_2023	0.00293333	EXT1;NDST3	Inh-L3-4-PVALB-HOMER3	Module3
Proteoglycan Biosynthetic Process	GO_Biological_Process_2023	0.00293333	EXT1;NDST3;XYLT1	Inh-L3-4-PVALB-HOMER3	Module3
Polysaccharide Biosynthetic Process	GO_Biological_Process_2023	0.004015	EXT1;NDST3	Inh-L3-4-PVALB-HOMER3	Module3
Ganglioside Metabolic Process	GO_Biological_Process_2023	0.004092	ST6GALNAC3;ST6GALNAC5	Inh-L3-4-PVALB-HOMER3	Module3
Ganglioside Biosynthetic Process	GO_Biological_Process_2023	0.00425333	ST6GALNAC3;ST6GALNAC5	Inh-L3-4-PVALB-HOMER3	Module3
Regulation Of Synaptic Transmission, Glutamatergic	GO_Biological_Process_2023	0.0044	GRIK3;CACNG2;GRIN1	Inh-L3-4-PVALB-HOMER3	Module3
Sulfur Compound Biosynthetic Process	GO_Biological_Process_2023	0.0044	EXT1;NDST3;XYLT1	Inh-L3-4-PVALB-HOMER3	Module3
Carbohydrate Biosynthetic Process	GO_Biological_Process_2023	0.0044	EXT1;ST6GALNAC5	Inh-L3-4-PVALB-HOMER3	Module3
Glycosphingolipid Biosynthetic Process	GO_Biological_Process_2023	0.0044	ST6GALNAC3;ST6GALNAC5	Inh-L3-4-PVALB-HOMER3	Module3
Aminoglycan Biosynthetic Process	GO_Biological_Process_2023	0.00688	EXT1;XYLT1	Inh-L3-4-PVALB-HOMER3	Module3
Glycosaminoglycan Metabolic Process	GO_Biological_Process_2023	0.00870833	EXT1;XYLT1	Inh-L3-4-PVALB-HOMER3	Module3
Glycosphingolipid Metabolic Process	GO_Biological_Process_2023	0.00985286	ST6GALNAC3;ST6GALNAC5	Inh-L3-4-PVALB-HOMER3	Module3
Ceramide Biosynthetic Process	GO_Biological_Process_2023	0.00985286	ST6GALNAC3;ST6GALNAC5	Inh-L3-4-PVALB-HOMER3	Module3
Oligosaccharide Metabolic Process	GO_Biological_Process_2023	0.0116893	ST6GALNAC3;ST6GALNAC5	Inh-L3-4-PVALB-HOMER3	Module3
Peptidyl-Tyrosine Dephosphorylation	GO_Biological_Process_2023	0.0117975	PTPRO;PTPN13	Inh-L3-4-PVALB-HOMER3	Module3
Glutamate Receptor Signaling Pathway	GO_Biological_Process_2023	0.0127471	GRIK3;GRIN1	Inh-L3-4-PVALB-HOMER3	Module3
Monoatomic Cation Homeostasis	GO_Biological_Process_2023	0.02024	CNNM2;GRIN1	Inh-L3-4-PVALB-HOMER3	Module3
Negative Regulation Of Neuron Projection Development	GO_Biological_Process_2023	0.022011	BCL11A;PTPRO	Inh-L3-4-PVALB-HOMER3	Module3
Glycosaminoglycan Biosynthetic Process	GO_Biological_Process_2023	0.022011	EXT1;XYLT1	Inh-L3-4-PVALB-HOMER3	Module3
Calcium Ion Transmembrane Import Into Cytosol	GO_Biological_Process_2023	0.0269343	JPH4;GRIN1	Inh-L3-4-PVALB-HOMER3	Module3
Positive Regulation Of Synaptic Transmission	GO_Biological_Process_2023	0.0376	CACNG2;GRIN1	Inh-L3-4-PVALB-HOMER3	Module3
Platelet Alpha Granule Membrane	GO_Cellular_Component_2023	0.0098	PCDH7;PHACTR2	Inh-L3-4-PVALB-HOMER3	Module3
Ionotropic Glutamate Receptor Complex	GO_Cellular_Component_2023	0.02485	GRIK3;GRIN1	Inh-L3-4-PVALB-HOMER3	Module3
Postsynaptic Density Membrane	GO_Cellular_Component_2023	0.02485	GRIK3;CACNG2	Inh-L3-4-PVALB-HOMER3	Module3
Postsynaptic Specialization Membrane	GO_Cellular_Component_2023	0.02485	GRIK3;CACNG2	Inh-L3-4-PVALB-HOMER3	Module3
Platelet Alpha Granule	GO_Cellular_Component_2023	0.0373333	PCDH7;PHACTR2	Inh-L3-4-PVALB-HOMER3	Module3
Potassium Channel Complex	GO_Cellular_Component_2023	0.0373333	KCNS3;GRIK3	Inh-L3-4-PVALB-HOMER3	Module3
Glutamatergic Synapse	GO_Cellular_Component_2023	0.0525	NELL2;PTPRO	Inh-L3-4-PVALB-HOMER3	Module3
alpha-N-acetylgalactosaminide Alpha-2,6-Sialyltransferase Activity	GO_Molecular_Function_2023	0.000297	ST6GALNAC3;ST6GALNAC5	Inh-L3-4-PVALB-HOMER3	Module3
Voltage-Gated Potassium Channel Activity	GO_Molecular_Function_2023	0.00506	KCNT1;KCNH7;KCNS3	Inh-L3-4-PVALB-HOMER3	Module3
Ionotropic Glutamate Receptor Activity	GO_Molecular_Function_2023	0.00506	GRIK3;GRIN1	Inh-L3-4-PVALB-HOMER3	Module3
Sialyltransferase Activity	GO_Molecular_Function_2023	0.00506	ST6GALNAC3;ST6GALNAC5	Inh-L3-4-PVALB-HOMER3	Module3
Potassium Channel Activity	GO_Molecular_Function_2023	0.00506	KCNT1;KCNS3;GRIK3	Inh-L3-4-PVALB-HOMER3	Module3
Monoatomic Ion Gated Channel Activity	GO_Molecular_Function_2023	0.00788333	KCNT1;GRIN1	Inh-L3-4-PVALB-HOMER3	Module3
Potassium Channel Regulator Activity	GO_Molecular_Function_2023	0.0155571	KCNS3;SGK1	Inh-L3-4-PVALB-HOMER3	Module3
Ligand-Gated Monoatomic Cation Channel Activity	GO_Molecular_Function_2023	0.017875	KCNH7;GRIK3	Inh-L3-4-PVALB-HOMER3	Module3
Voltage-Gated Monoatomic Cation Channel Activity	GO_Molecular_Function_2023	0.0374	KCNS3;CACNG2	Inh-L3-4-PVALB-HOMER3	Module3
Protein Tyrosine Phosphatase Activity	GO_Molecular_Function_2023	0.0374	PTPRO;PTPN13	Inh-L3-4-PVALB-HOMER3	Module3
Calcium Channel Activity	GO_Molecular_Function_2023	0.04	CACNG2;GRIN1	Inh-L3-4-PVALB-HOMER3	Module3
Regulation Of Tau-Protein Kinase Activity	GO_Biological_Process_2023	0.00056	HSP90AA1;HSP90AB1;CLU	Inh-L3-4-PVALB-HOMER3	Module4
Positive Regulation Of Phosphoprotein Phosphatase Activity	GO_Biological_Process_2023	0.000896	HSP90AB1;CALM3;CALM1	Inh-L3-4-PVALB-HOMER3	Module4
Positive Regulation Of Nitric Oxide Biosynthetic Process	GO_Biological_Process_2023	0.000896	HSP90AA1;HSP90AB1;CLU	Inh-L3-4-PVALB-HOMER3	Module4
Positive Regulation Of Nitric Oxide Metabolic Process	GO_Biological_Process_2023	0.000896	HSP90AA1;HSP90AB1;CLU	Inh-L3-4-PVALB-HOMER3	Module4
Positive Regulation Of Phosphatase Activity	GO_Biological_Process_2023	0.000896	HSP90AB1;CALM3;CALM1	Inh-L3-4-PVALB-HOMER3	Module4
Positive Regulation Of Release Of Sequestered Calcium Ion Into Cytosol	GO_Biological_Process_2023	0.000956667	CALM3;THY1;CALM1	Inh-L3-4-PVALB-HOMER3	Module4
Glycolytic Process	GO_Biological_Process_2023	0.00102	PKM;ENO2;GAPDH	Inh-L3-4-PVALB-HOMER3	Module4
Memory	GO_Biological_Process_2023	0.00113556	PRNP;SYT11;MAP1A;PJA2	Inh-L3-4-PVALB-HOMER3	Module4
Positive Regulation Of Ryanodine-Sensitive Calcium-Release Channel Activity	GO_Biological_Process_2023	0.00113556	CALM3;CALM1	Inh-L3-4-PVALB-HOMER3	Module4
Chaperone-Mediated Protein Complex Assembly	GO_Biological_Process_2023	0.00154	HSP90AA1;HSP90AB1;CLU	Inh-L3-4-PVALB-HOMER3	Module4
Positive Regulation Of Tau-Protein Kinase Activity	GO_Biological_Process_2023	0.00175	HSP90AA1;HSP90AB1	Inh-L3-4-PVALB-HOMER3	Module4
Regulation Of Nitric Oxide Biosynthetic Process	GO_Biological_Process_2023	0.00175	HSP90AA1;HSP90AB1;CLU	Inh-L3-4-PVALB-HOMER3	Module4
Carbohydrate Catabolic Process	GO_Biological_Process_2023	0.00183077	PKM;ENO2;GAPDH	Inh-L3-4-PVALB-HOMER3	Module4
Regulation Of Cyclin-Dependent Protein Kinase Activity	GO_Biological_Process_2023	0.00241111	HSP90AB1;CCNI;CCNH	Inh-L3-4-PVALB-HOMER3	Module4
Positive Regulation Of Protein Dephosphorylation	GO_Biological_Process_2023	0.00241111	HSP90AB1;CALM3;CALM1	Inh-L3-4-PVALB-HOMER3	Module4
Pyruvate Metabolic Process	GO_Biological_Process_2023	0.00241111	PKM;ENO2;GAPDH	Inh-L3-4-PVALB-HOMER3	Module4
Negative Regulation Of Proteasomal Ubiquitin-Dependent Protein Catabolic Process	GO_Biological_Process_2023	0.00241111	HSP90AB1;MAP1A;OGT	Inh-L3-4-PVALB-HOMER3	Module4
Regulation Of Release Of Sequestered Calcium Ion Into Cytosol	GO_Biological_Process_2023	0.00241111	CALM3;THY1;CALM1	Inh-L3-4-PVALB-HOMER3	Module4
Regulation Of Neurotransmitter Secretion	GO_Biological_Process_2023	0.00252	PREPL;SYT11;CPLX1	Inh-L3-4-PVALB-HOMER3	Module4
Regulation Of Cell Communication By Electrical Coupling	GO_Biological_Process_2023	0.00252	CALM3;CALM1	Inh-L3-4-PVALB-HOMER3	Module4
Regulation Of Phosphoprotein Phosphatase Activity	GO_Biological_Process_2023	0.0026	HSP90AB1;CALM3;CALM1	Inh-L3-4-PVALB-HOMER3	Module4
Negative Regulation Of Proteasomal Protein Catabolic Process	GO_Biological_Process_2023	0.00273636	HSP90AB1;MAP1A;OGT	Inh-L3-4-PVALB-HOMER3	Module4
Negative Regulation Of Response To Stimulus	GO_Biological_Process_2023	0.002912	APLP2;THY1;CLU	Inh-L3-4-PVALB-HOMER3	Module4
Neuron Projection Maintenance	GO_Biological_Process_2023	0.002912	PRNP;MAP1A	Inh-L3-4-PVALB-HOMER3	Module4
Negative Regulation Of Ubiquitin-Dependent Protein Catabolic Process	GO_Biological_Process_2023	0.002912	HSP90AB1;MAP1A;OGT	Inh-L3-4-PVALB-HOMER3	Module4
Regulation Of High Voltage-Gated Calcium Channel Activity	GO_Biological_Process_2023	0.00360769	CALM3;CALM1	Inh-L3-4-PVALB-HOMER3	Module4
Central Nervous System Neuron Axonogenesis	GO_Biological_Process_2023	0.00396667	HSP90AA1;HSP90AB1	Inh-L3-4-PVALB-HOMER3	Module4
Positive Regulation Of Protein Localization To Cell Surface	GO_Biological_Process_2023	0.00396667	HSP90AB1;MAP1A	Inh-L3-4-PVALB-HOMER3	Module4
Inhibitory Synapse Assembly	GO_Biological_Process_2023	0.00396667	GABRA1;GABRG2	Inh-L3-4-PVALB-HOMER3	Module4
Negative Regulation Of T Cell Receptor Signaling Pathway	GO_Biological_Process_2023	0.00396667	PRNP;THY1	Inh-L3-4-PVALB-HOMER3	Module4
Calcium-Mediated Signaling Using Intracellular Calcium Source	GO_Biological_Process_2023	0.00496774	PRNP;CLU	Inh-L3-4-PVALB-HOMER3	Module4
Regulation Of Neuron Death	GO_Biological_Process_2023	0.00551515	PRNP;FAIM2;CLU	Inh-L3-4-PVALB-HOMER3	Module4
Negative Regulation Of Antigen Receptor-Mediated Signaling Pathway	GO_Biological_Process_2023	0.00551515	PRNP;THY1	Inh-L3-4-PVALB-HOMER3	Module4
Negative Regulation Of Peptidyl-Threonine Phosphorylation	GO_Biological_Process_2023	0.0064	CALM3;CALM1	Inh-L3-4-PVALB-HOMER3	Module4
Synaptic Transmission, GABAergic	GO_Biological_Process_2023	0.0064	GABRA1;GABRG2	Inh-L3-4-PVALB-HOMER3	Module4
Neuron Projection Organization	GO_Biological_Process_2023	0.00681081	PRNP;MAP1A	Inh-L3-4-PVALB-HOMER3	Module4
Central Nervous System Neuron Development	GO_Biological_Process_2023	0.00681081	HSP90AA1;HSP90AB1	Inh-L3-4-PVALB-HOMER3	Module4
RNA-templated DNA Biosynthetic Process	GO_Biological_Process_2023	0.00717073	HSP90AA1;HSP90AB1	Inh-L3-4-PVALB-HOMER3	Module4
Retrograde Axonal Transport	GO_Biological_Process_2023	0.00717073	DYNC1H1;MAP1A	Inh-L3-4-PVALB-HOMER3	Module4
Telomere Maintenance Via Telomerase	GO_Biological_Process_2023	0.00717073	HSP90AA1;HSP90AB1	Inh-L3-4-PVALB-HOMER3	Module4
Long-Term Memory	GO_Biological_Process_2023	0.00717073	PRNP;PJA2	Inh-L3-4-PVALB-HOMER3	Module4
Positive Regulation Of Cold-Induced Thermogenesis	GO_Biological_Process_2023	0.00763636	DYNC1H1;APLP2;OGT	Inh-L3-4-PVALB-HOMER3	Module4
Regulation Of Release Of Sequestered Calcium Ion Into Cytosol By Sarcoplasmic Reticulum	GO_Biological_Process_2023	0.00763636	CALM3;CALM1	Inh-L3-4-PVALB-HOMER3	Module4
Positive Regulation Of Peptidyl-Threonine Phosphorylation	GO_Biological_Process_2023	0.00763636	CALM3;CALM1	Inh-L3-4-PVALB-HOMER3	Module4
Regulation Of Ryanodine-Sensitive Calcium-Release Channel Activity	GO_Biological_Process_2023	0.00784	CALM3;CALM1	Inh-L3-4-PVALB-HOMER3	Module4
Positive Regulation Of Calcium Ion Transmembrane Transporter Activity	GO_Biological_Process_2023	0.00784	CALM3;CALM1	Inh-L3-4-PVALB-HOMER3	Module4
Telomere Maintenance Via Telomere Lengthening	GO_Biological_Process_2023	0.00784	HSP90AA1;HSP90AB1	Inh-L3-4-PVALB-HOMER3	Module4
Gamma-Aminobutyric Acid Signaling Pathway	GO_Biological_Process_2023	0.00784	GABRA1;GABRG2	Inh-L3-4-PVALB-HOMER3	Module4
Positive Regulation Of Protein Autophosphorylation	GO_Biological_Process_2023	0.00784	CALM3;CALM1	Inh-L3-4-PVALB-HOMER3	Module4
Negative Regulation Of Amyloid-Beta Formation	GO_Biological_Process_2023	0.00784	PRNP;CLU	Inh-L3-4-PVALB-HOMER3	Module4
Negative Regulation Of Calcium Ion Transmembrane Transporter Activity	GO_Biological_Process_2023	0.0085098	CALM3;CALM1	Inh-L3-4-PVALB-HOMER3	Module4
Cellular Response To Type II Interferon	GO_Biological_Process_2023	0.00924528	CALM1;GAPDH	Inh-L3-4-PVALB-HOMER3	Module4
Negative Regulation Of Amyloid Precursor Protein Catabolic Process	GO_Biological_Process_2023	0.00924528	PRNP;CLU	Inh-L3-4-PVALB-HOMER3	Module4
Positive Regulation Of Protein Localization	GO_Biological_Process_2023	0.00941379	HSP90AB1;SYT11;MAP1A	Inh-L3-4-PVALB-HOMER3	Module4
Regulation Of Microtubule Depolymerization	GO_Biological_Process_2023	0.00941379	MAP1A;STMN2	Inh-L3-4-PVALB-HOMER3	Module4
Positive Regulation Of Cation Channel Activity	GO_Biological_Process_2023	0.00941379	CALM3;CALM1	Inh-L3-4-PVALB-HOMER3	Module4
Response To Type II Interferon	GO_Biological_Process_2023	0.00941379	CALM1;GAPDH	Inh-L3-4-PVALB-HOMER3	Module4
Regulation Of T Cell Receptor Signaling Pathway	GO_Biological_Process_2023	0.00941379	PRNP;THY1	Inh-L3-4-PVALB-HOMER3	Module4
Positive Regulation Of Cell Death	GO_Biological_Process_2023	0.0102667	PRNP;CLU	Inh-L3-4-PVALB-HOMER3	Module4
Positive Regulation Of Dephosphorylation	GO_Biological_Process_2023	0.0102667	CALM3;CALM1	Inh-L3-4-PVALB-HOMER3	Module4
Gluconeogenesis	GO_Biological_Process_2023	0.0108387	MDH1;ENO2	Inh-L3-4-PVALB-HOMER3	Module4
mRNA Metabolic Process	GO_Biological_Process_2023	0.0108387	DDX5;HNRNPA2B1;SRSF5	Inh-L3-4-PVALB-HOMER3	Module4
Regulation Of Protein Localization	GO_Biological_Process_2023	0.0111111	HSP90AA1;HSP90AB1;MAP1A	Inh-L3-4-PVALB-HOMER3	Module4
Regulation Of Microtubule Polymerization Or Depolymerization	GO_Biological_Process_2023	0.0112424	MAP1A;STMN2	Inh-L3-4-PVALB-HOMER3	Module4
Axon Extension	GO_Biological_Process_2023	0.0112424	HSP90AA1;HSP90AB1	Inh-L3-4-PVALB-HOMER3	Module4
Positive Regulation Of Neuron Death	GO_Biological_Process_2023	0.0112424	PRNP;CLU	Inh-L3-4-PVALB-HOMER3	Module4
Regulation Of Protein Tyrosine Kinase Activity	GO_Biological_Process_2023	0.0117353	PRNP;THY1	Inh-L3-4-PVALB-HOMER3	Module4
Regulation Of Receptor Signaling Pathway Via JAK-STAT	GO_Biological_Process_2023	0.0117353	OCIAD1;CALM1	Inh-L3-4-PVALB-HOMER3	Module4
Regulation Of Protein Autophosphorylation	GO_Biological_Process_2023	0.0124	CALM3;CALM1	Inh-L3-4-PVALB-HOMER3	Module4
Hexose Biosynthetic Process	GO_Biological_Process_2023	0.0124	MDH1;ENO2	Inh-L3-4-PVALB-HOMER3	Module4
Negative Regulation Of Amide Metabolic Process	GO_Biological_Process_2023	0.0124225	PRNP;GAPDH;CLU	Inh-L3-4-PVALB-HOMER3	Module4
Regulation Of Protein Localization To Cell Surface	GO_Biological_Process_2023	0.0130411	HSP90AB1;MAP1A	Inh-L3-4-PVALB-HOMER3	Module4
Positive Regulation Of Telomerase Activity	GO_Biological_Process_2023	0.0130411	HSP90AA1;HSP90AB1	Inh-L3-4-PVALB-HOMER3	Module4
Negative Regulation Of Transport	GO_Biological_Process_2023	0.0134474	NDFIP1;SYT11	Inh-L3-4-PVALB-HOMER3	Module4
Regulation Of Peptidyl-Threonine Phosphorylation	GO_Biological_Process_2023	0.0134474	CALM3;CALM1	Inh-L3-4-PVALB-HOMER3	Module4
Regulation Of Protein Modification By Small Protein Conjugation Or Removal	GO_Biological_Process_2023	0.0134474	HSP90AA1;HSP90AB1	Inh-L3-4-PVALB-HOMER3	Module4
Regulation Of Postsynaptic Membrane Potential	GO_Biological_Process_2023	0.0141795	GABRA1;GABRG2	Inh-L3-4-PVALB-HOMER3	Module4
miRNA Processing	GO_Biological_Process_2023	0.0141795	DDX5;HNRNPA2B1	Inh-L3-4-PVALB-HOMER3	Module4
Cellular Response To Heat	GO_Biological_Process_2023	0.0148861	HSP90AA1;HSP90AB1	Inh-L3-4-PVALB-HOMER3	Module4
Regulation Of Regulated Secretory Pathway	GO_Biological_Process_2023	0.0155556	PREPL;SYT11	Inh-L3-4-PVALB-HOMER3	Module4
Regulation Of Amyloid-Beta Formation	GO_Biological_Process_2023	0.0155556	PRNP;CLU	Inh-L3-4-PVALB-HOMER3	Module4
Negative Regulation Of Protein Localization	GO_Biological_Process_2023	0.0163902	MAP1A;YWHAZ	Inh-L3-4-PVALB-HOMER3	Module4
Regulation Of Insulin Receptor Signaling Pathway	GO_Biological_Process_2023	0.017907	NUCKS1;OGT	Inh-L3-4-PVALB-HOMER3	Module4
Neuron Projection Extension	GO_Biological_Process_2023	0.017907	HSP90AA1;HSP90AB1	Inh-L3-4-PVALB-HOMER3	Module4
Regulation Of Protein Dephosphorylation	GO_Biological_Process_2023	0.017907	CALM3;CALM1	Inh-L3-4-PVALB-HOMER3	Module4
Regulation Of Telomerase Activity	GO_Biological_Process_2023	0.017907	HSP90AA1;HSP90AB1	Inh-L3-4-PVALB-HOMER3	Module4
Anterograde Axonal Transport	GO_Biological_Process_2023	0.0182609	KIF3A;MAP1A	Inh-L3-4-PVALB-HOMER3	Module4
Axonal Transport	GO_Biological_Process_2023	0.0182609	DYNC1H1;KIF3A	Inh-L3-4-PVALB-HOMER3	Module4
Response To Unfolded Protein	GO_Biological_Process_2023	0.0182609	HSP90AA1;HSP90AB1	Inh-L3-4-PVALB-HOMER3	Module4
Synaptic Vesicle Exocytosis	GO_Biological_Process_2023	0.0182609	SYT11;CPLX1	Inh-L3-4-PVALB-HOMER3	Module4
Regulation Of Ubiquitin-Dependent Protein Catabolic Process	GO_Biological_Process_2023	0.0182609	UBE3A;CLU	Inh-L3-4-PVALB-HOMER3	Module4
Protein Homotetramerization	GO_Biological_Process_2023	0.0182609	APLP2;CLU	Inh-L3-4-PVALB-HOMER3	Module4
Chloride Transmembrane Transport	GO_Biological_Process_2023	0.0189583	GABRA1;GABRG2	Inh-L3-4-PVALB-HOMER3	Module4
Glucose Metabolic Process	GO_Biological_Process_2023	0.0189583	MDH1;ENO2	Inh-L3-4-PVALB-HOMER3	Module4
Positive Regulation Of Transport	GO_Biological_Process_2023	0.0189583	DYNC1H1;ACTB	Inh-L3-4-PVALB-HOMER3	Module4
Positive Regulation Of Type I Interferon Production	GO_Biological_Process_2023	0.0189583	HSP90AA1;GAPDH	Inh-L3-4-PVALB-HOMER3	Module4
Response To Metal Ion	GO_Biological_Process_2023	0.019798	CALM3;CALM1	Inh-L3-4-PVALB-HOMER3	Module4
Histone H4 Acetylation	GO_Biological_Process_2023	0.019798	MORF4L1;OGT	Inh-L3-4-PVALB-HOMER3	Module4
Regulated Exocytosis	GO_Biological_Process_2023	0.019798	SYT11;CPLX1	Inh-L3-4-PVALB-HOMER3	Module4
Monoatomic Anion Transmembrane Transport	GO_Biological_Process_2023	0.021	GABRA1;GABRG2	Inh-L3-4-PVALB-HOMER3	Module4
Negative Regulation Of Cell Projection Organization	GO_Biological_Process_2023	0.0235644	PRNP;STMN2	Inh-L3-4-PVALB-HOMER3	Module4
Positive Regulation Of Cell Junction Assembly	GO_Biological_Process_2023	0.024466	CLSTN1;THY1	Inh-L3-4-PVALB-HOMER3	Module4
Negative Regulation Of Neuron Projection Development	GO_Biological_Process_2023	0.024466	STMN2;THY1	Inh-L3-4-PVALB-HOMER3	Module4
Regulation Of Innate Immune Response	GO_Biological_Process_2023	0.0269231	APLP2;YWHAZ	Inh-L3-4-PVALB-HOMER3	Module4
Regulation Of Cyclin-Dependent Protein Serine/Threonine Kinase Activity	GO_Biological_Process_2023	0.028	CCNI;CCNH	Inh-L3-4-PVALB-HOMER3	Module4
Calcium-Mediated Signaling	GO_Biological_Process_2023	0.0285185	PRNP;CLU	Inh-L3-4-PVALB-HOMER3	Module4
Positive Regulation Of Peptidyl-Serine Phosphorylation	GO_Biological_Process_2023	0.0285185	HSP90AA1;HSP90AB1	Inh-L3-4-PVALB-HOMER3	Module4
Inorganic Anion Transmembrane Transport	GO_Biological_Process_2023	0.0285185	GABRA1;GABRG2	Inh-L3-4-PVALB-HOMER3	Module4
Regulation Of Cell Cycle G1/S Phase Transition	GO_Biological_Process_2023	0.0295413	CCNH;APLP2	Inh-L3-4-PVALB-HOMER3	Module4
Negative Regulation Of Kinase Activity	GO_Biological_Process_2023	0.0300826	THY1;YWHAG	Inh-L3-4-PVALB-HOMER3	Module4
Positive Regulation Of DNA Biosynthetic Process	GO_Biological_Process_2023	0.0300826	HSP90AA1;HSP90AB1	Inh-L3-4-PVALB-HOMER3	Module4
Regulation Of Cytokinesis	GO_Biological_Process_2023	0.0300826	CALM3;CALM1	Inh-L3-4-PVALB-HOMER3	Module4
Positive Regulation Of Protein Kinase B Signaling	GO_Biological_Process_2023	0.0300826	HSP90AA1;HSP90AB1	Inh-L3-4-PVALB-HOMER3	Module4
Regulation Of Cellular Localization	GO_Biological_Process_2023	0.0300826	HSP90AA1;HSP90AB1	Inh-L3-4-PVALB-HOMER3	Module4
Positive Regulation Of Catabolic Process	GO_Biological_Process_2023	0.0300826	HSP90AA1;CLU	Inh-L3-4-PVALB-HOMER3	Module4
Synapse Assembly	GO_Biological_Process_2023	0.0300826	GABRA1;GABRG2	Inh-L3-4-PVALB-HOMER3	Module4
Protein Tetramerization	GO_Biological_Process_2023	0.0300826	APLP2;CLU	Inh-L3-4-PVALB-HOMER3	Module4
Negative Regulation Of Cellular Component Organization	GO_Biological_Process_2023	0.0300826	SYT11;CLU	Inh-L3-4-PVALB-HOMER3	Module4
Regulation Of Cell Division	GO_Biological_Process_2023	0.0300826	CALM3;CALM1	Inh-L3-4-PVALB-HOMER3	Module4
Sodium Ion Transmembrane Transport	GO_Biological_Process_2023	0.0300826	SLC6A17;ATP1A1	Inh-L3-4-PVALB-HOMER3	Module4
Glucose Homeostasis	GO_Biological_Process_2023	0.0300826	APLP2;NUCKS1	Inh-L3-4-PVALB-HOMER3	Module4
Cellular Response To Calcium Ion	GO_Biological_Process_2023	0.0307317	SYT11;CLU	Inh-L3-4-PVALB-HOMER3	Module4
Chloride Transport	GO_Biological_Process_2023	0.0307317	GABRA1;GABRG2	Inh-L3-4-PVALB-HOMER3	Module4
Response To Insulin	GO_Biological_Process_2023	0.035	PKM;OGT	Inh-L3-4-PVALB-HOMER3	Module4
Regulation Of Double-Strand Break Repair Via Homologous Recombination	GO_Biological_Process_2023	0.0360938	MORF4L1;ACTB	Inh-L3-4-PVALB-HOMER3	Module4
Negative Regulation Of Supramolecular Fiber Organization	GO_Biological_Process_2023	0.0360938	STMN2;CLU	Inh-L3-4-PVALB-HOMER3	Module4
Regulation Of Mitotic Cell Cycle Phase Transition	GO_Biological_Process_2023	0.0360938	CCNH;APLP2	Inh-L3-4-PVALB-HOMER3	Module4
Positive Regulation Of Protein-Containing Complex Assembly	GO_Biological_Process_2023	0.0360938	HSP90AA1;CLU	Inh-L3-4-PVALB-HOMER3	Module4
Negative Regulation Of Apoptotic Signaling Pathway	GO_Biological_Process_2023	0.0368992	FAIM2;CLU	Inh-L3-4-PVALB-HOMER3	Module4
Positive Regulation Of Supramolecular Fiber Organization	GO_Biological_Process_2023	0.0376923	STMN2;CLU	Inh-L3-4-PVALB-HOMER3	Module4
Regulation Of Peptidyl-Serine Phosphorylation	GO_Biological_Process_2023	0.0416794	HSP90AA1;HSP90AB1	Inh-L3-4-PVALB-HOMER3	Module4
Negative Regulation Of Protein Kinase Activity	GO_Biological_Process_2023	0.041791	THY1;YWHAG	Inh-L3-4-PVALB-HOMER3	Module4
Positive Regulation Of Protein Modification By Small Protein Conjugation Or Removal	GO_Biological_Process_2023	0.041791	NDFIP1;UBE3A	Inh-L3-4-PVALB-HOMER3	Module4
Positive Regulation Of Protein Ubiquitination	GO_Biological_Process_2023	0.041791	NDFIP1;UBE3A	Inh-L3-4-PVALB-HOMER3	Module4
Positive Regulation Of Amide Metabolic Process	GO_Biological_Process_2023	0.0435556	CLU;OGT	Inh-L3-4-PVALB-HOMER3	Module4
Cell Morphogenesis Involved In Neuron Differentiation	GO_Biological_Process_2023	0.0452941	APLP2;MAP1A	Inh-L3-4-PVALB-HOMER3	Module4
Positive Regulation Of Neuron Projection Development	GO_Biological_Process_2023	0.0466667	NDRG4;STMN2	Inh-L3-4-PVALB-HOMER3	Module4
Recombinational Repair	GO_Biological_Process_2023	0.0466667	MORF4L1;NUCKS1	Inh-L3-4-PVALB-HOMER3	Module4
Axon Development	GO_Biological_Process_2023	0.0523741	APLP2;MAP1A	Inh-L3-4-PVALB-HOMER3	Module4
Regulation Of Macroautophagy	GO_Biological_Process_2023	0.059	UCHL1;GAPDH	Inh-L3-4-PVALB-HOMER3	Module4
Dendrite Membrane	GO_Cellular_Component_2023	0.00286	GABRA1;THY1;GABRG2	Inh-L3-4-PVALB-HOMER3	Module4
Extracellular Membrane-Bounded Organelle	GO_Cellular_Component_2023	0.00320667	PKM;GNB1;ATP1A1	Inh-L3-4-PVALB-HOMER3	Module4
Extracellular Vesicle	GO_Cellular_Component_2023	0.00320667	PKM;GNB1;ATP1A1	Inh-L3-4-PVALB-HOMER3	Module4
Spindle Microtubule	GO_Cellular_Component_2023	0.004225	KIF3A;CALM3;CALM1	Inh-L3-4-PVALB-HOMER3	Module4
Axonal Growth Cone	GO_Cellular_Component_2023	0.00624	HSP90AA1;HSP90AB1	Inh-L3-4-PVALB-HOMER3	Module4
Sin3 Complex	GO_Cellular_Component_2023	0.00724286	MORF4L1;OGT	Inh-L3-4-PVALB-HOMER3	Module4
Sin3-type Complex	GO_Cellular_Component_2023	0.00724286	MORF4L1;OGT	Inh-L3-4-PVALB-HOMER3	Module4
Cation Channel Complex	GO_Cellular_Component_2023	0.021125	CALM3;CALM1	Inh-L3-4-PVALB-HOMER3	Module4
Calcium Channel Complex	GO_Cellular_Component_2023	0.0295455	CALM3;CALM1	Inh-L3-4-PVALB-HOMER3	Module4
Lysosomal Lumen	GO_Cellular_Component_2023	0.0295455	HSP90AA1;PSAP	Inh-L3-4-PVALB-HOMER3	Module4
Platelet Alpha Granule	GO_Cellular_Component_2023	0.0295455	APLP2;CLU	Inh-L3-4-PVALB-HOMER3	Module4
Phagocytic Vesicle	GO_Cellular_Component_2023	0.0368333	SYT11;APLP2	Inh-L3-4-PVALB-HOMER3	Module4
Glutamatergic Synapse	GO_Cellular_Component_2023	0.048	YWHAZ;ACTB	Inh-L3-4-PVALB-HOMER3	Module4
MHC Class II Protein Complex Binding	GO_Molecular_Function_2023	0.0002016	HSP90AA1;HSP90AB1;PKM	Inh-L3-4-PVALB-HOMER3	Module4
Tau Protein Binding	GO_Molecular_Function_2023	0.000336	HSP90AA1;HSP90AB1;MAP1A;CLU	Inh-L3-4-PVALB-HOMER3	Module4
Disordered Domain Specific Binding	GO_Molecular_Function_2023	0.00038325	HSP90AA1;HSP90AB1;GAPDH	Inh-L3-4-PVALB-HOMER3	Module4
Aspartic-Type Endopeptidase Inhibitor Activity	GO_Molecular_Function_2023	0.00038325	PRNP;GAPDH	Inh-L3-4-PVALB-HOMER3	Module4
Amyloid-Beta Binding	GO_Molecular_Function_2023	0.0004158	PRNP;CLSTN1;CLU;ITM2B	Inh-L3-4-PVALB-HOMER3	Module4
Adenylate Cyclase Regulator Activity	GO_Molecular_Function_2023	0.00049	CALM3;CALM1	Inh-L3-4-PVALB-HOMER3	Module4
Titin Binding	GO_Molecular_Function_2023	0.00108	CALM3;CALM1	Inh-L3-4-PVALB-HOMER3	Module4
Protein Phosphatase Activator Activity	GO_Molecular_Function_2023	0.0042	CALM3;CALM1	Inh-L3-4-PVALB-HOMER3	Module4
Phosphatase Activator Activity	GO_Molecular_Function_2023	0.0042	CALM3;CALM1	Inh-L3-4-PVALB-HOMER3	Module4
GABA Receptor Activity	GO_Molecular_Function_2023	0.0042	GABRA1;GABRG2	Inh-L3-4-PVALB-HOMER3	Module4
DNA Polymerase Binding	GO_Molecular_Function_2023	0.0042	HSP90AA1;HSP90AB1	Inh-L3-4-PVALB-HOMER3	Module4
Ligand-Gated Monoatomic Anion Channel Activity	GO_Molecular_Function_2023	0.0042	GABRA1;GABRG2	Inh-L3-4-PVALB-HOMER3	Module4
Cyclin-Dependent Protein Serine/Threonine Kinase Regulator Activity	GO_Molecular_Function_2023	0.0100154	CCNI;CCNH	Inh-L3-4-PVALB-HOMER3	Module4
Transmitter-Gated Monoatomic Ion Channel Activity	GO_Molecular_Function_2023	0.015	GABRA1;GABRG2	Inh-L3-4-PVALB-HOMER3	Module4
Protein Serine/Threonine Kinase Activator Activity	GO_Molecular_Function_2023	0.0196	CALM3;CALM1	Inh-L3-4-PVALB-HOMER3	Module4
Chloride Channel Activity	GO_Molecular_Function_2023	0.0223125	GABRA1;GABRG2	Inh-L3-4-PVALB-HOMER3	Module4
Double-Stranded RNA Binding	GO_Molecular_Function_2023	0.0247059	TUBA1B;HSP90AB1	Inh-L3-4-PVALB-HOMER3	Module4
Protein Phosphatase Regulator Activity	GO_Molecular_Function_2023	0.0303333	CALM3;CALM1	Inh-L3-4-PVALB-HOMER3	Module4
Histone Deacetylase Binding	GO_Molecular_Function_2023	0.0386842	HSP90AA1;HSP90AB1	Inh-L3-4-PVALB-HOMER3	Module4
Protein Kinase Activator Activity	GO_Molecular_Function_2023	0.0399	CALM3;CALM1	Inh-L3-4-PVALB-HOMER3	Module4
mRNA 3'-UTR Binding	GO_Molecular_Function_2023	0.045	DDX5;HNRNPA2B1	Inh-L3-4-PVALB-HOMER3	Module4
Glycoprotein Metabolic Process	GO_Biological_Process_2023	0.00532	MANBA;MAN1C1;OGA	Inh-L3-4-PVALB-HOMER3	Module5
Glycoprotein Catabolic Process	GO_Biological_Process_2023	0.00532	MANBA;OGA	Inh-L3-4-PVALB-HOMER3	Module5
Carbohydrate Derivative Catabolic Process	GO_Biological_Process_2023	0.00532	MANBA;OGA	Inh-L3-4-PVALB-HOMER3	Module5
Negative Regulation Of Cellular Component Organization	GO_Biological_Process_2023	0.00532	OPRD1;PRKD1;SORL1	Inh-L3-4-PVALB-HOMER3	Module5
Positive Regulation Of CREB Transcription Factor Activity	GO_Biological_Process_2023	0.006016	OPRD1;PRKD1	Inh-L3-4-PVALB-HOMER3	Module5
G Protein-Coupled Receptor Signaling Pathway, Coupled To Cyclic Nucleotide Second Messenger	GO_Biological_Process_2023	0.00930286	OPRD1;HTR4	Inh-L3-4-PVALB-HOMER3	Module5
Neuropeptide Signaling Pathway	GO_Biological_Process_2023	0.00930286	OPRD1;SORL1	Inh-L3-4-PVALB-HOMER3	Module5
Cellular Response To Ketone	GO_Biological_Process_2023	0.01308	ADCY1;TRERF1	Inh-L3-4-PVALB-HOMER3	Module5
Regulation Of Insulin Receptor Signaling Pathway	GO_Biological_Process_2023	0.0150933	PRKCB;SORL1	Inh-L3-4-PVALB-HOMER3	Module5
Negative Regulation Of Protein-Containing Complex Assembly	GO_Biological_Process_2023	0.018944	OPRD1;SORL1	Inh-L3-4-PVALB-HOMER3	Module5
Memory	GO_Biological_Process_2023	0.02272	CUX2;SLC6A1	Inh-L3-4-PVALB-HOMER3	Module5
Positive Regulation Of Peptidyl-Serine Phosphorylation	GO_Biological_Process_2023	0.02272	OPRD1;PRKD1	Inh-L3-4-PVALB-HOMER3	Module5
post-Golgi Vesicle-Mediated Transport	GO_Biological_Process_2023	0.0273969	ARFGEF2;SORL1	Inh-L3-4-PVALB-HOMER3	Module5
Regulation Of Peptidyl-Serine Phosphorylation	GO_Biological_Process_2023	0.0350743	OPRD1;PRKD1	Inh-L3-4-PVALB-HOMER3	Module5
Positive Regulation Of Neuron Projection Development	GO_Biological_Process_2023	0.0386773	CUX2;PRKD1	Inh-L3-4-PVALB-HOMER3	Module5
Axon Development	GO_Biological_Process_2023	0.04118	CRTAC1;DSCAML1	Inh-L3-4-PVALB-HOMER3	Module5
Neuropeptide Binding	GO_Molecular_Function_2023	0.00264	OPRD1;SORL1	Inh-L3-4-PVALB-HOMER3	Module5
Protein Kinase C Activity	GO_Molecular_Function_2023	0.00328	PRKCB;PRKD1	Inh-L3-4-PVALB-HOMER3	Module5
Cholesterol Binding	GO_Molecular_Function_2023	0.01132	OSBPL1A;OSBPL10	Inh-L3-4-PVALB-HOMER3	Module5
Sterol Binding	GO_Molecular_Function_2023	0.01184	OSBPL1A;OSBPL10	Inh-L3-4-PVALB-HOMER3	Module5
Calcium-Mediated Signaling	GO_Biological_Process_2023	0.001369	CHRM3;MCTP1;PLCE1;SLC8A1	Inh-L3-4-PVALB-HOMER3	Module6
Adenylate Cyclase-Inhibiting G Protein-Coupled Acetylcholine Receptor Signaling Pathway	GO_Biological_Process_2023	0.00271333	CHRM2;CHRM3	Inh-L3-4-PVALB-HOMER3	Module6
Adenylate Cyclase-Inhibiting G Protein-Coupled Receptor Signaling Pathway	GO_Biological_Process_2023	0.00271333	CHRM2;CHRM3;GRM7	Inh-L3-4-PVALB-HOMER3	Module6
Second-Messenger-Mediated Signaling	GO_Biological_Process_2023	0.00308333	CHRM3;MCTP1;PLCE1	Inh-L3-4-PVALB-HOMER3	Module6
Calcium Ion Import	GO_Biological_Process_2023	0.00308333	TRPC4;SLC8A1	Inh-L3-4-PVALB-HOMER3	Module6
Homophilic Cell Adhesion Via Plasma Membrane Adhesion Molecules	GO_Biological_Process_2023	0.00308333	DSCAM;CADM1;ROBO1	Inh-L3-4-PVALB-HOMER3	Module6
Calcium Ion Transmembrane Import Into Cytosol	GO_Biological_Process_2023	0.00524167	PLCE1;PLCH1;SLC8A1	Inh-L3-4-PVALB-HOMER3	Module6
G Protein-Coupled Acetylcholine Receptor Signaling Pathway	GO_Biological_Process_2023	0.00524167	CHRM2;CHRM3	Inh-L3-4-PVALB-HOMER3	Module6
Acetylcholine Receptor Signaling Pathway	GO_Biological_Process_2023	0.00524167	CHRM2;CHRM3	Inh-L3-4-PVALB-HOMER3	Module6
Calcium Ion Transmembrane Transport	GO_Biological_Process_2023	0.00524167	TRPC4;TRPM3;SLC8A1	Inh-L3-4-PVALB-HOMER3	Module6
Protein O-linked Mannosylation	GO_Biological_Process_2023	0.00524167	TMTC2;TMTC1	Inh-L3-4-PVALB-HOMER3	Module6
Regulation Of Release Of Sequestered Calcium Ion Into Cytosol By Sarcoplasmic Reticulum	GO_Biological_Process_2023	0.00524167	DMD;SLC8A1	Inh-L3-4-PVALB-HOMER3	Module6
Regulation Of Voltage-Gated Calcium Channel Activity	GO_Biological_Process_2023	0.00626154	PDE4B;DMD	Inh-L3-4-PVALB-HOMER3	Module6
Negative Regulation Of Sequestering Of Calcium Ion	GO_Biological_Process_2023	0.006845	PLCE1;PLCH1	Inh-L3-4-PVALB-HOMER3	Module6
Protein Mannosylation	GO_Biological_Process_2023	0.006845	TMTC2;TMTC1	Inh-L3-4-PVALB-HOMER3	Module6
Protein O-linked Glycosylation	GO_Biological_Process_2023	0.006845	TMTC2;TMTC1;GALNTL6	Inh-L3-4-PVALB-HOMER3	Module6
Heterophilic Cell-Cell Adhesion Via Plasma Membrane Cell Adhesion Molecules	GO_Biological_Process_2023	0.006845	ALCAM;CADM1	Inh-L3-4-PVALB-HOMER3	Module6
G Protein-Coupled Receptor Signaling Pathway, Coupled To Cyclic Nucleotide Second Messenger	GO_Biological_Process_2023	0.006845	CHRM2;CHRM3	Inh-L3-4-PVALB-HOMER3	Module6
Inositol Lipid-Mediated Signaling	GO_Biological_Process_2023	0.006845	PLCE1;PLCH1	Inh-L3-4-PVALB-HOMER3	Module6
Release Of Sequestered Calcium Ion Into Cytosol	GO_Biological_Process_2023	0.006845	PLCE1;PLCH1	Inh-L3-4-PVALB-HOMER3	Module6
Phospholipase C-activating G Protein-Coupled Receptor Signaling Pathway	GO_Biological_Process_2023	0.00969048	CHRM2;PLCE1	Inh-L3-4-PVALB-HOMER3	Module6
Regulation Of Sodium Ion Transmembrane Transporter Activity	GO_Biological_Process_2023	0.00992273	NETO1;DMD	Inh-L3-4-PVALB-HOMER3	Module6
Glutamate Receptor Signaling Pathway	GO_Biological_Process_2023	0.0101348	GRM7;GRIK1	Inh-L3-4-PVALB-HOMER3	Module6
Regulation Of Neuronal Synaptic Plasticity	GO_Biological_Process_2023	0.0111	MCTP1;NETO1	Inh-L3-4-PVALB-HOMER3	Module6
Regulation Of Dendrite Development	GO_Biological_Process_2023	0.0117852	DCC;MARK1	Inh-L3-4-PVALB-HOMER3	Module6
Negative Regulation Of Epithelial Cell Proliferation	GO_Biological_Process_2023	0.0117852	PTPRK;ROBO1	Inh-L3-4-PVALB-HOMER3	Module6
Regulation Of Cation Channel Activity	GO_Biological_Process_2023	0.0117852	NETO1;DMD	Inh-L3-4-PVALB-HOMER3	Module6
Monoatomic Cation Homeostasis	GO_Biological_Process_2023	0.0145357	TMTC2;SLC8A1	Inh-L3-4-PVALB-HOMER3	Module6
Phosphatidylinositol-Mediated Signaling	GO_Biological_Process_2023	0.0153103	PLCE1;PLCH1	Inh-L3-4-PVALB-HOMER3	Module6
Negative Regulation Of Cell Cycle	GO_Biological_Process_2023	0.0172667	PTPRK;BRINP3	Inh-L3-4-PVALB-HOMER3	Module6
Regulation Of Synaptic Transmission, Glutamatergic	GO_Biological_Process_2023	0.0179032	GRM7;GRIK1	Inh-L3-4-PVALB-HOMER3	Module6
Neuron Migration	GO_Biological_Process_2023	0.0196563	DCC;MARK1	Inh-L3-4-PVALB-HOMER3	Module6
Synapse Assembly	GO_Biological_Process_2023	0.0201818	FARP1;DSCAM	Inh-L3-4-PVALB-HOMER3	Module6
Cellular Response To Transforming Growth Factor Beta Stimulus	GO_Biological_Process_2023	0.0239412	PTPRK;NR3C1	Inh-L3-4-PVALB-HOMER3	Module6
Cell Junction Assembly	GO_Biological_Process_2023	0.0317143	FARP1;DSCAM	Inh-L3-4-PVALB-HOMER3	Module6
Cell Morphogenesis Involved In Neuron Differentiation	GO_Biological_Process_2023	0.0318611	FARP1;DCC	Inh-L3-4-PVALB-HOMER3	Module6
Axon Development	GO_Biological_Process_2023	0.037	GRM7;DCC	Inh-L3-4-PVALB-HOMER3	Module6
Sarcolemma	GO_Cellular_Component_2023	0.00415	DMD;SGCZ;SLC8A1	Inh-L3-4-PVALB-HOMER3	Module6
Calcium Channel Complex	GO_Cellular_Component_2023	0.00415	TRPC4;CACNA2D3;PDE4B	Inh-L3-4-PVALB-HOMER3	Module6
Voltage-Gated Calcium Channel Complex	GO_Cellular_Component_2023	0.0144	PDE4B;CACNA2D3	Inh-L3-4-PVALB-HOMER3	Module6
Golgi Lumen	GO_Cellular_Component_2023	0.0144	GPC5;GPC6	Inh-L3-4-PVALB-HOMER3	Module6
Postsynaptic Density Membrane	GO_Cellular_Component_2023	0.0144	NETO1;GRIK1	Inh-L3-4-PVALB-HOMER3	Module6
Postsynaptic Specialization Membrane	GO_Cellular_Component_2023	0.015	NETO1;GRIK1	Inh-L3-4-PVALB-HOMER3	Module6
Exocytic Vesicle Membrane	GO_Cellular_Component_2023	0.015	RPH3A;MCTP1	Inh-L3-4-PVALB-HOMER3	Module6
Synaptic Vesicle Membrane	GO_Cellular_Component_2023	0.015	RPH3A;MCTP1	Inh-L3-4-PVALB-HOMER3	Module6
Lysosomal Lumen	GO_Cellular_Component_2023	0.0188889	GPC5;GPC6	Inh-L3-4-PVALB-HOMER3	Module6
Potassium Channel Complex	GO_Cellular_Component_2023	0.021	KCNIP4;GRIK1	Inh-L3-4-PVALB-HOMER3	Module6
Phosphatidylinositol Phospholipase C Activity	GO_Molecular_Function_2023	9.35e-05	CHRM3;PLCE1;PLCH1	Inh-L3-4-PVALB-HOMER3	Module6
Phospholipase C Activity	GO_Molecular_Function_2023	9.35e-05	CHRM3;PLCE1;PLCH1	Inh-L3-4-PVALB-HOMER3	Module6
G Protein-Coupled Acetylcholine Receptor Activity	GO_Molecular_Function_2023	0.000425	CHRM2;CHRM3	Inh-L3-4-PVALB-HOMER3	Module6
G Protein-Coupled Neurotransmitter Receptor Activity	GO_Molecular_Function_2023	0.000425	CHRM2;CHRM3	Inh-L3-4-PVALB-HOMER3	Module6
Inositol 1,4,5 Trisphosphate Binding	GO_Molecular_Function_2023	0.00167167	RPH3A;TRPC4	Inh-L3-4-PVALB-HOMER3	Module6
Acetylcholine Receptor Activity	GO_Molecular_Function_2023	0.00167167	CHRM2;CHRM3	Inh-L3-4-PVALB-HOMER3	Module6
G Protein-Coupled Amine Receptor Activity	GO_Molecular_Function_2023	0.0027625	CHRM2;CHRM3	Inh-L3-4-PVALB-HOMER3	Module6
G Protein-Coupled Serotonin Receptor Activity	GO_Molecular_Function_2023	0.0027625	CHRM2;CHRM3	Inh-L3-4-PVALB-HOMER3	Module6
Serotonin Receptor Activity	GO_Molecular_Function_2023	0.00283333	CHRM2;CHRM3	Inh-L3-4-PVALB-HOMER3	Module6
Calcium Channel Activity	GO_Molecular_Function_2023	0.0034	TRPC4;CACNA2D3;TRPM3	Inh-L3-4-PVALB-HOMER3	Module6
Mannosyltransferase Activity	GO_Molecular_Function_2023	0.00417273	TMTC2;TMTC1	Inh-L3-4-PVALB-HOMER3	Module6
Hsp90 Protein Binding	GO_Molecular_Function_2023	0.00609167	PACRG;NR3C1	Inh-L3-4-PVALB-HOMER3	Module6
Calcium-Dependent Phospholipid Binding	GO_Molecular_Function_2023	0.0119	RPH3A;MCTP1	Inh-L3-4-PVALB-HOMER3	Module6
Phosphatidylinositol-4,5-Bisphosphate Binding	GO_Molecular_Function_2023	0.017	RPH3A;MARK1	Inh-L3-4-PVALB-HOMER3	Module6
Calcium Ion Transmembrane Transporter Activity	GO_Molecular_Function_2023	0.0192667	TRPC4;TRPM3	Inh-L3-4-PVALB-HOMER3	Module6
Hexosyltransferase Activity	GO_Molecular_Function_2023	0.023375	TMTC2;TMTC1	Inh-L3-4-PVALB-HOMER3	Module6
Phosphatidylinositol Bisphosphate Binding	GO_Molecular_Function_2023	0.027	RPH3A;MARK1	Inh-L3-4-PVALB-HOMER3	Module6
Homophilic Cell Adhesion Via Plasma Membrane Adhesion Molecules	GO_Biological_Process_2023	0.000285	PTPRT;ROBO2;KIRREL3;SDK1;CDH2	Inh-L3-4-PVALB-HOMER3	Module1
Cell Junction Assembly	GO_Biological_Process_2023	0.000285	KIRREL3;SDK1;CDH2;CDH12;SHANK2;CDH7	Inh-L3-4-PVALB-HOMER3	Module1
Heparan Sulfate Proteoglycan Metabolic Process	GO_Biological_Process_2023	0.00096	SULF1;HS3ST2;HS6ST3	Inh-L3-4-PVALB-HOMER3	Module1
Glutamate Receptor Signaling Pathway	GO_Biological_Process_2023	0.0078	HOMER1;GRM8;CPEB4	Inh-L3-4-PVALB-HOMER3	Module1
Regulation Of Synapse Assembly	GO_Biological_Process_2023	0.014	ROBO2;SYNDIG1;IL1RAP	Inh-L3-4-PVALB-HOMER3	Module1
Neuron Migration	GO_Biological_Process_2023	0.0174	CDKL5;SPOCK1;FGF13	Inh-L3-4-PVALB-HOMER3	Module1
Cellular Response To Hormone Stimulus	GO_Biological_Process_2023	0.0197143	ROBO2;GHR;THRB	Inh-L3-4-PVALB-HOMER3	Module1
Intercalated Disc	GO_Cellular_Component_2023	0.00168	CDH2;CTNNA3;FGF13	Inh-L3-4-PVALB-HOMER3	Module1
Catenin Complex	GO_Cellular_Component_2023	0.00168	CDH2;CDH12;CDH7	Inh-L3-4-PVALB-HOMER3	Module1
Glutamate Receptor Binding	GO_Molecular_Function_2023	1.56e-06	HOMER1;CAMK2A;SYNDIG1;NETO2;SHANK2	Inh-L3-4-PVALB-HOMER3	Module1
Regulation Of Cell-Matrix Adhesion	GO_Biological_Process_2023	0.01219	CASK;CDH13;UTRN;MAP4K4	Inh-L3-4-PVALB-HOMER3	Module2
Phospholipid Dephosphorylation	GO_Biological_Process_2023	0.01219	PLPPR1;PLPPR4;PLPPR5	Inh-L3-4-PVALB-HOMER3	Module2
Regulation Of BMP Signaling Pathway	GO_Biological_Process_2023	0.020882	FSTL5;VWC2L;FSTL4	Inh-L3-4-PVALB-HOMER3	Module2
Sodium Ion Transport	GO_Biological_Process_2023	0.0307069	SLC8A3;SLC24A3;SCN3A	Inh-L3-4-PVALB-HOMER3	Module2
Voltage-Gated Potassium Channel Complex	GO_Cellular_Component_2023	0.02163	KCND3;KCNB1;KCNB2	Inh-L3-4-PVALB-HOMER3	Module2
Phosphatidate Phosphatase Activity	GO_Molecular_Function_2023	0.00054	PLPPR1;PLPPR4;PLPPR5	Inh-L3-4-PVALB-HOMER3	Module2
Voltage-Gated Potassium Channel Activity	GO_Molecular_Function_2023	0.0104	KCND3;KCNB1;KCNB2	Inh-L3-4-PVALB-HOMER3	Module2
Heparan Sulfate Proteoglycan Biosynthetic Process	GO_Biological_Process_2023	0.00293333	EXT1;NDST3;XYLT1	Inh-L3-4-PVALB-HOMER3	Module3
Regulation Of Synaptic Transmission, Glutamatergic	GO_Biological_Process_2023	0.0044	GRIK3;CACNG2;GRIN1	Inh-L3-4-PVALB-HOMER3	Module3
Voltage-Gated Potassium Channel Activity	GO_Molecular_Function_2023	0.00506	KCNT1;KCNH7;KCNS3	Inh-L3-4-PVALB-HOMER3	Module3
Regulation Of Tau-Protein Kinase Activity	GO_Biological_Process_2023	0.00056	HSP90AA1;HSP90AB1;CLU	Inh-L3-4-PVALB-HOMER3	Module4
Glycolytic Process	GO_Biological_Process_2023	0.00102	PKM;ENO2;GAPDH	Inh-L3-4-PVALB-HOMER3	Module4
Memory	GO_Biological_Process_2023	0.00113556	PRNP;SYT11;MAP1A;PJA2	Inh-L3-4-PVALB-HOMER3	Module4
Regulation Of Cyclin-Dependent Protein Kinase Activity	GO_Biological_Process_2023	0.00241111	HSP90AB1;CCNI;CCNH	Inh-L3-4-PVALB-HOMER3	Module4
Regulation Of Release Of Sequestered Calcium Ion Into Cytosol	GO_Biological_Process_2023	0.00241111	CALM3;THY1;CALM1	Inh-L3-4-PVALB-HOMER3	Module4
Regulation Of Neurotransmitter Secretion	GO_Biological_Process_2023	0.00252	PREPL;SYT11;CPLX1	Inh-L3-4-PVALB-HOMER3	Module4
Regulation Of Neuron Death	GO_Biological_Process_2023	0.00551515	PRNP;FAIM2;CLU	Inh-L3-4-PVALB-HOMER3	Module4
mRNA Metabolic Process	GO_Biological_Process_2023	0.0108387	DDX5;HNRNPA2B1;SRSF5	Inh-L3-4-PVALB-HOMER3	Module4
Dendrite Membrane	GO_Cellular_Component_2023	0.00286	GABRA1;THY1;GABRG2	Inh-L3-4-PVALB-HOMER3	Module4
Extracellular Membrane-Bounded Organelle	GO_Cellular_Component_2023	0.00320667	PKM;GNB1;ATP1A1	Inh-L3-4-PVALB-HOMER3	Module4
Spindle Microtubule	GO_Cellular_Component_2023	0.004225	KIF3A;CALM3;CALM1	Inh-L3-4-PVALB-HOMER3	Module4
MHC Class II Protein Complex Binding	GO_Molecular_Function_2023	0.0002016	HSP90AA1;HSP90AB1;PKM	Inh-L3-4-PVALB-HOMER3	Module4
Amyloid-Beta Binding	GO_Molecular_Function_2023	0.0004158	PRNP;CLSTN1;CLU;ITM2B	Inh-L3-4-PVALB-HOMER3	Module4
Glycoprotein Metabolic Process	GO_Biological_Process_2023	0.00532	MANBA;MAN1C1;OGA	Inh-L3-4-PVALB-HOMER3	Module5
Calcium-Mediated Signaling	GO_Biological_Process_2023	0.001369	CHRM3;MCTP1;PLCE1;SLC8A1	Inh-L3-4-PVALB-HOMER3	Module6
Adenylate Cyclase-Inhibiting G Protein-Coupled Receptor Signaling Pathway	GO_Biological_Process_2023	0.00271333	CHRM2;CHRM3;GRM7	Inh-L3-4-PVALB-HOMER3	Module6
Homophilic Cell Adhesion Via Plasma Membrane Adhesion Molecules	GO_Biological_Process_2023	0.00308333	DSCAM;CADM1;ROBO1	Inh-L3-4-PVALB-HOMER3	Module6
Calcium Ion Transmembrane Transport	GO_Biological_Process_2023	0.00524167	TRPC4;TRPM3;SLC8A1	Inh-L3-4-PVALB-HOMER3	Module6
Protein O-linked Glycosylation	GO_Biological_Process_2023	0.006845	TMTC2;TMTC1;GALNTL6	Inh-L3-4-PVALB-HOMER3	Module6
Calcium Channel Complex	GO_Cellular_Component_2023	0.00415	TRPC4;CACNA2D3;PDE4B	Inh-L3-4-PVALB-HOMER3	Module6
Phosphatidylinositol Phospholipase C Activity	GO_Molecular_Function_2023	9.35e-05	CHRM3;PLCE1;PLCH1	Inh-L3-4-PVALB-HOMER3	Module6
[truncated: 1 more rows]
