# Supplementary material for: Intracellular accumulation of amyloid-ß is a marker of selective neuronal vulnerability in Alzheimer’s disease
Source: Nat Commun. 2025 Jun 4;16:5189. doi: 10.1038/s41467-025-60328-w (PMC12137956; doi:10.1038/s41467-025-60328-w)
Supplement: Supplementary file 6 — Source Data [file 41467_2025_60328_MOESM6_ESM.zip]

Archive with 10 entries (10 files):
- Source data Fig. 2.xlsx
- __MACOSX/._Source data Fig. 2.xlsx
- Source data Fig. 3.xlsx
- __MACOSX/._Source data Fig. 3.xlsx
- Source data Fig. 4.xlsx
- __MACOSX/._Source data Fig. 4.xlsx
- Source data Fig. 5.xlsx
- __MACOSX/._Source data Fig. 5.xlsx
- Source data Supp Figures.xlsx
- __MACOSX/._Source data Supp Figures.xlsx
