# Supplementary material for: Intracellular accumulation of amyloid-ß is a marker of selective neuronal vulnerability in Alzheimer’s disease
Source: Nat Commun. 2025 Jun 4;16:5189. doi: 10.1038/s41467-025-60328-w (PMC12137956; doi:10.1038/s41467-025-60328-w)
Supplement: Supplementary file 6 — Source Data [file 41467_2025_60328_MOESM6_ESM.zip › Source data Fig. 2.xlsx]

## Sheet: Fig. 2A
Fig. 2.A - average marker intensity per cluster
clusters	ADARB1	CALB1	CCK	CD68	CUX2	Calretinin	FOXP2	GAD1	GFAP	GPC5	Iba1	LHX6	LMO3	MAP2	MAP2all	NPY	NeuN	OLIG2	PCP4	PVALB	RORB	S100B	SST	VIP
cluster_0	0.124613	0.000270865	5.79506e-05	0.00557484	0.0177197	0.000713771	0.0172278	0.00448264	0.00175507	0.0218964	0.00257651	0.0901544	0.0250037	0.00838704	0.00331888	0.000105269	0.00733339	0.216208	0.00212007	0.00040134	0.0112256	0.013957	0.001858	0.0229999
cluster_1	0.0689825	0.000954117	0.000101864	0.00346554	0.0146709	0.00145496	0.0188428	0.00490662	0.00189525	0.0181454	0.00196442	0.0269998	0.0219868	0.259976	0.185035	0.000125209	0.0402517	0.0204045	0.00381992	0.000553565	0.0637625	0.00492698	0.00152293	0.019413
cluster_2	0.103835	0.000517448	0.000979154	0.0305519	0.0306099	0.00543056	0.100239	0.0206631	0.467435	0.0678469	0.00894225	0.0893487	0.0454178	0.00653151	0.00433096	0.00106918	0.0359444	0.0226338	0.0160133	0.00253082	0.0204521	0.236879	0.0282489	0.0309716
cluster_3	0.133331	0.000165572	4.91464e-05	0.0036323	0.0105115	0.000831272	0.0316683	0.00241349	0.00545531	0.0237785	0.00716816	0.0618269	0.0203812	0.00656724	0.00184727	0.00011782	0.00805984	0.0119673	0.0018243	7.89586e-05	0.0129993	0.496985	0.00294724	0.015039
cluster_4	0.358402	0.00611486	0.00350173	0.230466		0.0217485	0.146916	0.0267256	0.015868	0.256491	0.0138678	0.440015	0.142107	0.0358432	0.0259715	0.00257053	0.120638	0.192539	0.132526	0.00778375	0.139751	0.0983793	0.103695	0.184546
cluster_5	0.0931705	0.00129769	0.00031738	0.00835754	0.021545	0.00332206	0.0238449	0.00907085	0.00325385	0.0212236	0.00903237	0.0577238	0.030349	0.132656	0.051564	0.000260306	0.0272538	0.0604544	0.00774348	0.000557607	0.114783	0.0699747	0.0049254	0.0210122
cluster_6	0.122227	0.00279397	0.00148191	0.0411508	0.0625214	0.00635087	0.0529402	0.0357394	0.00873948	0.0787115	0.017067	0.108704	0.0504934	0.0699118	0.0239323	0.000612205	0.0732695	0.0522	0.0172588	0.00291861	0.0718199	0.0366949	0.00941429	0.0532986
cluster_7	0.13287	0.00119897	0.000119561	0.00545451	0.0261823	0.00247344	0.0264998	0.0052767	0.00324564	0.0328161	0.00265321	0.0628856	0.0332282	0.0707569	0.0112364	0.000152659	0.138442	0.0254558	0.00408687	0.000508388	0.043384	0.00788736	0.00183655	0.0247702
cluster_8	0.105046	0.00203664	0.000342795	0.00628266	0.0161346	0.00321477	0.0642514	0.0174643	0.00588654	0.021284	0.00472844	0.0261687	0.0252135	0.0729755	0.0187857	0.000224103	0.0167012	0.0139091	0.00490401	0.00069521	0.0799463	0.0476247	0.00384764	0.0178603
cluster_9	0.0348733	0.000320788	2.33351e-05	0.00375267	0.00943394	0.000956406	0.0181238	0.299522	0.0025841	0.0163327	0.00269705	0.0170769	0.0235028	0.0255365	0.00495198	7.56275e-05	0.0148079	0.0204447	0.00180037	0.00266704	0.0116918	0.0162217	0.0017014	0.0147626
cluster_10	0.165472	0.00377761	0.00244547	0.0678006	0.0708448	0.00816473	0.0614906	0.0249887	0.01381	0.091312	0.0224513	0.144089	0.0644435	0.0846933	0.0280961	0.00228015	0.0691006	0.0679077	0.032179	0.00374736	0.178578	0.0377561	0.0275933	0.0732226
cluster_11	0.0698915	0.00128506	5.71495e-05	0.00150974	0.00574879	0.00196674	0.0124434	0.00267296	0.0014399	0.0117865	0.0020434	0.0152283	0.0179412	0.106405	0.00574734	8.77916e-05	0.00692123	0.00700748	0.00246235	0.000570895	0.231714	0.00540454	0.000986678	0.0115845
cluster_12	0.109241	0.000598476	0.000155744	0.0355869	0.0158789	0.00410368	0.0249129	0.0118656	0.00522458	0.036345	0.295053	0.0850809	0.0293306	0.0160061	0.0066464	0.000265078	0.0176526	0.0312737	0.00628933	0.000814984	0.0178063	0.0115466	0.00583801	0.0258765
cluster_13	0.153632	0.00167249	0.000289729	0.00545237	0.124106	0.00247278	0.0211826	0.00446528	0.0021889	0.0274015	0.00292849	0.0884507	0.028749	0.049485	0.00520011	0.000121886	0.0141678	0.0161114	0.00396325	0.000532454	0.0754041	0.0102102	0.00199976	0.0229699
cluster_14	0.15046	0.000483768	0.000391152	0.0223262	0.0233179	0.00543232	0.0619913	0.0339484	0.00998598	0.0345679	0.0128584	0.122678	0.0394584	0.0182885	0.0128477	0.00112541	0.0251823	0.0595338	0.0111888	0.000712948	0.0367101	0.256581	0.130971	0.0303465
cluster_15	0.0664025	0.000576449	0.000286587	0.489484	0.0175278	0.00733688	0.0508727	0.352903	0.0154146	0.0366237	0.0291685	0.0553015	0.0313333	0.011432	0.00600845	0.000588462	0.0228045	0.020873	0.00680349	0.00114659	0.0200562	0.0226728	0.014592	0.0292532
cluster_16	0.0399207	0.000214536	0.000108141	0.00319266	0.00477532	0.00106232	0.130583	0.00483598	0.0044567	0.0143738	0.00236122	0.0180475	0.0338808	0.00834222	0.00252126	0.000124458	0.00670773	0.0108725	0.00159114	0.000123497	0.00742598	0.0132399	0.00159141	0.0233049
cluster_17	0.0409827	0.000343466	4.71018e-05	0.000587971	0.00261078	0.00029806	0.00956793	0.00183358	0.000639126	0.00497494	0.000730057	0.00674939	0.0162017	0.193779	0.00520223	6.21431e-05	0.00305427	0.0121212	0.000781744	0.000310462	0.00765778	0.00252089	0.000283896	0.00323006
cluster_18	0.0841363	0.000408488	0.000210648	0.0072259	0.0112326	0.00213967	0.0356599	0.00547402	0.0049579	0.170112	0.00303867	0.0714481	0.03249	0.0176583	0.00359945	0.000149614	0.0121731	0.0177782	0.00350411	0.000368606	0.0151969	0.0129984	0.00235198	0.0282351
cluster_19	0.285122	0.006439	0.00308427	0.0634827	0.0683059	0.640749	0.0525007	0.0253184	0.00412834	0.0824411	0.00860266	0.201171	0.0545235	0.0504725	0.0244308	0.00116076	0.0666801	0.039755	0.0575915	0.00120026	0.114781	0.0119642	0.0295365	0.0644375
cluster_20	0.112308	0.000762059	0.000177826	0.00584111	0.0107331	0.00224904	0.0187543	0.00343748	0.00416173	0.0170437	0.00328935	0.108135	0.03236	0.0431146	0.00406606	6.04523e-05	0.00910311	0.0143462	0.00276957	0.00030869	0.0181206	0.0151897	0.0018783	0.028445
cluster_21	0.205071	0.000776237	3.22397e-05	0.00648821	0.00934415	0.00287361	0.0171627	0.00326569	0.00307303	0.0145356	0.00262699	0.283475	0.0267443	0.021571	0.00631057	0.000106664	0.0083855	0.0116546	0.00278337	0.000727067	0.0349753	0.00995453	0.00186059	0.020768
cluster_22	0.193733	0.439064	0.000400706	0.0152626	0.0455918	0.00908052	0.0241853	0.0343478	0.00209724	0.0349157	0.00347426	0.0894012	0.0313335	0.0562569	0.0160477	0.000252817	0.0341154	0.0165014	0.0206478	0.0452257	0.119869	0.00265053	0.00578341	0.0270211
cluster_23	0.143644	0.00454075	0.000408526	0.0182065	0.0294081	0.0161118	0.0483312	0.0237249	0.0064638	0.0408164	0.00541379	0.109242	0.0421505	0.154701	0.0802363	7.78202e-05	0.063898	0.0337757	0.179107	0.00806477	0.12967	0.0262519	0.0101798	0.0357579
cluster_24	0.0904953	0.000278695	0.000246173	0.336389	0.0170714	0.00668434	0.0401024	0.279421	0.0102256	0.0293669	0.388547	0.0586673	0.028779	0.00978857	0.00456949	0.000569163	0.0174597	0.0224917	0.00609084	0.000505625	0.0172497	0.0108724	0.00737729	0.0241048
cluster_25	0.0572345	0.000571326	0.000309711	0.00233055	0.00468225	0.000633109	0.00676405	0.00371255	0.0022236	0.00956961	0.00152906	0.0164422	0.0276231	0.062418	0.00478018	4.99634e-05	0.00499061	0.00904762	0.00116165	0.000215516	0.0107449	0.00593688	0.000832955	0.0999225
cluster_26	0.0782957	0.00182486	0.000502677	0.0287483	0.0175243	0.00332076	0.0289067	0.0385603	0.0233924	0.0286751	0.0216294	0.0518867	0.0300927	0.0402203	0.0167582	0.114085	0.0197373	0.0372885	0.00403333	0.00127622	0.0306953	0.0615598	0.0106777	0.0234948
cluster_27	0.0909518	0.000147012	0	0.00170574	0.00203304	0.000289105	0.00362435	0.00316797	0.00198214	0.00418739	0.00165008	0.0106792	0.0882483	0.0069758	0.00222717	5.51946e-05	0.00256426	0.00499266	0.00059993	0.000386988	0.00452995	0.00540186	0.000433701	0.00294793
cluster_28	0.257387	0.000164795	8.42964e-06	0.0010206	0.00147595	0.000544056	0.00253472	0.00251618	0.00125539	0.00259738	0.000935344	0.00894278	0.00271987	0.00414835	0.000972328	4.4373e-05	0.00210511	0.00260664	0.000431872	0.000396029	0.00564765	0.00498917	0.000436347	0.00178647
cluster_29	0.216631	0.0178338	0.0115194	0.0111077	0.0354114	0.00686092	0.0248728	0.144805	0.00288998	0.0384997	0.00303773	0.0812111	0.0304977	0.0900377	0.0370215	0.00129177	0.0310416	0.0224306	0.0197125	0.596152	0.0835769	0.0085365	0.00612469	0.0296431
cluster_30	0.13895	2.1815e-05	8.69136e-05	0.00599712	0.0124765	0.000691294	0.0158144	0.00338036	0.00334185	0.0272963	0.00397805	0.084191	0.021286	0.00904239	0.00548977	0.000249505	0.0120401	0.286296	0.00248856	0.000119547	0.0140875	0.476611	0.00426844	0.020157
cluster_31	0.0229244	0.000429126	5.29577e-05	0.00329291	0.0059716	0.0010035	0.0108859	0.316223	0.00281205	0.0100465	0.00384756	0.00912124	0.0199027	0.118498	0.124972	0.000336978	0.00814633	0.0122164	0.0013667	0.00178299	0.0132155	0.00671959	0.00165906	0.00883094
cluster_32	0.05684	0.00106169	0	0.0124046	0.0109138	0.00367695	0.0414226	0.425961	0.00412097	0.0163831	0.0113967	0.0174392	0.0238538	0.0265224	0.0106224	0.000100208	0.0160425	0.0199494	0.00844894	0.009829	0.0227063	0.0190809	0.00566827	0.0167083
cluster_33	0.0358237	0.00132291	0.00025808	0.00493266	0.0087873	0.00122774	0.0168206	0.322934	0.00548471	0.0112384	0.00481224	0.0191761	0.0266054	0.0299851	0.0141304	8.70534e-05	0.01337	0.023893	0.00373289	0.00458243	0.0138689	0.0181401	0.00460102	0.0114155
cluster_34	0.109683	0.00022721	0.000284843	0.0874932	0.0152318	0.00769578	0.0706928	0.0586027	0.471832	0.0400343	0.308775	0.0896796	0.0326286	0.00343363	0.00278243	0.000367078	0.0240075	0.0191056	0.00847991	0.00219004	0.0181922	0.150172	0.0170293	0.0205796
cluster_35	0.037747	0.000497553	0.000277883	0.00204026	0.00542114	8.10839e-05	0.0137266	0.00476394	0.00390117	0.0112499	0.0032742	0.0228712	0.0121665	0.0223121	0.0504416	0.000198194	0.005915	0.0157491	0.00259013	0	0.00872322	0.438762	0.00392452	0.00948178

## Sheet: Fig. 2C
Fig. 2.C - total number and proportion of neuronal and glial cells in CtrlCV samples only
number	CtrlCV_1	CtrlCV_2	CtrlCV_3	CtrlCV_4	CtrlCV_5	CtrlCV_6
ex_neurons + uncl_neurons	2504	2104	2756	2194	1853	2333
inh_neurons	1109	1072	1405	951	799	1005
total neurons	3613	3176	4161	3145	2652	3338
astrocytes	619	414	658	610	370	550
microglia	445	314	335	299	240	319
oligos	451	201	315	262	384	272
total glia	1515	929	1308	1171	994	1141
proportion (%)	CtrlCV_1	CtrlCV_2	CtrlCV_3	CtrlCV_4	CtrlCV_5	CtrlCV_6	average	st. dev.	expected
ex_neurons + uncl_neurons / neurons	69.3053	66.2469	66.2341	69.7615	69.8718	69.8922	68.5519	1.80304	77
inh_neurons / neurons	30.6947	33.7531	33.7659	30.2385	30.1282	30.1078	31.4481	1.80304	22
astrocytes / glia	40.8581	44.564	50.3058	52.0922	37.2233	48.2033	45.5411	5.74069	30
microglia / glia	29.3729	33.7998	25.6116	25.5337	24.1449	27.9579	27.7368	3.51447	60
oligos / glia	29.769	21.6362	24.0826	22.374	38.6318	23.8387	26.722	6.49888	7

## Sheet: Fig. 2D
Fig. 2.D - cortical layer distribution of clustered neuronal and glial cells from CtrlCV samples
Cells per layer per sample
Sample	layer	cluster_0	cluster_1	cluster_2	cluster_3	cluster_4	cluster_5	cluster_7	cluster_8	cluster_9	cluster_10	cluster_11	cluster_12	cluster_13	cluster_14	cluster_15	cluster_16	cluster_17	cluster_18	cluster_19	cluster_21	cluster_22	cluster_23	cluster_24	cluster_25	cluster_26	cluster_27	cluster_28	cluster_29	cluster_30	cluster_31	cluster_32	cluster_33	cluster_34	cluster_35
CtrlCV_1	1	6	2	116	12	46	5	3	6	3	31	17	33	29	7	5	17	1	31	23	13	4	12	6	1	5	4	4	4	3	0	0	0	3	0
CtrlCV_2	1	13	9	125	22	35	3	22	10	15	19	9	25	7	21	6	8	5	19	18	19	14	6	7	1	3	1	1	0	2	2	1	0	8	0
CtrlCV_3	1	7	13	134	36	25	6	40	27	7	18	51	25	44	1	4	10	10	11	28	2	11	7	8	9	11	7	8	6	12	0	1	0	10	0
CtrlCV_4	1	21	5	65	20	35	11	33	13	6	24	9	38	34	18	7	12	2	26	44	22	5	13	10	13	4	12	27	0	1	1	0	0	3	0
CtrlCV_5	1	12	0	80	10	40	3	16	11	2	28	2	13	3	15	0	2	0	16	69	11	6	1	2	2	6	1	0	1	1	0	0	0	0	0
CtrlCV_6	1	18	6	142	31	37	4	21	5	10	21	8	16	13	12	8	14	1	15	34	25	9	2	8	7	6	3	11	1	3	0	0	0	1	0
CtrlCV_1	2	5	5	14	10	26	17	5	7	7	18	23	13	39	2	3	1	2	10	30	10	12	17	9	6	2	10	6	5	0	0	1	0	0	0
CtrlCV_2	2	8	16	2	8	18	2	12	11	5	6	16	8	6	5	3	6	2	12	22	4	22	0	2	0	1	1	6	3	1	0	1	0	0	0
CtrlCV_3	2	9	4	2	21	13	9	26	23	4	3	38	10	29	3	6	8	12	6	14	2	4	8	7	11	2	4	4	4	4	0	0	0	0	0
CtrlCV_4	2	16	3	6	10	3	5	15	14	1	14	11	12	15	10	6	9	5	15	33	4	12	4	3	1	3	1	6	5	2	0	1	0	0	0
CtrlCV_5	2	2	7	4	3	19	7	21	7	0	10	4	8	6	5	0	1	0	5	38	11	10	2	7	5	0	0	1	0	1	0	0	0	0	0
CtrlCV_6	2	11	16	16	16	11	6	41	13	6	9	18	7	10	2	4	10	2	4	21	7	24	1	3	1	5	7	6	5	2	0	2	0	1	0
CtrlCV_1	3	58	40	44	52	46	61	46	75	14	34	75	49	80	12	13	9	15	14	63	12	40	14	30	7	12	8	11	23	8	0	6	0	0	1
CtrlCV_2	3	29	38	10	56	35	6	53	70	31	24	47	42	28	31	7	17	22	43	28	14	13	23	13	17	7	11	11	24	4	1	4	0	1	0
CtrlCV_3	3	33	35	2	87	35	57	31	68	45	17	93	31	67	6	24	29	18	19	38	24	14	11	12	24	18	16	22	13	14	2	12	1	1	0
CtrlCV_4	3	32	11	28	44	10	50	27	70	16	19	31	22	22	23	21	12	8	40	41	9	19	9	9	5	2	8	19	8	4	1	7	1	1	0
CtrlCV_5	3	43	27	5	29	46	31	15	56	13	46	6	21	25	6	4	20	3	18	45	15	44	7	9	9	8	3	0	9	3	3	9	1	0	0
CtrlCV_6	3	32	99	19	61	36	22	62	43	17	29	28	25	6	3	7	32	8	21	40	11	44	11	18	9	10	4	8	22	8	0	6	0	0	0
CtrlCV_1	4	30	7	27	33	15	20	9	40	18	13	25	17	20	6	8	3	15	9	18	4	15	3	9	6	5	5	18	10	4	0	3	0	1	0
CtrlCV_2	4	21	9	4	17	26	7	22	26	13	8	21	19	9	14	5	9	12	23	3	5	6	12	8	5	1	4	9	10	4	0	1	0	0	0
CtrlCV_3	4	21	18	8	26	15	32	11	23	30	13	63	19	20	8	10	16	15	11	9	8	6	6	10	8	4	19	29	7	4	2	2	0	0	0
CtrlCV_4	4	12	11	18	22	6	16	13	34	13	7	27	11	15	7	17	7	7	18	7	1	16	3	6	4	3	2	11	9	1	1	2	1	0	0
CtrlCV_5	4	20	21	2	16	36	18	6	23	12	20	10	13	10	8	8	16	2	5	5	10	11	13	6	5	5	3	1	10	3	0	3	2	0	0
CtrlCV_6	4	16	23	0	30	13	12	27	26	17	3	19	14	10	4	8	14	10	8	11	8	11	4	7	10	4	6	4	12	4	0	4	0	0	0
CtrlCV_1	5	84	39	50	43	51	66	23	75	36	31	32	38	49	20	20	14	27	10	23	23	15	12	26	14	19	10	25	27	13	1	7	3	4	1
CtrlCV_2	5	29	27	6	43	41	21	52	53	55	26	42	35	23	24	6	26	30	38	7	18	7	23	11	21	7	8	13	8	4	3	9	3	0	0
CtrlCV_3	5	48	41	15	65	34	76	10	84	62	24	110	33	32	20	22	30	18	32	19	27	11	7	9	12	15	18	55	21	13	14	6	8	2	0
CtrlCV_4	5	55	58	35	43	15	58	30	104	18	15	50	17	15	22	24	17	41	56	6	15	7	16	5	9	14	16	47	23	1	2	2	4	0	1
CtrlCV_5	5	57	54	4	38	54	48	36	30	28	39	8	23	26	11	8	28	7	19	12	14	3	64	9	7	9	10	1	21	6	0	6	3	0	0
CtrlCV_6	5	60	44	5	56	57	48	86	52	48	34	33	29	17	24	8	36	26	38	13	20	6	22	27	11	9	13	19	27	11	0	10	6	0	0
CtrlCV_1	6	226	186	137	64	104	224	53	189	117	57	43	81	35	72	37	13	27	13	17	37	19	16	48	8	53	20	26	21	13	31	18	28	6	1
CtrlCV_2	6	69	96	30	81	79	75	76	90	192	60	91	82	44	105	16	48	58	48	5	28	6	38	19	31	15	24	53	11	17	19	12	7	0	1
CtrlCV_3	6	127	151	24	218	68	208	18	127	197	34	134	48	46	202	38	51	43	103	10	42	9	19	19	20	45	28	59	16	23	34	10	27	0	7
CtrlCV_4	6	95	184	223	86	17	177	27	131	85	19	96	27	8	96	46	13	90	92	4	18	19	10	18	14	37	13	19	5	22	23	10	10	2	3
CtrlCV_5	6	208	140	87	90	57	236	25	42	73	47	41	65	28	74	9	24	31	14	4	18	9	26	35	15	27	21	7	11	27	8	8	13	2	0
CtrlCV_6	6	86	189	78	91	121	144	71	133	132	39	63	78	18	76	20	45	55	40	7	20	11	18	32	14	28	16	10	20	21	14	16	15	2	1
Average cells per layer
layer	cluster_0	cluster_1	cluster_2	cluster_3	cluster_4	cluster_5	cluster_6	cluster_8	cluster_9	cluster_10	cluster_11	cluster_12	cluster_13	cluster_14	cluster_15	cluster_16	cluster_17	cluster_18	cluster_19	cluster_20	cluster_22	cluster_23	cluster_24	cluster_25	cluster_26	cluster_27	cluster_28	cluster_29	cluster_30	cluster_31	cluster_32	cluster_33	cluster_34	cluster_35
1	12.83 ± 5.91	5.83 ± 4.71	110.33 ± 30.94	21.83 ± 10.25	36.33 ± 6.92	5.33 ± 3.01	46 ± 28.85	12 ± 7.95	7.17 ± 4.79	23.5 ± 5.17	16 ± 17.8	25 ± 9.57	21.67 ± 16.39	12.33 ± 7.37	5 ± 2.83	10.5 ± 5.21	3.17 ± 3.76	19.67 ± 7.47	36 ± 18.51	11.83 ± 10.59	8.17 ± 3.87	6.83 ± 4.96	6.83 ± 2.71	5.5 ± 4.97	5.83 ± 2.79	4.67 ± 4.23	8.5 ± 9.97	2 ± 2.45	3.67 ± 4.18	0.5 ± 0.84	0.33 ± 0.52	0 ± 0	4.17 ± 3.97	0 ± 0
2	8.5 ± 4.85	8.5 ± 5.96	7.33 ± 6.15	11.33 ± 6.31	15 ± 7.87	7.67 ± 5.13	21.17 ± 13.29	12.5 ± 5.92	3.83 ± 2.79	10 ± 5.4	18.33 ± 11.6	9.67 ± 2.42	17.5 ± 13.58	4.5 ± 3.02	3.67 ± 2.25	5.83 ± 3.97	3.83 ± 4.31	8.67 ± 4.37	26.33 ± 8.87	8 ± 5.22	14 ± 7.59	5.33 ± 6.38	5.17 ± 2.86	4 ± 4.2	2.17 ± 1.72	3.83 ± 3.97	4.83 ± 2.04	3.67 ± 1.97	1.67 ± 1.37	0 ± 0	0.83 ± 0.75	0 ± 0	0.17 ± 0.41	0 ± 0
3	37.83 ± 10.98	41.67 ± 30.01	18 ± 15.91	54.83 ± 19.32	34.67 ± 13.17	37.83 ± 21.74	59.33 ± 9.91	63.67 ± 11.94	22.67 ± 12.75	28.17 ± 10.76	46.67 ± 32.24	31.67 ± 11.48	38 ± 28.82	13.5 ± 11.15	12.67 ± 8.21	19.83 ± 9.15	12.33 ± 7.17	25.83 ± 12.38	42.5 ± 11.54	21.83 ± 5.19	29 ± 15.18	12.5 ± 5.65	15.17 ± 7.99	11.83 ± 7.22	9.5 ± 5.36	8.33 ± 4.76	11.83 ± 7.88	16.5 ± 7.34	6.83 ± 4.12	1.17 ± 1.17	7.33 ± 2.8	0.5 ± 0.55	0.5 ± 0.55	0.17 ± 0.41
4	20 ± 6.03	14.83 ± 6.71	9.83 ± 10.55	24 ± 6.9	18.5 ± 10.71	17.5 ± 8.48	23.83 ± 15.24	28.67 ± 6.86	17.17 ± 6.74	10.67 ± 5.96	27.5 ± 18.37	15.5 ± 3.33	14 ± 5.1	7.83 ± 3.37	9.33 ± 4.08	10.83 ± 5.34	10.17 ± 5.04	12.33 ± 6.8	8.83 ± 5.31	10.83 ± 3.54	10.83 ± 4.26	6.83 ± 4.54	7.67 ± 1.63	6.33 ± 2.25	3.67 ± 1.51	6.5 ± 6.28	12 ± 10.2	9.67 ± 1.63	3.33 ± 1.21	0.5 ± 0.84	2.5 ± 1.05	0.5 ± 0.84	0.17 ± 0.41	0 ± 0
5	55.5 ± 17.85	43.83 ± 11.13	19.17 ± 19.09	48 ± 10.28	42 ± 15.77	52.83 ± 18.96	45.33 ± 23.53	66.33 ± 26.49	41.17 ± 16.79	28.17 ± 8.42	45.83 ± 34.46	29.17 ± 7.91	27 ± 12.41	20.17 ± 4.83	14.67 ± 8.16	25.17 ± 8.26	24.83 ± 11.48	32.17 ± 16.13	13.33 ± 6.65	24.83 ± 8.23	8.17 ± 4.22	24 ± 20.5	14.5 ± 9.5	12.33 ± 4.89	12.17 ± 4.58	12.5 ± 3.89	26.67 ± 20.61	21.17 ± 7	8 ± 5.06	3.33 ± 5.35	6.67 ± 2.8	4.5 ± 2.07	1 ± 1.67	0.33 ± 0.52
6	135.17 ± 66.38	157.67 ± 36.43	96.5 ± 74.5	105 ± 56.23	74.33 ± 36.63	177.33 ± 60.24	66.5 ± 49.57	118.67 ± 49.14	132.67 ± 52.42	42.67 ± 15.32	78 ± 35.91	63.5 ± 22.06	29.83 ± 14.89	104.17 ± 49.75	27.67 ± 14.65	32.33 ± 17.73	50.67 ± 22.91	51.67 ± 38.28	7.83 ± 5.04	38.17 ± 19.05	12.17 ± 5.53	21.17 ± 9.72	28.5 ± 12.05	17 ± 7.85	34.17 ± 13.69	20.33 ± 5.39	29 ± 22.05	14 ± 6.13	20.5 ± 4.89	21.5 ± 9.93	12.33 ± 3.88	16.67 ± 8.82	2 ± 2.19	2.17 ± 2.56
