# Supplementary material for: Intracellular accumulation of amyloid-ß is a marker of selective neuronal vulnerability in Alzheimer’s disease
Source: Nat Commun. 2025 Jun 4;16:5189. doi: 10.1038/s41467-025-60328-w (PMC12137956; doi:10.1038/s41467-025-60328-w)
Supplement: Supplementary file 6 — Source Data [file 41467_2025_60328_MOESM6_ESM.zip › Source data Fig. 4.xlsx]

## Sheet: Fig. 4.A
Fig. 4.A - Percentage of pTau+ cells in each neuronal cluster in CtrlCV, CltrTREM2, AlzCV and AlzTREM2 samples
Proportion of pTau+ cells per cluster
group	cluster	% pTau+
AlzCV_1	1	0.44843
AlzCV_2	1	0
AlzCV_3	1	0
AlzCV_4	1	0
AlzCV_5	1	0
AlzCV_6	1	0
AlzCV_7	1	0.471698
AlzCV_8	1	0
AlzCV_9	1	0
AlzCV_10	1	0
AlzCV_11	1	0
AlzCV_12	1	0
AlzCV_13	1	0
AlzCV_14	1	0
AlzCV_15	1	0
AlzCV_16	1	0
AlzCV_17	1	0
AlzCV_18	1	0
AlzTREM2_1	1	0.471698
AlzTREM2_2	1	0
AlzTREM2_3	1	0
AlzTREM2_4	1	0
AlzTREM2_5	1	0.235294
AlzTREM2_6	1	0
AlzTREM2_7	1	0.900901
AlzTREM2_8	1	0
AlzTREM2_9	1	0
AlzTREM2_10	1	0
AlzTREM2_11	1	0
AlzTREM2_12	1	0.584795
AlzTREM2_13	1	0.395257
CtrlCV_1	1	0
CtrlCV_2	1	0
CtrlCV_3	1	0
CtrlCV_4	1	0
CtrlCV_5	1	0
CtrlCV_6	1	0
CtrlTREM2_1	1	0
CtrlTREM2_2	1	0
CtrlTREM2_3	1	0
CtrlTREM2_4	1	0
CtrlTREM2_5	1	0
CtrlTREM2_6	1	0
AlzCV_1	5	0
AlzCV_2	5	0
AlzCV_3	5	0
AlzCV_4	5	0
AlzCV_5	5	3.33333
AlzCV_6	5	0
AlzCV_7	5	0
AlzCV_8	5	1.02564
AlzCV_9	5	0.406504
AlzCV_10	5	0
AlzCV_11	5	0
AlzCV_12	5	0.42735
AlzCV_13	5	0
AlzCV_14	5	0
AlzCV_15	5	0
AlzCV_16	5	0
AlzCV_17	5	0
AlzCV_18	5	0
AlzTREM2_1	5	0
AlzTREM2_2	5	0
AlzTREM2_3	5	0
AlzTREM2_4	5	2.40385
AlzTREM2_5	5	0.980392
AlzTREM2_6	5	0
AlzTREM2_7	5	0
AlzTREM2_8	5	1.62338
AlzTREM2_9	5	0.913242
AlzTREM2_10	5	0
AlzTREM2_11	5	0
AlzTREM2_12	5	0
AlzTREM2_13	5	0.493827
CtrlCV_1	5	0
CtrlCV_2	5	0
CtrlCV_3	5	0
CtrlCV_4	5	0
CtrlCV_5	5	0
CtrlCV_6	5	0
CtrlTREM2_1	5	0
CtrlTREM2_2	5	0
CtrlTREM2_3	5	0
CtrlTREM2_4	5	0
CtrlTREM2_5	5	0
CtrlTREM2_6	5	0
AlzCV_1	7	0.568182
AlzCV_2	7	0
AlzCV_3	7	0
AlzCV_4	7	0
AlzCV_5	7	1.94175
AlzCV_6	7	0
AlzCV_7	7	0.374532
AlzCV_8	7	0
AlzCV_9	7	0
AlzCV_10	7	0
AlzCV_11	7	0
AlzCV_12	7	0
AlzCV_13	7	0
AlzCV_14	7	0
AlzCV_15	7	0.578035
AlzCV_16	7	0
AlzCV_17	7	0
AlzCV_18	7	0
AlzTREM2_1	7	0
AlzTREM2_2	7	0
AlzTREM2_3	7	0
AlzTREM2_4	7	0.645161
AlzTREM2_5	7	0
AlzTREM2_6	7	0
AlzTREM2_7	7	0
AlzTREM2_8	7	0
AlzTREM2_9	7	0
AlzTREM2_10	7	0
AlzTREM2_11	7	0.900901
AlzTREM2_12	7	1.69492
AlzTREM2_13	7	0
CtrlCV_1	7	0
CtrlCV_2	7	0
CtrlCV_3	7	0
CtrlCV_4	7	0
CtrlCV_5	7	0
CtrlCV_6	7	0
CtrlTREM2_1	7	0
CtrlTREM2_2	7	0
CtrlTREM2_3	7	0
CtrlTREM2_4	7	0
CtrlTREM2_5	7	0
CtrlTREM2_6	7	1.25786
AlzCV_1	8	0.78125
AlzCV_2	8	0
AlzCV_3	8	0
AlzCV_4	8	0.699301
AlzCV_5	8	0
AlzCV_6	8	0
AlzCV_7	8	0.526316
AlzCV_8	8	0.325733
AlzCV_9	8	0
AlzCV_10	8	0
AlzCV_11	8	0
AlzCV_12	8	0
AlzCV_13	8	0
AlzCV_14	8	0
AlzCV_15	8	0.462963
AlzCV_16	8	0
AlzCV_17	8	0
AlzCV_18	8	0
AlzTREM2_1	8	1.83486
AlzTREM2_2	8	0
AlzTREM2_3	8	0
AlzTREM2_4	8	5.60748
AlzTREM2_5	8	1.41844
AlzTREM2_6	8	1.14943
AlzTREM2_7	8	5.08475
AlzTREM2_8	8	7.31707
AlzTREM2_9	8	0
AlzTREM2_10	8	0
AlzTREM2_11	8	0
AlzTREM2_12	8	0
AlzTREM2_13	8	1.73913
CtrlCV_1	8	0
CtrlCV_2	8	0
CtrlCV_3	8	0
CtrlCV_4	8	0
CtrlCV_5	8	0
CtrlCV_6	8	0
CtrlTREM2_1	8	0
CtrlTREM2_2	8	0
CtrlTREM2_3	8	0
CtrlTREM2_4	8	0
CtrlTREM2_5	8	0
CtrlTREM2_6	8	0
AlzCV_1	9	0
AlzCV_2	9	0
AlzCV_3	9	0
AlzCV_4	9	0
AlzCV_5	9	0
AlzCV_6	9	0
AlzCV_7	9	0
AlzCV_8	9	0
AlzCV_9	9	0
AlzCV_10	9	0
AlzCV_11	9	0
AlzCV_12	9	0
AlzCV_13	9	0
AlzCV_14	9	0
AlzCV_15	9	0
AlzCV_16	9	0
AlzCV_17	9	0
AlzCV_18	9	0
AlzTREM2_1	9	0
AlzTREM2_2	9	0
AlzTREM2_3	9	0
AlzTREM2_4	9	0
AlzTREM2_5	9	0
AlzTREM2_6	9	0
AlzTREM2_7	9	0
AlzTREM2_8	9	0
AlzTREM2_9	9	0
AlzTREM2_10	9	0
AlzTREM2_11	9	0
AlzTREM2_12	9	0
AlzTREM2_13	9	0
CtrlCV_1	9	0
CtrlCV_2	9	0
CtrlCV_3	9	0
CtrlCV_4	9	0
CtrlCV_5	9	0
CtrlCV_6	9	0
CtrlTREM2_1	9	0
CtrlTREM2_2	9	0
CtrlTREM2_3	9	0
CtrlTREM2_4	9	0
CtrlTREM2_5	9	0
CtrlTREM2_6	9	0
AlzCV_1	10	88.1041
AlzCV_2	10	46.6216
AlzCV_3	10	81.5126
AlzCV_4	10	78.3582
AlzCV_5	10	87.2727
AlzCV_6	10	57.2165
AlzCV_7	10	89.5604
AlzCV_8	10	81.1024
AlzCV_9	10	53.3333
AlzCV_10	10	57.1429
AlzCV_11	10	45.6522
AlzCV_12	10	66.0377
AlzCV_13	10	1.67598
AlzCV_14	10	63.7131
AlzCV_15	10	77.2358
AlzCV_16	10	6.81818
AlzCV_17	10	4.43038
AlzCV_18	10	41.0714
AlzTREM2_1	10	82.1918
AlzTREM2_2	10	68.5714
AlzTREM2_3	10	39.6226
AlzTREM2_4	10	79.1165
AlzTREM2_5	10	76.3948
AlzTREM2_6	10	59.6059
AlzTREM2_7	10	62.0112
AlzTREM2_8	10	85.7664
AlzTREM2_9	10	58.9189
AlzTREM2_10	10	63.0332
AlzTREM2_11	10	67.2811
AlzTREM2_12	10	67.1296
AlzTREM2_13	10	81.07
CtrlCV_1	10	7.06522
CtrlCV_2	10	3.4965
CtrlCV_3	10	0.917431
CtrlCV_4	10	7.14286
CtrlCV_5	10	5.78947
CtrlCV_6	10	0
CtrlTREM2_1	10	11.7647
CtrlTREM2_2	10	1.74672
CtrlTREM2_3	10	4.4586
CtrlTREM2_4	10	7.40741
CtrlTREM2_5	10	6.95652
CtrlTREM2_6	10	19.3833
AlzCV_1	11	0
AlzCV_2	11	0.49505
AlzCV_3	11	0
AlzCV_4	11	0
AlzCV_5	11	0
AlzCV_6	11	0
AlzCV_7	11	0
AlzCV_8	11	0
AlzCV_9	11	0
AlzCV_10	11	0
AlzCV_11	11	0
AlzCV_12	11	0
AlzCV_13	11	0.30581
AlzCV_14	11	0
AlzCV_15	11	0
AlzCV_16	11	0
AlzCV_17	11	0
AlzCV_18	11	0
AlzTREM2_1	11	0
AlzTREM2_2	11	0
AlzTREM2_3	11	0
AlzTREM2_4	11	0.645161
AlzTREM2_5	11	0
AlzTREM2_6	11	0
AlzTREM2_7	11	0
AlzTREM2_8	11	0
AlzTREM2_9	11	0
AlzTREM2_10	11	0
AlzTREM2_11	11	0
AlzTREM2_12	11	0
AlzTREM2_13	11	0
CtrlCV_1	11	0
CtrlCV_2	11	0
CtrlCV_3	11	0
CtrlCV_4	11	0
CtrlCV_5	11	0
CtrlCV_6	11	0
CtrlTREM2_1	11	0
CtrlTREM2_2	11	0
CtrlTREM2_3	11	0
CtrlTREM2_4	11	0
CtrlTREM2_5	11	0
CtrlTREM2_6	11	0
AlzCV_1	13	0.564972
AlzCV_2	13	0
AlzCV_3	13	0.884956
AlzCV_4	13	0
AlzCV_5	13	0
AlzCV_6	13	0
AlzCV_7	13	0
AlzCV_8	13	0
AlzCV_9	13	0
AlzCV_10	13	0
AlzCV_11	13	0
AlzCV_12	13	0
AlzCV_13	13	0
AlzCV_14	13	0
AlzCV_15	13	0
AlzCV_16	13	0
AlzCV_17	13	0
AlzCV_18	13	0
AlzTREM2_1	13	0
AlzTREM2_2	13	0
AlzTREM2_3	13	0
AlzTREM2_4	13	0
AlzTREM2_5	13	0
AlzTREM2_6	13	0
AlzTREM2_7	13	0
AlzTREM2_8	13	0
AlzTREM2_9	13	0
AlzTREM2_10	13	0
AlzTREM2_11	13	0.314465
AlzTREM2_12	13	0
AlzTREM2_13	13	1.05263
CtrlCV_1	13	0
CtrlCV_2	13	0
CtrlCV_3	13	0
CtrlCV_4	13	0
CtrlCV_5	13	0
CtrlCV_6	13	0
CtrlTREM2_1	13	0
CtrlTREM2_2	13	0
CtrlTREM2_3	13	0
CtrlTREM2_4	13	0
CtrlTREM2_5	13	0
CtrlTREM2_6	13	0
AlzCV_1	14	1.88679
AlzCV_2	14	0
AlzCV_3	14	1.78571
AlzCV_4	14	0
AlzCV_5	14	0
AlzCV_6	14	0
AlzCV_7	14	0.529101
AlzCV_8	14	0
AlzCV_9	14	0
AlzCV_10	14	0
AlzCV_11	14	1.36986
AlzCV_12	14	0
AlzCV_13	14	0
AlzCV_14	14	0
AlzCV_15	14	0
AlzCV_16	14	0
AlzCV_17	14	0
AlzCV_18	14	2.27273
AlzTREM2_1	14	2.22222
AlzTREM2_2	14	1.20482
AlzTREM2_3	14	0
AlzTREM2_4	14	0
AlzTREM2_5	14	0
AlzTREM2_6	14	0
AlzTREM2_7	14	0
AlzTREM2_8	14	0
AlzTREM2_9	14	0
AlzTREM2_10	14	0
AlzTREM2_11	14	0
AlzTREM2_12	14	0
AlzTREM2_13	14	0.26178
CtrlCV_1	14	0
CtrlCV_2	14	0
CtrlCV_3	14	0
CtrlCV_4	14	0
CtrlCV_5	14	0
CtrlCV_6	14	0
CtrlTREM2_1	14	0
CtrlTREM2_2	14	0
CtrlTREM2_3	14	0
CtrlTREM2_4	14	0
CtrlTREM2_5	14	0
CtrlTREM2_6	14	0
AlzCV_1	16	0
AlzCV_2	16	0
AlzCV_3	16	0
AlzCV_4	16	0
AlzCV_5	16	0
AlzCV_6	16	0
AlzCV_7	16	0
AlzCV_8	16	0
AlzCV_9	16	0
AlzCV_10	16	0
AlzCV_11	16	0
AlzCV_12	16	0
AlzCV_13	16	0
AlzCV_14	16	0
AlzCV_15	16	0
AlzCV_16	16	0
AlzCV_17	16	0
AlzCV_18	16	0
AlzTREM2_1	16	0
AlzTREM2_2	16	0
AlzTREM2_3	16	0
AlzTREM2_4	16	0
AlzTREM2_5	16	0
AlzTREM2_6	16	0
AlzTREM2_7	16	0
AlzTREM2_8	16	0
AlzTREM2_9	16	0
AlzTREM2_10	16	0
AlzTREM2_11	16	0
AlzTREM2_12	16	0
AlzTREM2_13	16	0
CtrlCV_1	16	0
CtrlCV_2	16	0
CtrlCV_3	16	0
CtrlCV_4	16	0
CtrlCV_5	16	0
CtrlCV_6	16	0
CtrlTREM2_1	16	0
CtrlTREM2_2	16	0
CtrlTREM2_3	16	0
CtrlTREM2_4	16	0
CtrlTREM2_5	16	0
CtrlTREM2_6	16	0
AlzCV_1	17	0
AlzCV_2	17	0
AlzCV_3	17	0
AlzCV_4	17	0
AlzCV_5	17	0
AlzCV_6	17	0
AlzCV_7	17	0
AlzCV_8	17	0
AlzCV_9	17	0
AlzCV_10	17	0
AlzCV_11	17	0
AlzCV_12	17	0
AlzCV_13	17	0
AlzCV_14	17	0
AlzCV_15	17	0
AlzCV_16	17	0.591716
AlzCV_17	17	0
AlzCV_18	17	0
AlzTREM2_1	17	0
AlzTREM2_2	17	0
AlzTREM2_3	17	0
AlzTREM2_4	17	0
AlzTREM2_5	17	0
AlzTREM2_6	17	0
AlzTREM2_7	17	0
AlzTREM2_8	17	0
AlzTREM2_9	17	0
AlzTREM2_10	17	0
AlzTREM2_11	17	0
AlzTREM2_12	17	0
AlzTREM2_13	17	0
CtrlCV_1	17	0
CtrlCV_2	17	0
CtrlCV_3	17	0
CtrlCV_4	17	0
CtrlCV_5	17	0
CtrlCV_6	17	0
CtrlTREM2_1	17	0
CtrlTREM2_2	17	0
CtrlTREM2_3	17	0
CtrlTREM2_4	17	0
CtrlTREM2_5	17	0
CtrlTREM2_6	17	0
AlzCV_1	18	0
AlzCV_2	18	0
AlzCV_3	18	0
AlzCV_4	18	0
AlzCV_5	18	1.81818
AlzCV_6	18	0
AlzCV_7	18	1.06383
AlzCV_8	18	1.07527
AlzCV_9	18	0
AlzCV_10	18	0
AlzCV_11	18	0
AlzCV_12	18	0
AlzCV_13	18	0
AlzCV_14	18	0
AlzCV_15	18	0
AlzCV_16	18	0
AlzCV_17	18	0
AlzCV_18	18	0
AlzTREM2_1	18	0
AlzTREM2_2	18	0
AlzTREM2_3	18	0
AlzTREM2_4	18	0
AlzTREM2_5	18	0
AlzTREM2_6	18	0
AlzTREM2_7	18	0
AlzTREM2_8	18	0
AlzTREM2_9	18	0
AlzTREM2_10	18	0
AlzTREM2_11	18	0
AlzTREM2_12	18	1.11111
AlzTREM2_13	18	0
CtrlCV_1	18	0
CtrlCV_2	18	0
CtrlCV_3	18	0
CtrlCV_4	18	0
CtrlCV_5	18	0
CtrlCV_6	18	0
CtrlTREM2_1	18	0
CtrlTREM2_2	18	0
CtrlTREM2_3	18	0
CtrlTREM2_4	18	0
CtrlTREM2_5	18	0
CtrlTREM2_6	18	0
AlzCV_1	19	2.88462
AlzCV_2	19	0
AlzCV_3	19	0
AlzCV_4	19	0
AlzCV_5	19	1.75439
AlzCV_6	19	3.05344
AlzCV_7	19	0.934579
AlzCV_8	19	1.2987
AlzCV_9	19	0
AlzCV_10	19	0
AlzCV_11	19	0.675676
AlzCV_12	19	0.757576
AlzCV_13	19	0
AlzCV_14	19	2.52101
AlzCV_15	19	2.17391
AlzCV_16	19	0
AlzCV_17	19	0
AlzCV_18	19	0
AlzTREM2_1	19	0
AlzTREM2_2	19	1.81818
AlzTREM2_3	19	1.44928
AlzTREM2_4	19	2.75862
AlzTREM2_5	19	0
AlzTREM2_6	19	0.724638
AlzTREM2_7	19	0.60241
AlzTREM2_8	19	0
AlzTREM2_9	19	1.55039
AlzTREM2_10	19	7.14286
AlzTREM2_11	19	0
AlzTREM2_12	19	3.4188
AlzTREM2_13	19	5
CtrlCV_1	19	0
CtrlCV_2	19	0
CtrlCV_3	19	0
CtrlCV_4	19	0
CtrlCV_5	19	0.578035
CtrlCV_6	19	0
CtrlTREM2_1	19	0
CtrlTREM2_2	19	0
CtrlTREM2_3	19	2.15054
CtrlTREM2_4	19	0
CtrlTREM2_5	19	0
CtrlTREM2_6	19	1.22699
AlzCV_1	21	0
AlzCV_2	21	0
AlzCV_3	21	0
AlzCV_4	21	0.704225
AlzCV_5	21	0.60241
AlzCV_6	21	0
AlzCV_7	21	0
AlzCV_8	21	0
AlzCV_9	21	0
AlzCV_10	21	0
AlzCV_11	21	0
AlzCV_12	21	0
AlzCV_13	21	0
AlzCV_14	21	0
AlzCV_15	21	0
AlzCV_16	21	0
AlzCV_17	21	0
AlzCV_18	21	0
AlzTREM2_1	21	0
AlzTREM2_2	21	0
AlzTREM2_3	21	0
AlzTREM2_4	21	0
AlzTREM2_5	21	0
AlzTREM2_6	21	0
AlzTREM2_7	21	0
AlzTREM2_8	21	2.38095
AlzTREM2_9	21	0
AlzTREM2_10	21	0
AlzTREM2_11	21	0
AlzTREM2_12	21	0
AlzTREM2_13	21	0
CtrlCV_1	21	0
CtrlCV_2	21	0
CtrlCV_3	21	0
CtrlCV_4	21	0
CtrlCV_5	21	0
CtrlCV_6	21	0
CtrlTREM2_1	21	0
CtrlTREM2_2	21	0
CtrlTREM2_3	21	0
CtrlTREM2_4	21	0
CtrlTREM2_5	21	0
CtrlTREM2_6	21	0
AlzCV_1	22	0
AlzCV_2	22	0
AlzCV_3	22	0
AlzCV_4	22	0
AlzCV_5	22	0
AlzCV_6	22	0
AlzCV_7	22	0
AlzCV_8	22	0.70922
AlzCV_9	22	1.78571
AlzCV_10	22	1.63934
AlzCV_11	22	0
AlzCV_12	22	0
AlzCV_13	22	0
AlzCV_14	22	0
AlzCV_15	22	0
AlzCV_16	22	0
AlzCV_17	22	0
AlzCV_18	22	0
AlzTREM2_1	22	2.04082
AlzTREM2_2	22	0
AlzTREM2_3	22	0
AlzTREM2_4	22	0
AlzTREM2_5	22	0
AlzTREM2_6	22	0
AlzTREM2_7	22	0
AlzTREM2_8	22	0.869565
AlzTREM2_9	22	0
AlzTREM2_10	22	1.53846
AlzTREM2_11	22	0
AlzTREM2_12	22	0
AlzTREM2_13	22	1.38889
CtrlCV_1	22	0
CtrlCV_2	22	0
CtrlCV_3	22	0
CtrlCV_4	22	0
CtrlCV_5	22	0
CtrlCV_6	22	0
CtrlTREM2_1	22	0
CtrlTREM2_2	22	0
CtrlTREM2_3	22	0
CtrlTREM2_4	22	0
CtrlTREM2_5	22	0
CtrlTREM2_6	22	0
AlzCV_1	23	1.2987
AlzCV_2	23	0
AlzCV_3	23	0
AlzCV_4	23	1.47059
AlzCV_5	23	0
AlzCV_6	23	0
AlzCV_7	23	2.77778
AlzCV_8	23	1.20482
AlzCV_9	23	0
AlzCV_10	23	0
AlzCV_11	23	0
AlzCV_12	23	0
AlzCV_13	23	0
AlzCV_14	23	0
AlzCV_15	23	1.53846
AlzCV_16	23	0
AlzCV_17	23	0
AlzCV_18	23	0
AlzTREM2_1	23	0
AlzTREM2_2	23	0
AlzTREM2_3	23	0
AlzTREM2_4	23	3.38983
AlzTREM2_5	23	0
AlzTREM2_6	23	0
AlzTREM2_7	23	0
AlzTREM2_8	23	0
AlzTREM2_9	23	0
AlzTREM2_10	23	2.38095
AlzTREM2_11	23	0
AlzTREM2_12	23	0
AlzTREM2_13	23	0
CtrlCV_1	23	0
CtrlCV_2	23	0
CtrlCV_3	23	0
CtrlCV_4	23	0
CtrlCV_5	23	0
CtrlCV_6	23	0
CtrlTREM2_1	23	0
CtrlTREM2_2	23	0
CtrlTREM2_3	23	0
CtrlTREM2_4	23	0
CtrlTREM2_5	23	0
CtrlTREM2_6	23	8.24742
AlzCV_1	25	0
AlzCV_2	25	0
AlzCV_3	25	0
AlzCV_4	25	0
AlzCV_5	25	0
AlzCV_6	25	0
AlzCV_7	25	0
AlzCV_8	25	0
AlzCV_9	25	0
AlzCV_10	25	0
AlzCV_11	25	0
AlzCV_12	25	0
AlzCV_13	25	0
AlzCV_14	25	0
AlzCV_15	25	0
AlzCV_16	25	0
AlzCV_17	25	0
AlzCV_18	25	0
AlzTREM2_1	25	0
AlzTREM2_2	25	0
AlzTREM2_3	25	0
AlzTREM2_4	25	0
AlzTREM2_5	25	0
AlzTREM2_6	25	0
AlzTREM2_7	25	0
AlzTREM2_8	25	0
AlzTREM2_9	25	0
AlzTREM2_10	25	0
AlzTREM2_11	25	0
AlzTREM2_12	25	0
AlzTREM2_13	25	0
CtrlCV_1	25	0
CtrlCV_2	25	0
CtrlCV_3	25	0
CtrlCV_4	25	0
CtrlCV_5	25	0
CtrlCV_6	25	0
CtrlTREM2_1	25	0
CtrlTREM2_2	25	0
CtrlTREM2_3	25	0
CtrlTREM2_4	25	0
CtrlTREM2_5	25	0
CtrlTREM2_6	25	0
AlzCV_1	26	7.31707
AlzCV_2	26	0
AlzCV_3	26	4.61538
AlzCV_4	26	12.1212
AlzCV_5	26	9.09091
AlzCV_6	26	1
AlzCV_7	26	3.57143
AlzCV_8	26	6.77966
AlzCV_9	26	0
AlzCV_10	26	1.11111
AlzCV_11	26	1.49254
AlzCV_12	26	1.16279
AlzCV_13	26	0
AlzCV_14	26	0
AlzCV_15	26	9.58904
AlzCV_16	26	0
AlzCV_17	26	0
AlzCV_18	26	2.94118
AlzTREM2_1	26	1.88679
AlzTREM2_2	26	1.49254
AlzTREM2_3	26	0
AlzTREM2_4	26	12.5
AlzTREM2_5	26	1.42857
AlzTREM2_6	26	3.7037
AlzTREM2_7	26	3.37079
AlzTREM2_8	26	0
AlzTREM2_9	26	1.11111
AlzTREM2_10	26	0.854701
AlzTREM2_11	26	1.92308
AlzTREM2_12	26	0
AlzTREM2_13	26	8.91089
CtrlCV_1	26	0
CtrlCV_2	26	0
CtrlCV_3	26	0
CtrlCV_4	26	0
CtrlCV_5	26	1.81818
CtrlCV_6	26	0
CtrlTREM2_1	26	0
CtrlTREM2_2	26	0
CtrlTREM2_3	26	0
CtrlTREM2_4	26	0
CtrlTREM2_5	26	0
CtrlTREM2_6	26	1.5625
AlzCV_1	27	0
AlzCV_2	27	0
AlzCV_3	27	0
AlzCV_4	27	0
AlzCV_5	27	0
AlzCV_6	27	0
AlzCV_7	27	0
AlzCV_8	27	0
AlzCV_9	27	0
AlzCV_10	27	0
AlzCV_11	27	0
AlzCV_12	27	0
AlzCV_13	27	0
AlzCV_14	27	0
AlzCV_15	27	0
AlzCV_16	27	0
AlzCV_17	27	0
AlzCV_18	27	0
AlzTREM2_1	27	0
AlzTREM2_2	27	0
AlzTREM2_3	27	0
AlzTREM2_4	27	0
AlzTREM2_5	27	0
AlzTREM2_6	27	0
AlzTREM2_7	27	0
AlzTREM2_8	27	0
AlzTREM2_9	27	0
AlzTREM2_10	27	0
AlzTREM2_11	27	0
AlzTREM2_12	27	0
AlzTREM2_13	27	0
CtrlCV_1	27	0
CtrlCV_2	27	0
CtrlCV_3	27	0
CtrlCV_4	27	0
CtrlCV_5	27	0
CtrlCV_6	27	0
CtrlTREM2_1	27	0
CtrlTREM2_2	27	0
CtrlTREM2_3	27	0
CtrlTREM2_4	27	0
CtrlTREM2_5	27	0
CtrlTREM2_6	27	0
AlzCV_1	28	0
AlzCV_2	28	0
AlzCV_3	28	0
AlzCV_4	28	0
AlzCV_5	28	0
AlzCV_6	28	0
AlzCV_7	28	0
AlzCV_8	28	0
AlzCV_9	28	0
AlzCV_10	28	0
AlzCV_11	28	0
AlzCV_12	28	0
AlzCV_13	28	0
AlzCV_14	28	0
AlzCV_15	28	0
AlzCV_16	28	0
AlzCV_17	28	0
AlzCV_18	28	0
AlzTREM2_1	28	0
AlzTREM2_2	28	0
AlzTREM2_3	28	0
AlzTREM2_4	28	0
AlzTREM2_5	28	0
AlzTREM2_6	28	0
AlzTREM2_7	28	0
AlzTREM2_8	28	0
AlzTREM2_9	28	0
AlzTREM2_10	28	0
AlzTREM2_11	28	0
AlzTREM2_12	28	0
AlzTREM2_13	28	0
CtrlCV_1	28	0
CtrlCV_2	28	0
CtrlCV_3	28	0
CtrlCV_4	28	0
CtrlCV_5	28	0
CtrlCV_6	28	0
CtrlTREM2_1	28	0
CtrlTREM2_2	28	0
CtrlTREM2_3	28	0
CtrlTREM2_4	28	0
CtrlTREM2_5	28	0
CtrlTREM2_6	28	0
AlzCV_1	29	0
AlzCV_2	29	0
AlzCV_3	29	6.66667
AlzCV_4	29	0
AlzCV_5	29	0
AlzCV_6	29	0
AlzCV_7	29	0
AlzCV_8	29	0
AlzCV_9	29	0
AlzCV_10	29	0
AlzCV_11	29	0
AlzCV_12	29	0
AlzCV_13	29	0
AlzCV_14	29	0
AlzCV_15	29	0
AlzCV_16	29	0
AlzCV_17	29	0
AlzCV_18	29	0
AlzTREM2_1	29	0
AlzTREM2_2	29	0
AlzTREM2_3	29	0
AlzTREM2_4	29	0
AlzTREM2_5	29	0
AlzTREM2_6	29	1.66667
AlzTREM2_7	29	0
AlzTREM2_8	29	0
AlzTREM2_9	29	2.43902
AlzTREM2_10	29	0
AlzTREM2_11	29	0
AlzTREM2_12	29	0
AlzTREM2_13	29	2.63158
CtrlCV_1	29	0
CtrlCV_2	29	0
CtrlCV_3	29	0
CtrlCV_4	29	0
CtrlCV_5	29	0
CtrlCV_6	29	0
CtrlTREM2_1	29	0
CtrlTREM2_2	29	0
CtrlTREM2_3	29	0
CtrlTREM2_4	29	0
CtrlTREM2_5	29	0
CtrlTREM2_6	29	0
AlzCV_1	31	0
AlzCV_2	31	0
AlzCV_3	31	0
AlzCV_4	31	0
AlzCV_5	31	0
AlzCV_6	31	0
AlzCV_7	31	3.0303
AlzCV_8	31	0
AlzCV_9	31	0
AlzCV_10	31	0
AlzCV_11	31	0
AlzCV_12	31	0
AlzCV_13	31	0
AlzCV_14	31	0
AlzCV_15	31	0
AlzCV_16	31	0
AlzCV_17	31	0
AlzCV_18	31	0
AlzTREM2_1	31	0
AlzTREM2_2	31	0
AlzTREM2_3	31	0
AlzTREM2_4	31	0
AlzTREM2_5	31	0
AlzTREM2_6	31	0
AlzTREM2_7	31	0
AlzTREM2_8	31	0
AlzTREM2_9	31	0
AlzTREM2_10	31	0
AlzTREM2_11	31	0
AlzTREM2_12	31	0
AlzTREM2_13	31	0
CtrlCV_1	31	0
CtrlCV_2	31	0
CtrlCV_3	31	0
CtrlCV_4	31	0
CtrlCV_5	31	0
CtrlCV_6	31	0
CtrlTREM2_1	31	0
CtrlTREM2_2	31	0
CtrlTREM2_3	31	0
CtrlTREM2_4	31	0
CtrlTREM2_5	31	0
CtrlTREM2_6	31	0
AlzCV_1	32	0
AlzCV_2	32	0
AlzCV_3	32	0
AlzCV_4	32	0
AlzCV_5	32	0
AlzCV_6	32	0
AlzCV_7	32	0
AlzCV_8	32	0
AlzCV_9	32	0
AlzCV_10	32	0
AlzCV_11	32	0
AlzCV_12	32	0
AlzCV_13	32	0
AlzCV_14	32	0
AlzCV_15	32	0
AlzCV_16	32	0
AlzCV_17	32	0
AlzCV_18	32	3.57143
AlzTREM2_1	32	0
AlzTREM2_2	32	0
AlzTREM2_3	32	0
AlzTREM2_4	32	5
AlzTREM2_5	32	3.57143
AlzTREM2_6	32	0
AlzTREM2_7	32	0
AlzTREM2_8	32	0
AlzTREM2_9	32	0
AlzTREM2_10	32	0
AlzTREM2_11	32	0
AlzTREM2_12	32	0
AlzTREM2_13	32	33.3333
CtrlCV_1	32	0
CtrlCV_2	32	0
CtrlCV_3	32	0
CtrlCV_4	32	0
CtrlCV_5	32	0
CtrlCV_6	32	0
CtrlTREM2_1	32	0
CtrlTREM2_2	32	0
CtrlTREM2_3	32	0
CtrlTREM2_4	32	0
CtrlTREM2_5	32	0
CtrlTREM2_6	32	0
AlzCV_1	33	0
AlzCV_2	33	0
AlzCV_3	33	0
AlzCV_4	33	0
AlzCV_5	33	0
AlzCV_6	33	0
AlzCV_7	33	0
AlzCV_8	33	0
AlzCV_9	33	0
AlzCV_10	33	0
AlzCV_11	33	0
AlzCV_12	33	0
AlzCV_13	33	0
AlzCV_14	33	0
AlzCV_15	33	0
AlzCV_16	33	0
AlzCV_17	33	3.84615
AlzCV_18	33	0
AlzTREM2_1	33	0
AlzTREM2_2	33	5.55556
AlzTREM2_3	33	0
AlzTREM2_4	33	0
AlzTREM2_5	33	0
AlzTREM2_6	33	0
AlzTREM2_7	33	0
AlzTREM2_8	33	0
AlzTREM2_9	33	0
AlzTREM2_10	33	0
AlzTREM2_11	33	0
AlzTREM2_12	33	0
AlzTREM2_13	33	0
CtrlCV_1	33	0
CtrlCV_2	33	0
CtrlCV_3	33	0
CtrlCV_4	33	0
CtrlCV_5	33	0
CtrlCV_6	33	0
CtrlTREM2_1	33	0
CtrlTREM2_2	33	0
CtrlTREM2_3	33	0
CtrlTREM2_4	33	0
CtrlTREM2_5	33	0
CtrlTREM2_6	33	0
Average proportion of pTau+ cells per cluster per sample group
sample group	cluster	% pTau+
AlzCV	1	0.05 ± 0.15
AlzTREM2	1	0.2 ± 0.3
CtrlCV	1	0 ± 0
CtrlTREM2	1	0 ± 0
AlzCV	5	0.29 ± 0.8
AlzTREM2	5	0.49 ± 0.78
CtrlCV	5	0 ± 0
CtrlTREM2	5	0 ± 0
AlzCV	7	0.19 ± 0.48
AlzTREM2	7	0.35 ± 0.59
CtrlCV	7	0 ± 0
CtrlTREM2	7	0 ± 0
AlzCV	8	0.16 ± 0.27
AlzTREM2	8	1.86 ± 2.51
CtrlCV	8	0 ± 0
CtrlTREM2	8	0 ± 0
AlzCV	9	0 ± 0
AlzTREM2	9	0 ± 0
CtrlCV	9	0 ± 0
CtrlTREM2	9	0 ± 0
AlzCV	10	57.05 ± 28.66
AlzTREM2	10	68.52 ± 12.58
CtrlCV	10	4.07 ± 3.1
CtrlTREM2	10	8.62 ± 6.24
AlzCV	11	0.04 ± 0.13
AlzTREM2	11	0.05 ± 0.18
CtrlCV	11	0 ± 0
CtrlTREM2	11	0 ± 0
AlzCV	13	0.08 ± 0.24
AlzTREM2	13	0.11 ± 0.3
CtrlCV	13	0 ± 0
CtrlTREM2	13	0 ± 0
AlzCV	14	0.44 ± 0.79
AlzTREM2	14	0.28 ± 0.67
CtrlCV	14	0 ± 0
CtrlTREM2	14	0 ± 0
AlzCV	16	0 ± 0
AlzTREM2	16	0 ± 0
CtrlCV	16	0 ± 0
CtrlTREM2	16	0 ± 0
AlzCV	17	0.03 ± 0.14
AlzTREM2	17	0 ± 0
CtrlCV	17	0 ± 0
CtrlTREM2	17	0 ± 0
AlzCV	18	0.22 ± 0.53
AlzTREM2	18	0.09 ± 0.31
CtrlCV	18	0 ± 0
CtrlTREM2	18	0 ± 0
AlzCV	19	0.89 ± 1.11
AlzTREM2	19	1.88 ± 2.2
CtrlCV	19	0.1 ± 0.24
CtrlTREM2	19	0.56 ± 0.92
AlzCV	21	0.07 ± 0.21
AlzTREM2	21	0.18 ± 0.66
CtrlCV	21	0 ± 0
CtrlTREM2	21	0 ± 0
AlzCV	22	0.23 ± 0.57
AlzTREM2	22	0.45 ± 0.74
CtrlCV	22	0 ± 0
CtrlTREM2	22	0 ± 0
AlzCV	23	0.46 ± 0.82
AlzTREM2	23	1.08 ± 2.42
CtrlCV	23	0 ± 0
CtrlTREM2	23	0 ± 0
AlzCV	25	0 ± 0
AlzTREM2	25	0 ± 0
CtrlCV	25	0 ± 0
CtrlTREM2	25	0 ± 0
AlzCV	26	3.38 ± 3.94
AlzTREM2	26	2.86 ± 3.74
CtrlCV	26	0.3 ± 0.74
CtrlTREM2	26	0.26 ± 0.64
AlzCV	27	0 ± 0
AlzTREM2	27	0 ± 0
CtrlCV	27	0 ± 0
CtrlTREM2	27	0 ± 0
AlzCV	28	0 ± 0
AlzTREM2	28	0 ± 0
CtrlCV	28	0 ± 0
CtrlTREM2	28	0 ± 0
AlzCV	29	0.37 ± 1.57
AlzTREM2	29	0.52 ± 1.01
CtrlCV	29	0 ± 0
CtrlTREM2	29	0 ± 0
AlzCV	31	0.17 ± 0.71
AlzTREM2	31	0 ± 0
CtrlCV	31	0 ± 0
CtrlTREM2	31	0 ± 0
AlzCV	32	0.2 ± 0.84
AlzTREM2	32	3.22 ± 9.19
CtrlCV	32	0 ± 0
CtrlTREM2	32	0 ± 0
AlzCV	33	0.21 ± 0.91
AlzTREM2	33	0.43 ± 1.54
CtrlCV	33	0 ± 0
CtrlTREM2	33	0 ± 0

## Sheet: Fig. 4.C
Fig. 4.C - Percentage of Ab+ cells in each neuronal cluster in CtrlCV, CltrTREM2, AlzCV and AlzTREM2 samples
Proportion of Ab+ cells per cluster
group	cluster	% Ab+
AlzCV_1	1	12.1076
AlzCV_2	1	9.67742
AlzCV_3	1	2
AlzCV_4	1	1.27389
AlzCV_5	1	6.99301
AlzCV_6	1	3.14961
AlzCV_7	1	5.66038
AlzCV_8	1	9.43396
AlzCV_9	1	10.6996
AlzCV_10	1	9.01961
AlzCV_11	1	2.83286
AlzCV_12	1	13.41
AlzCV_13	1	8.0292
AlzCV_14	1	3.37662
AlzCV_15	1	1.11524
AlzCV_16	1	1.31926
AlzCV_17	1	7.24638
AlzCV_18	1	0
AlzTREM2_1	1	2.35849
AlzTREM2_2	1	5.73477
AlzTREM2_3	1	5.59211
AlzTREM2_4	1	0.874636
AlzTREM2_5	1	2.11765
AlzTREM2_6	1	0.255754
AlzTREM2_7	1	0.3003
AlzTREM2_8	1	0.456621
AlzTREM2_9	1	5.46448
AlzTREM2_10	1	9.85075
AlzTREM2_11	1	7.30897
AlzTREM2_12	1	0.292398
AlzTREM2_13	1	0
CtrlCV_1	1	22.9391
CtrlCV_2	1	6.15385
CtrlCV_3	1	14.8855
CtrlCV_4	1	16.5441
CtrlCV_5	1	10.0402
CtrlCV_6	1	6.36605
CtrlTREM2_1	1	19.2568
CtrlTREM2_2	1	13.2075
CtrlTREM2_3	1	5.07614
CtrlTREM2_4	1	23.5821
CtrlTREM2_5	1	5.49451
CtrlTREM2_6	1	21.3043
AlzCV_1	5	7.79221
AlzCV_2	5	14.8649
AlzCV_3	5	6.57895
AlzCV_4	5	5.88235
AlzCV_5	5	30
AlzCV_6	5	5.71429
AlzCV_7	5	6.66667
AlzCV_8	5	17.4359
AlzCV_9	5	17.4797
AlzCV_10	5	6.10169
AlzCV_11	5	0.224719
AlzCV_12	5	5.98291
AlzCV_13	5	24.2678
AlzCV_14	5	10.6195
AlzCV_15	5	6.48148
AlzCV_16	5	4.54545
AlzCV_17	5	5.72391
AlzCV_18	5	14.8649
AlzTREM2_1	5	5.29101
AlzTREM2_2	5	9.72763
AlzTREM2_3	5	20.8791
AlzTREM2_4	5	2.40385
AlzTREM2_5	5	7.84314
AlzTREM2_6	5	1.62602
AlzTREM2_7	5	2.28311
AlzTREM2_8	5	0.974026
AlzTREM2_9	5	5.93607
AlzTREM2_10	5	7.56303
AlzTREM2_11	5	13.4694
AlzTREM2_12	5	6.01852
AlzTREM2_13	5	1.97531
CtrlCV_1	5	38.9313
CtrlCV_2	5	12.2807
CtrlCV_3	5	13.9175
CtrlCV_4	5	14.1956
CtrlCV_5	5	16.6181
CtrlCV_6	5	13.1356
CtrlTREM2_1	5	30.5085
CtrlTREM2_2	5	20.202
CtrlTREM2_3	5	7.10383
CtrlTREM2_4	5	33.9806
CtrlTREM2_5	5	15.3153
CtrlTREM2_6	5	35.3333
AlzCV_1	7	5.11364
AlzCV_2	7	4.54545
AlzCV_3	7	1.83486
AlzCV_4	7	5.98802
AlzCV_5	7	5.82524
AlzCV_6	7	2.89389
AlzCV_7	7	4.49438
AlzCV_8	7	5.33333
AlzCV_9	7	6.25
AlzCV_10	7	8.65801
AlzCV_11	7	0.431034
AlzCV_12	7	4.54545
AlzCV_13	7	19.8413
AlzCV_14	7	3.55731
AlzCV_15	7	3.46821
AlzCV_16	7	3.90244
AlzCV_17	7	2.67176
AlzCV_18	7	3.3557
AlzTREM2_1	7	4.34783
AlzTREM2_2	7	3.84615
AlzTREM2_3	7	5.88235
AlzTREM2_4	7	1.29032
AlzTREM2_5	7	4.40678
AlzTREM2_6	7	0.416667
AlzTREM2_7	7	1.6129
AlzTREM2_8	7	3.0303
AlzTREM2_9	7	0.757576
AlzTREM2_10	7	5.88235
AlzTREM2_11	7	3.15315
AlzTREM2_12	7	1.12994
AlzTREM2_13	7	17.2662
CtrlCV_1	7	3.79747
CtrlCV_2	7	2.20588
CtrlCV_3	7	32.4138
CtrlCV_4	7	15.1261
CtrlCV_5	7	6.16883
CtrlCV_6	7	9.00474
CtrlTREM2_1	7	7.69231
CtrlTREM2_2	7	4.86486
CtrlTREM2_3	7	15.1961
CtrlTREM2_4	7	7.57576
CtrlTREM2_5	7	26.5625
CtrlTREM2_6	7	0
AlzCV_1	8	100
AlzCV_2	8	100
AlzCV_3	8	96.8085
AlzCV_4	8	99.3007
AlzCV_5	8	100
AlzCV_6	8	100
AlzCV_7	8	100
AlzCV_8	8	100
AlzCV_9	8	100
AlzCV_10	8	100
AlzCV_11	8	97.4359
AlzCV_12	8	95.9391
AlzCV_13	8	100
AlzCV_14	8	100
AlzCV_15	8	100
AlzCV_16	8	100
AlzCV_17	8	100
AlzCV_18	8	100
AlzTREM2_1	8	100
AlzTREM2_2	8	100
AlzTREM2_3	8	100
AlzTREM2_4	8	98.1308
AlzTREM2_5	8	100
AlzTREM2_6	8	91.954
AlzTREM2_7	8	96.6102
AlzTREM2_8	8	92.6829
AlzTREM2_9	8	100
AlzTREM2_10	8	98.8506
AlzTREM2_11	8	100
AlzTREM2_12	8	100
AlzTREM2_13	8	99.1304
CtrlCV_1	8	100
CtrlCV_2	8	99.6154
CtrlCV_3	8	100
CtrlCV_4	8	100
CtrlCV_5	8	100
CtrlCV_6	8	99.6324
CtrlTREM2_1	8	100
CtrlTREM2_2	8	100
CtrlTREM2_3	8	99.095
CtrlTREM2_4	8	100
CtrlTREM2_5	8	100
CtrlTREM2_6	8	100
AlzCV_1	9	6.14525
AlzCV_2	9	3.65854
AlzCV_3	9	0.699301
AlzCV_4	9	4.52489
AlzCV_5	9	7.27273
AlzCV_6	9	0.625
AlzCV_7	9	7.84314
AlzCV_8	9	11.4894
AlzCV_9	9	4.4335
AlzCV_10	9	5.71429
AlzCV_11	9	1.78571
AlzCV_12	9	4.36893
AlzCV_13	9	15.2727
AlzCV_14	9	4.83871
AlzCV_15	9	5.78947
AlzCV_16	9	7.24638
AlzCV_17	9	3.86266
AlzCV_18	9	11.3402
AlzTREM2_1	9	2.47934
AlzTREM2_2	9	3.14961
AlzTREM2_3	9	1.03093
AlzTREM2_4	9	0.75188
AlzTREM2_5	9	16
AlzTREM2_6	9	1.14943
AlzTREM2_7	9	2.27273
AlzTREM2_8	9	1.78571
AlzTREM2_9	9	5.61224
AlzTREM2_10	9	10.2679
AlzTREM2_11	9	1.75439
AlzTREM2_12	9	0
AlzTREM2_13	9	0
CtrlCV_1	9	28.2051
CtrlCV_2	9	12.5402
CtrlCV_3	9	11.3043
CtrlCV_4	9	12.9496
CtrlCV_5	9	18.75
CtrlCV_6	9	11.7391
CtrlTREM2_1	9	9.79381
CtrlTREM2_2	9	9.83607
CtrlTREM2_3	9	6.36943
CtrlTREM2_4	9	19.802
CtrlTREM2_5	9	5.06329
CtrlTREM2_6	9	21.831
AlzCV_1	10	32.7138
AlzCV_2	10	17.5676
AlzCV_3	10	15.1261
AlzCV_4	10	21.6418
AlzCV_5	10	21.8182
AlzCV_6	10	17.5258
AlzCV_7	10	10.4396
AlzCV_8	10	27.5591
AlzCV_9	10	32.5
AlzCV_10	10	14.2857
AlzCV_11	10	5.07246
AlzCV_12	10	15.4717
AlzCV_13	10	36.8715
AlzCV_14	10	6.75105
AlzCV_15	10	8.94309
AlzCV_16	10	18.1818
AlzCV_17	10	15.8228
AlzCV_18	10	13.6905
AlzTREM2_1	10	9.58904
AlzTREM2_2	10	20.5714
AlzTREM2_3	10	22.6415
AlzTREM2_4	10	13.253
AlzTREM2_5	10	30.4721
AlzTREM2_6	10	4.4335
AlzTREM2_7	10	21.7877
AlzTREM2_8	10	2.18978
AlzTREM2_9	10	16.2162
AlzTREM2_10	10	12.7962
AlzTREM2_11	10	23.9631
AlzTREM2_12	10	21.7593
AlzTREM2_13	10	10.2881
CtrlCV_1	10	32.0652
CtrlCV_2	10	20.2797
CtrlCV_3	10	24.7706
CtrlCV_4	10	42.8571
CtrlCV_5	10	30
CtrlCV_6	10	19.2593
CtrlTREM2_1	10	35.2941
CtrlTREM2_2	10	21.8341
CtrlTREM2_3	10	23.5669
CtrlTREM2_4	10	70.3704
CtrlTREM2_5	10	21.7391
CtrlTREM2_6	10	19.8238
AlzCV_1	11	9.45946
AlzCV_2	11	5.94059
AlzCV_3	11	1.11111
AlzCV_4	11	2.73224
AlzCV_5	11	4.23729
AlzCV_6	11	6.50407
AlzCV_7	11	6.93642
AlzCV_8	11	16.8919
AlzCV_9	11	16.8675
AlzCV_10	11	11.8881
AlzCV_11	11	26.3393
AlzCV_12	11	9.81595
AlzCV_13	11	6.72783
AlzCV_14	11	2.10526
AlzCV_15	11	4.68085
AlzCV_16	11	13.4454
AlzCV_17	11	0
AlzCV_18	11	0
AlzTREM2_1	11	6.61765
AlzTREM2_2	11	6.08696
AlzTREM2_3	11	15.0442
AlzTREM2_4	11	1.29032
AlzTREM2_5	11	0.621118
AlzTREM2_6	11	0.671141
AlzTREM2_7	11	4.71698
AlzTREM2_8	11	5.52147
AlzTREM2_9	11	18.8889
AlzTREM2_10	11	8.06452
AlzTREM2_11	11	0
AlzTREM2_12	11	0
AlzTREM2_13	11	0
CtrlCV_1	11	29.7674
CtrlCV_2	11	9.73451
CtrlCV_3	11	15.9509
CtrlCV_4	11	30.8036
CtrlCV_5	11	9.85915
CtrlCV_6	11	12.426
CtrlTREM2_1	11	15.873
CtrlTREM2_2	11	11.8812
CtrlTREM2_3	11	6.47059
CtrlTREM2_4	11	27.0492
CtrlTREM2_5	11	5.03145
CtrlTREM2_6	11	22.7273
AlzCV_1	13	3.9548
AlzCV_2	13	6.59341
AlzCV_3	13	0.884956
AlzCV_4	13	9.74026
AlzCV_5	13	17.5
AlzCV_6	13	7.9096
AlzCV_7	13	5.91716
AlzCV_8	13	13.8686
AlzCV_9	13	4.87805
AlzCV_10	13	6.12245
AlzCV_11	13	1.14286
AlzCV_12	13	2.83688
AlzCV_13	13	22.6316
AlzCV_14	13	4.30108
AlzCV_15	13	3.80952
AlzCV_16	13	3.31126
AlzCV_17	13	5.97015
AlzCV_18	13	13.3333
AlzTREM2_1	13	7.14286
AlzTREM2_2	13	3.19149
AlzTREM2_3	13	14.9733
AlzTREM2_4	13	2.6738
AlzTREM2_5	13	2.73973
AlzTREM2_6	13	2.43902
AlzTREM2_7	13	1.5625
AlzTREM2_8	13	1.62162
AlzTREM2_9	13	1.80505
AlzTREM2_10	13	6.04396
AlzTREM2_11	13	3.14465
AlzTREM2_12	13	0.75188
AlzTREM2_13	13	0
CtrlCV_1	13	23.0159
CtrlCV_2	13	11.9658
CtrlCV_3	13	16.8067
CtrlCV_4	13	30.2752
CtrlCV_5	13	13.2653
CtrlCV_6	13	6.75676
CtrlTREM2_1	13	30.7692
CtrlTREM2_2	13	7.31707
CtrlTREM2_3	13	3.73832
CtrlTREM2_4	13	39.7059
CtrlTREM2_5	13	15.8879
CtrlTREM2_6	13	19.1304
AlzCV_1	14	16.0377
AlzCV_2	14	12.9944
AlzCV_3	14	8.92857
AlzCV_4	14	20.8333
AlzCV_5	14	7.95455
AlzCV_6	14	40.3727
AlzCV_7	14	27.5132
AlzCV_8	14	20
AlzCV_9	14	11.3924
AlzCV_10	14	1.65975
AlzCV_11	14	8.21918
AlzCV_12	14	19.898
AlzCV_13	14	4.54545
AlzCV_14	14	9.52381
AlzCV_15	14	8.07453
AlzCV_16	14	8.37438
AlzCV_17	14	8.06452
AlzCV_18	14	0
AlzTREM2_1	14	11.1111
AlzTREM2_2	14	14.4578
AlzTREM2_3	14	8.82353
AlzTREM2_4	14	5.46875
AlzTREM2_5	14	8.51064
AlzTREM2_6	14	0.546448
AlzTREM2_7	14	1.57895
AlzTREM2_8	14	0.49505
AlzTREM2_9	14	16.6667
AlzTREM2_10	14	7.26257
AlzTREM2_11	14	3.86473
AlzTREM2_12	14	2.06186
AlzTREM2_13	14	0
CtrlCV_1	14	29.4118
CtrlCV_2	14	12
CtrlCV_3	14	7.5
CtrlCV_4	14	27.2727
CtrlCV_5	14	24.1667
CtrlCV_6	14	9.09091
CtrlTREM2_1	14	39.1304
CtrlTREM2_2	14	16.6667
CtrlTREM2_3	14	5.97015
CtrlTREM2_4	14	61.6438
CtrlTREM2_5	14	21.4286
CtrlTREM2_6	14	33.0189
AlzCV_1	16	8.10811
AlzCV_2	16	16.25
AlzCV_3	16	5.7971
AlzCV_4	16	4.2735
AlzCV_5	16	14.6552
AlzCV_6	16	3.20856
AlzCV_7	16	19.8413
AlzCV_8	16	27.1845
AlzCV_9	16	18.4932
AlzCV_10	16	4.47761
AlzCV_11	16	6.74847
AlzCV_12	16	0.900901
AlzCV_13	16	5.36913
AlzCV_14	16	2.29885
AlzCV_15	16	3.15789
AlzCV_16	16	8.73786
AlzCV_17	16	0
AlzCV_18	16	0
AlzTREM2_1	16	4.08163
AlzTREM2_2	16	8.27586
AlzTREM2_3	16	1.04167
AlzTREM2_4	16	0.909091
AlzTREM2_5	16	14.1892
AlzTREM2_6	16	0.980392
AlzTREM2_7	16	0.806452
AlzTREM2_8	16	3.87097
AlzTREM2_9	16	10.4265
AlzTREM2_10	16	5.92105
AlzTREM2_11	16	0
AlzTREM2_12	16	0
AlzTREM2_13	16	0
CtrlCV_1	16	14.0351
CtrlCV_2	16	1.75439
CtrlCV_3	16	9.02778
CtrlCV_4	16	20
CtrlCV_5	16	9.89011
CtrlCV_6	16	4.63576
CtrlTREM2_1	16	12.6984
CtrlTREM2_2	16	3
CtrlTREM2_3	16	8
CtrlTREM2_4	16	13.5417
CtrlTREM2_5	16	5.04202
CtrlTREM2_6	16	15.2381
AlzCV_1	17	13.5922
AlzCV_2	17	5.57621
AlzCV_3	17	0.840336
AlzCV_4	17	5.92105
AlzCV_5	17	1.25786
AlzCV_6	17	2.63158
AlzCV_7	17	12.1212
AlzCV_8	17	11.4754
AlzCV_9	17	2.80374
AlzCV_10	17	3.27103
AlzCV_11	17	11.9266
AlzCV_12	17	1.3986
AlzCV_13	17	0.961538
AlzCV_14	17	0.826446
AlzCV_15	17	3.77358
AlzCV_16	17	0
AlzCV_17	17	0
AlzCV_18	17	0
AlzTREM2_1	17	1.49254
AlzTREM2_2	17	11.6505
AlzTREM2_3	17	1.86335
AlzTREM2_4	17	1.32159
AlzTREM2_5	17	0.909091
AlzTREM2_6	17	0.934579
AlzTREM2_7	17	4.09836
AlzTREM2_8	17	1.41509
AlzTREM2_9	17	8.52273
AlzTREM2_10	17	3.80952
AlzTREM2_11	17	0
AlzTREM2_12	17	0
AlzTREM2_13	17	0
CtrlCV_1	17	6.89655
CtrlCV_2	17	3.10078
CtrlCV_3	17	3.44828
CtrlCV_4	17	16.3399
CtrlCV_5	17	2.32558
CtrlCV_6	17	1.96078
CtrlTREM2_1	17	12.9412
CtrlTREM2_2	17	1.86916
CtrlTREM2_3	17	6.29921
CtrlTREM2_4	17	4.16667
CtrlTREM2_5	17	11.5385
CtrlTREM2_6	17	0
AlzCV_1	18	1.6129
AlzCV_2	18	3.26087
AlzCV_3	18	3.33333
AlzCV_4	18	3.30579
AlzCV_5	18	9.09091
AlzCV_6	18	1.75439
AlzCV_7	18	11.7021
AlzCV_8	18	5.37634
AlzCV_9	18	8.97436
AlzCV_10	18	2.24719
AlzCV_11	18	1.30293
AlzCV_12	18	14.4796
AlzCV_13	18	5.74713
AlzCV_14	18	3.14961
AlzCV_15	18	3.36134
AlzCV_16	18	4.7619
AlzCV_17	18	11.7647
AlzCV_18	18	0
AlzTREM2_1	18	7.86517
AlzTREM2_2	18	2.77778
AlzTREM2_3	18	3.13901
AlzTREM2_4	18	2.9703
AlzTREM2_5	18	3.77358
AlzTREM2_6	18	5.06329
AlzTREM2_7	18	1.0989
AlzTREM2_8	18	5.74713
AlzTREM2_9	18	5.35714
AlzTREM2_10	18	1.9802
AlzTREM2_11	18	0
AlzTREM2_12	18	0
AlzTREM2_13	18	0
CtrlCV_1	18	13.7931
CtrlCV_2	18	4.91803
CtrlCV_3	18	4.3956
CtrlCV_4	18	10.5263
CtrlCV_5	18	7.79221
CtrlCV_6	18	5.55556
CtrlTREM2_1	18	13.1579
CtrlTREM2_2	18	4.28571
CtrlTREM2_3	18	3.84615
CtrlTREM2_4	18	20.8791
CtrlTREM2_5	18	2.23881
CtrlTREM2_6	18	5.55556
AlzCV_1	19	25.9615
AlzCV_2	19	31.3725
AlzCV_3	19	11.7647
AlzCV_4	19	26.9231
AlzCV_5	19	17.5439
AlzCV_6	19	13.7405
AlzCV_7	19	15.8879
AlzCV_8	19	29.8701
AlzCV_9	19	41.6667
AlzCV_10	19	34.8315
AlzCV_11	19	10.8108
AlzCV_12	19	29.5455
AlzCV_13	19	58.6592
AlzCV_14	19	18.4874
AlzCV_15	19	26.8116
AlzCV_16	19	38.2609
AlzCV_17	19	42.4837
AlzCV_18	19	36.2745
AlzTREM2_1	19	21.5517
AlzTREM2_2	19	32.7273
AlzTREM2_3	19	15.942
AlzTREM2_4	19	4.82759
AlzTREM2_5	19	3.14961
AlzTREM2_6	19	4.34783
AlzTREM2_7	19	12.6506
AlzTREM2_8	19	5.51724
AlzTREM2_9	19	9.30233
AlzTREM2_10	19	9.52381
AlzTREM2_11	19	25.2525
AlzTREM2_12	19	29.0598
AlzTREM2_13	19	10
CtrlCV_1	19	38.8571
CtrlCV_2	19	45.7831
CtrlCV_3	19	41.5254
CtrlCV_4	19	44.4444
CtrlCV_5	19	54.3353
CtrlCV_6	19	38.8889
CtrlTREM2_1	19	50
CtrlTREM2_2	19	36.5385
CtrlTREM2_3	19	34.4086
CtrlTREM2_4	19	50
CtrlTREM2_5	19	28
CtrlTREM2_6	19	61.3497
AlzCV_1	21	2.88462
AlzCV_2	21	2.45399
AlzCV_3	21	7.89474
AlzCV_4	21	5.6338
AlzCV_5	21	3.01205
AlzCV_6	21	6.89655
AlzCV_7	21	8
AlzCV_8	21	2.40964
AlzCV_9	21	1.92308
AlzCV_10	21	16
AlzCV_11	21	2.42718
AlzCV_12	21	3.40909
AlzCV_13	21	5.81395
AlzCV_14	21	9.25926
AlzCV_15	21	0
AlzCV_16	21	0
AlzCV_17	21	0
AlzCV_18	21	0
AlzTREM2_1	21	3.94737
AlzTREM2_2	21	1.31579
AlzTREM2_3	21	3.22581
AlzTREM2_4	21	1.17647
AlzTREM2_5	21	1.81818
AlzTREM2_6	21	4.51128
AlzTREM2_7	21	2
AlzTREM2_8	21	0
AlzTREM2_9	21	0
AlzTREM2_10	21	0
AlzTREM2_11	21	0
AlzTREM2_12	21	0
AlzTREM2_13	21	0
CtrlCV_1	21	12.1212
CtrlCV_2	21	1.13636
CtrlCV_3	21	3.80952
CtrlCV_4	21	14.4928
CtrlCV_5	21	7.59494
CtrlCV_6	21	4.3956
CtrlTREM2_1	21	16.0377
CtrlTREM2_2	21	5.40541
CtrlTREM2_3	21	1.92308
CtrlTREM2_4	21	10.6195
CtrlTREM2_5	21	2.47525
CtrlTREM2_6	21	10.7692
AlzCV_1	22	32.2581
AlzCV_2	22	21.0884
AlzCV_3	22	15.0943
AlzCV_4	22	54.5455
AlzCV_5	22	42.8571
AlzCV_6	22	23.8095
AlzCV_7	22	10.9589
AlzCV_8	22	36.8794
AlzCV_9	22	41.9643
AlzCV_10	22	57.377
AlzCV_11	22	3.92157
AlzCV_12	22	35.8974
AlzCV_13	22	58.7156
AlzCV_14	22	27.0588
AlzCV_15	22	27.5
AlzCV_16	22	20
AlzCV_17	22	34.8214
AlzCV_18	22	48.3607
AlzTREM2_1	22	22.449
AlzTREM2_2	22	25.2252
AlzTREM2_3	22	31.4815
AlzTREM2_4	22	12.3457
AlzTREM2_5	22	13.8462
AlzTREM2_6	22	6.42202
AlzTREM2_7	22	10.1852
AlzTREM2_8	22	5.21739
AlzTREM2_9	22	20.6349
AlzTREM2_10	22	16.9231
AlzTREM2_11	22	31.1111
AlzTREM2_12	22	33.3333
AlzTREM2_13	22	16.6667
CtrlCV_1	22	53.3333
CtrlCV_2	22	39.7059
CtrlCV_3	22	47.2727
CtrlCV_4	22	42.3077
CtrlCV_5	22	53.012
CtrlCV_6	22	41.9048
CtrlTREM2_1	22	69.0476
CtrlTREM2_2	22	40
CtrlTREM2_3	22	25.2874
CtrlTREM2_4	22	66.6667
CtrlTREM2_5	22	12.5
CtrlTREM2_6	22	51.3043
AlzCV_1	23	15.5844
AlzCV_2	23	13.2231
AlzCV_3	23	8.06452
AlzCV_4	23	11.7647
AlzCV_5	23	17.0213
AlzCV_6	23	7.69231
AlzCV_7	23	6.94444
AlzCV_8	23	9.63855
AlzCV_9	23	21.4286
AlzCV_10	23	15.1515
AlzCV_11	23	1.72414
AlzCV_12	23	6.55738
AlzCV_13	23	52
AlzCV_14	23	8.46154
AlzCV_15	23	7.69231
AlzCV_16	23	8.77193
AlzCV_17	23	14.7826
AlzCV_18	23	10.3448
AlzTREM2_1	23	4.54545
AlzTREM2_2	23	19.5652
AlzTREM2_3	23	16
AlzTREM2_4	23	6.77966
AlzTREM2_5	23	2.54237
AlzTREM2_6	23	1.28205
AlzTREM2_7	23	3.1746
AlzTREM2_8	23	4.49438
AlzTREM2_9	23	13.0435
AlzTREM2_10	23	21.4286
AlzTREM2_11	23	14.1026
AlzTREM2_12	23	3.84615
AlzTREM2_13	23	50
CtrlCV_1	23	21.5686
CtrlCV_2	23	29.3103
CtrlCV_3	23	38.1818
CtrlCV_4	23	39.823
CtrlCV_5	23	22.4138
CtrlCV_6	23	45.098
CtrlTREM2_1	23	39.8305
CtrlTREM2_2	23	14.7059
CtrlTREM2_3	23	65.7143
CtrlTREM2_4	23	17.3913
CtrlTREM2_5	23	42.1053
CtrlTREM2_6	23	0
AlzCV_1	25	2.41935
AlzCV_2	25	5.66038
AlzCV_3	25	1.53846
AlzCV_4	25	2.94118
AlzCV_5	25	3.0303
AlzCV_6	25	1.78571
AlzCV_7	25	6.12245
AlzCV_8	25	10.5263
AlzCV_9	25	2.8169
AlzCV_10	25	3.6036
AlzCV_11	25	11.828
AlzCV_12	25	5
AlzCV_13	25	2.85714
AlzCV_14	25	1.5873
AlzCV_15	25	3.37079
AlzCV_16	25	8.77193
AlzCV_17	25	0
AlzCV_18	25	0
AlzTREM2_1	25	2.7027
AlzTREM2_2	25	5.17241
AlzTREM2_3	25	5.95238
AlzTREM2_4	25	0.746269
AlzTREM2_5	25	2.10526
AlzTREM2_6	25	3.07692
AlzTREM2_7	25	3.44828
AlzTREM2_8	25	1.35135
AlzTREM2_9	25	0
AlzTREM2_10	25	0
AlzTREM2_11	25	0
AlzTREM2_12	25	0
AlzTREM2_13	25	0
CtrlCV_1	25	9.52381
CtrlCV_2	25	6.66667
CtrlCV_3	25	8.33333
CtrlCV_4	25	17.3913
CtrlCV_5	25	7.69231
CtrlCV_6	25	0
CtrlTREM2_1	25	15.942
CtrlTREM2_2	25	3.7037
CtrlTREM2_3	25	20.8955
CtrlTREM2_4	25	1.28205
CtrlTREM2_5	25	6
CtrlTREM2_6	25	0
AlzCV_1	26	9.7561
AlzCV_2	26	12.6761
AlzCV_3	26	3.07692
AlzCV_4	26	12.1212
AlzCV_5	26	21.2121
AlzCV_6	26	10
AlzCV_7	26	14.2857
AlzCV_8	26	11.8644
AlzCV_9	26	21.5385
AlzCV_10	26	7.77778
AlzCV_11	26	4.47761
AlzCV_12	26	15.1163
AlzCV_13	26	18.1818
AlzCV_14	26	8.77193
AlzCV_15	26	15.0685
AlzCV_16	26	2.27273
AlzCV_17	26	9.09091
AlzCV_18	26	12.7451
AlzTREM2_1	26	18.8679
AlzTREM2_2	26	10.4478
AlzTREM2_3	26	8.65385
AlzTREM2_4	26	3.40909
AlzTREM2_5	26	11.4286
AlzTREM2_6	26	3.7037
AlzTREM2_7	26	2.24719
AlzTREM2_8	26	1.38889
AlzTREM2_9	26	10
AlzTREM2_10	26	2.5641
AlzTREM2_11	26	9.61538
AlzTREM2_12	26	9.375
AlzTREM2_13	26	1.9802
CtrlCV_1	26	19.7917
CtrlCV_2	26	2.85714
CtrlCV_3	26	14.7368
CtrlCV_4	26	26.9841
CtrlCV_5	26	25.4545
CtrlCV_6	26	22.5806
CtrlTREM2_1	26	6.06061
CtrlTREM2_2	26	13.1148
CtrlTREM2_3	26	4.87805
CtrlTREM2_4	26	28.5714
CtrlTREM2_5	26	14.2857
CtrlTREM2_6	26	18.75
AlzCV_1	27	1.2987
AlzCV_2	27	5.55556
AlzCV_3	27	2.04082
AlzCV_4	27	1.66667
AlzCV_5	27	3.92157
AlzCV_6	27	1.81818
AlzCV_7	27	2.5641
AlzCV_8	27	12.5
AlzCV_9	27	6.25
AlzCV_10	27	1.11111
AlzCV_11	27	8.40336
AlzCV_12	27	1.6129
AlzCV_13	27	3.44828
AlzCV_14	27	10
AlzCV_15	27	0
AlzCV_16	27	0
AlzCV_17	27	0
AlzCV_18	27	0
AlzTREM2_1	27	1.96078
AlzTREM2_2	27	4.25532
AlzTREM2_3	27	1.81818
AlzTREM2_4	27	1.66667
AlzTREM2_5	27	4.54545
AlzTREM2_6	27	1.02041
AlzTREM2_7	27	1.66667
AlzTREM2_8	27	2.67857
AlzTREM2_9	27	0
AlzTREM2_10	27	0
AlzTREM2_11	27	0
AlzTREM2_12	27	0
AlzTREM2_13	27	0
CtrlCV_1	27	8.77193
CtrlCV_2	27	6.52174
CtrlCV_3	27	15.3846
CtrlCV_4	27	5.26316
CtrlCV_5	27	0
CtrlCV_6	27	0
CtrlTREM2_1	27	11.6667
CtrlTREM2_2	27	5.88235
CtrlTREM2_3	27	2.27273
CtrlTREM2_4	27	3.92157
CtrlTREM2_5	27	0
CtrlTREM2_6	27	0
AlzCV_1	28	4.16667
AlzCV_2	28	5.40541
AlzCV_3	28	9.52381
AlzCV_4	28	2.5641
AlzCV_5	28	1.51515
AlzCV_6	28	5.88235
AlzCV_7	28	3.30579
AlzCV_8	28	3.48837
AlzCV_9	28	3.33333
AlzCV_10	28	0
AlzCV_11	28	0
AlzCV_12	28	0
AlzCV_13	28	0
AlzCV_14	28	0
AlzCV_15	28	0
AlzCV_16	28	0
AlzCV_17	28	0
AlzCV_18	28	0
AlzTREM2_1	28	5.88235
AlzTREM2_2	28	4.87805
AlzTREM2_3	28	7.14286
AlzTREM2_4	28	1.78571
AlzTREM2_5	28	1.6129
AlzTREM2_6	28	2.38095
AlzTREM2_7	28	0
AlzTREM2_8	28	0
AlzTREM2_9	28	0
AlzTREM2_10	28	0
AlzTREM2_11	28	0
AlzTREM2_12	28	0
AlzTREM2_13	28	0
CtrlCV_1	28	3.33333
CtrlCV_2	28	3.22581
CtrlCV_3	28	3.9548
CtrlCV_4	28	10.8527
CtrlCV_5	28	20
CtrlCV_6	28	3.44828
CtrlTREM2_1	28	15.625
CtrlTREM2_2	28	6.25
CtrlTREM2_3	28	4.16667
CtrlTREM2_4	28	0
CtrlTREM2_5	28	0
CtrlTREM2_6	28	0
AlzCV_1	29	23.913
AlzCV_2	29	25.7143
AlzCV_3	29	6.66667
AlzCV_4	29	26.3158
AlzCV_5	29	6.66667
AlzCV_6	29	13.3333
AlzCV_7	29	5.88235
AlzCV_8	29	38.5965
AlzCV_9	29	38.7755
AlzCV_10	29	30
AlzCV_11	29	3.07692
AlzCV_12	29	13.7255
AlzCV_13	29	48.3871
AlzCV_14	29	14.0351
AlzCV_15	29	29.2308
AlzCV_16	29	7.14286
AlzCV_17	29	14.5299
AlzCV_18	29	25.3731
AlzTREM2_1	29	41.0256
AlzTREM2_2	29	32
AlzTREM2_3	29	33.3333
AlzTREM2_4	29	1.72414
AlzTREM2_5	29	3.84615
AlzTREM2_6	29	5
AlzTREM2_7	29	11.4754
AlzTREM2_8	29	2.27273
AlzTREM2_9	29	14.6341
AlzTREM2_10	29	17.0213
AlzTREM2_11	29	33.3333
AlzTREM2_12	29	33.3333
AlzTREM2_13	29	18.4211
CtrlCV_1	29	25.5556
CtrlCV_2	29	37.5
CtrlCV_3	29	29.8507
CtrlCV_4	29	54
CtrlCV_5	29	50
CtrlCV_6	29	45.977
CtrlTREM2_1	29	54.1667
CtrlTREM2_2	29	43.0769
CtrlTREM2_3	29	30
CtrlTREM2_4	29	25.8065
CtrlTREM2_5	29	12
CtrlTREM2_6	29	49.1525
AlzCV_1	31	12.5
AlzCV_2	31	8.33333
AlzCV_3	31	2.17391
AlzCV_4	31	4.34783
AlzCV_5	31	18.9189
AlzCV_6	31	12
AlzCV_7	31	3.0303
AlzCV_8	31	2.32558
AlzCV_9	31	0
AlzCV_10	31	0
AlzCV_11	31	0
AlzCV_12	31	0
AlzCV_13	31	0
AlzCV_14	31	0
AlzCV_15	31	0
AlzCV_16	31	0
AlzCV_17	31	0
AlzCV_18	31	0
AlzTREM2_1	31	10
AlzTREM2_2	31	3.125
AlzTREM2_3	31	4.54545
AlzTREM2_4	31	11.7647
AlzTREM2_5	31	0
AlzTREM2_6	31	0
AlzTREM2_7	31	0
AlzTREM2_8	31	0
AlzTREM2_9	31	0
AlzTREM2_10	31	0
AlzTREM2_11	31	0
AlzTREM2_12	31	0
AlzTREM2_13	31	0
CtrlCV_1	31	25
CtrlCV_2	31	8
CtrlCV_3	31	9.61538
CtrlCV_4	31	7.14286
CtrlCV_5	31	14.2857
CtrlCV_6	31	0
CtrlTREM2_1	31	7.69231
CtrlTREM2_2	31	20
CtrlTREM2_3	31	5
CtrlTREM2_4	31	0
CtrlTREM2_5	31	0
CtrlTREM2_6	31	0
AlzCV_1	32	100
AlzCV_2	32	100
AlzCV_3	32	100
AlzCV_4	32	100
AlzCV_5	32	100
AlzCV_6	32	100
AlzCV_7	32	100
AlzCV_8	32	100
AlzCV_9	32	100
AlzCV_10	32	100
AlzCV_11	32	87.5
AlzCV_12	32	100
AlzCV_13	32	100
AlzCV_14	32	100
AlzCV_15	32	100
AlzCV_16	32	100
AlzCV_17	32	100
AlzCV_18	32	100
AlzTREM2_1	32	100
AlzTREM2_2	32	100
AlzTREM2_3	32	100
AlzTREM2_4	32	100
AlzTREM2_5	32	100
AlzTREM2_6	32	100
AlzTREM2_7	32	100
AlzTREM2_8	32	100
AlzTREM2_9	32	100
AlzTREM2_10	32	100
AlzTREM2_11	32	100
AlzTREM2_12	32	100
AlzTREM2_13	32	100
CtrlCV_1	32	100
CtrlCV_2	32	100
CtrlCV_3	32	100
CtrlCV_4	32	100
CtrlCV_5	32	100
CtrlCV_6	32	100
CtrlTREM2_1	32	100
CtrlTREM2_2	32	100
CtrlTREM2_3	32	100
CtrlTREM2_4	32	100
CtrlTREM2_5	32	100
CtrlTREM2_6	32	100
AlzCV_1	33	10
AlzCV_2	33	9.52381
AlzCV_3	33	14.8148
AlzCV_4	33	13.6364
AlzCV_5	33	14.2857
AlzCV_6	33	0
AlzCV_7	33	0
AlzCV_8	33	0
AlzCV_9	33	0
AlzCV_10	33	0
AlzCV_11	33	0
AlzCV_12	33	0
AlzCV_13	33	0
AlzCV_14	33	0
AlzCV_15	33	0
AlzCV_16	33	0
AlzCV_17	33	0
AlzCV_18	33	0
AlzTREM2_1	33	25
AlzTREM2_2	33	5.55556
AlzTREM2_3	33	33.3333
AlzTREM2_4	33	4.7619
AlzTREM2_5	33	0
AlzTREM2_6	33	0
AlzTREM2_7	33	0
AlzTREM2_8	33	0
AlzTREM2_9	33	0
AlzTREM2_10	33	0
AlzTREM2_11	33	0
AlzTREM2_12	33	0
AlzTREM2_13	33	0
CtrlCV_1	33	51.6129
CtrlCV_2	33	8.33333
CtrlCV_3	33	25
CtrlCV_4	33	21.0526
CtrlCV_5	33	14.2857
CtrlCV_6	33	0
CtrlTREM2_1	33	50
CtrlTREM2_2	33	22.2222
CtrlTREM2_3	33	33.3333
CtrlTREM2_4	33	15.7895
CtrlTREM2_5	33	0
CtrlTREM2_6	33	0
Average proportion of Ab+ cells per cluster per sample group
sample group	cluster	% Ab+
AlzCV	1	5.96 ± 4.21
AlzTREM2	1	3.12 ± 3.28
CtrlCV	1	12.82 ± 6.55
CtrlTREM2	1	14.65 ± 8.04
AlzCV	5	10.62 ± 7.69
AlzTREM2	5	6.61 ± 5.63
CtrlCV	5	18.18 ± 10.27
CtrlTREM2	5	23.74 ± 11.36
AlzCV	7	5.15 ± 4.1
AlzTREM2	7	2.75 ± 2.03
CtrlCV	7	12.83 ± 11.38
CtrlTREM2	7	11.82 ± 8
AlzCV	8	99.42 ± 1.27
AlzTREM2	8	98.26 ± 2.83
CtrlCV	8	99.87 ± 0.19
CtrlTREM2	8	99.85 ± 0.37
AlzCV	9	5.94 ± 3.79
AlzTREM2	9	3.56 ± 4.64
CtrlCV	9	15.91 ± 6.6
CtrlTREM2	9	12.12 ± 7.03
AlzCV	10	18.44 ± 9.02
AlzTREM2	10	16.15 ± 8.27
CtrlCV	10	28.21 ± 8.8
CtrlTREM2	10	32.1 ± 19.55
AlzCV	11	8.09 ± 6.93
AlzTREM2	11	5.19 ± 6.01
CtrlCV	11	18.09 ± 9.72
CtrlTREM2	11	14.84 ± 8.8
AlzCV	13	7.48 ± 5.86
AlzTREM2	13	3.7 ± 3.91
CtrlCV	13	17.01 ± 8.45
CtrlTREM2	13	19.42 ± 13.75
AlzCV	14	13.02 ± 9.84
AlzTREM2	14	6.22 ± 5.5
CtrlCV	14	18.24 ± 9.79
CtrlTREM2	14	29.64 ± 19.6
AlzCV	16	8.31 ± 7.77
AlzTREM2	16	3.88 ± 4.59
CtrlCV	16	9.89 ± 6.54
CtrlTREM2	16	9.59 ± 4.98
AlzCV	17	4.35 ± 4.7
AlzTREM2	17	2.77 ± 3.55
CtrlCV	17	5.68 ± 5.51
CtrlTREM2	17	6.14 ± 5.2
AlzCV	18	5.29 ± 4.17
AlzTREM2	18	3.06 ± 2.47
CtrlCV	18	7.83 ± 3.7
CtrlTREM2	18	8.33 ± 7.24
AlzCV	19	28.38 ± 12.57
AlzTREM2	19	14.14 ± 9.96
CtrlCV	19	43.97 ± 5.81
CtrlTREM2	19	43.38 ± 12.45
AlzCV	21	4.33 ± 4.15
AlzTREM2	21	1.38 ± 1.63
CtrlCV	21	7.26 ± 5.17
CtrlTREM2	21	7.87 ± 5.54
AlzCV	22	32.95 ± 15.85
AlzTREM2	22	18.91 ± 9.43
CtrlCV	22	46.26 ± 5.9
CtrlTREM2	22	44.13 ± 22.6
AlzCV	23	13.16 ± 10.76
AlzTREM2	23	8.52 ± 7.32
CtrlCV	23	33.55 ± 11.11
CtrlTREM2	23	37.47 ± 19
AlzCV	25	4.1 ± 3.35
AlzTREM2	25	1.89 ± 2.07
CtrlCV	25	8.27 ± 5.59
CtrlTREM2	25	7.97 ± 8.5
AlzCV	26	11.67 ± 5.5
AlzTREM2	26	7.21 ± 5.15
CtrlCV	26	18.73 ± 8.91
CtrlTREM2	26	14.28 ± 8.74
AlzCV	27	3.46 ± 3.69
AlzTREM2	27	1.51 ± 1.58
CtrlCV	27	5.99 ± 5.81
CtrlTREM2	27	3.96 ± 4.41
AlzCV	28	2.18 ± 2.76
AlzTREM2	28	1.82 ± 2.55
CtrlCV	28	7.47 ± 6.81
CtrlTREM2	28	4.34 ± 6.12
AlzCV	29	20.63 ± 13.18
AlzTREM2	29	19.03 ± 14.01
CtrlCV	29	40.48 ± 11.39
CtrlTREM2	29	35.7 ± 15.93
AlzCV	31	3.53 ± 5.64
AlzTREM2	31	2.26 ± 4.1
CtrlCV	31	10.67 ± 8.4
CtrlTREM2	31	5.45 ± 7.82
AlzCV	32	99.31 ± 2.95
AlzTREM2	32	100 ± 0
CtrlCV	32	100 ± 0
CtrlTREM2	32	100 ± 0
AlzCV	33	3.46 ± 5.87
AlzTREM2	33	5.28 ± 10.91
CtrlCV	33	20.05 ± 17.86
CtrlTREM2	33	20.22 ± 19.49
