# Supplementary material for: Intracellular accumulation of amyloid-ß is a marker of selective neuronal vulnerability in Alzheimer’s disease
Source: Nat Commun. 2025 Jun 4;16:5189. doi: 10.1038/s41467-025-60328-w (PMC12137956; doi:10.1038/s41467-025-60328-w)
Supplement: Supplementary file 6 — Source Data [file 41467_2025_60328_MOESM6_ESM.zip › Source data Fig. 5.xlsx]

## Sheet: Fig. 5.A
Fig. 5.A - Total number of cluster_15 microglia in CtrlCV, CltrTREM2, AlzCV and AlzTREM2 samples
Cell number per cluster per sample
sample	cluster_15
AlzCV_1	135
AlzCV_2	189
AlzCV_3	162
AlzCV_4	34
AlzCV_5	26
AlzCV_6	250
AlzCV_7	237
AlzCV_8	152
AlzCV_9	59
AlzCV_10	102
AlzCV_11	156
AlzCV_12	128
AlzCV_13	128
AlzCV_14	324
AlzCV_15	206
AlzCV_16	56
AlzCV_17	64
AlzCV_18	73
AlzTREM2_1	132
AlzTREM2_2	78
AlzTREM2_3	132
AlzTREM2_4	173
AlzTREM2_5	211
AlzTREM2_6	107
AlzTREM2_7	82
AlzTREM2_8	106
AlzTREM2_9	267
AlzTREM2_10	296
AlzTREM2_11	265
AlzTREM2_12	297
AlzTREM2_13	177
CtrlCV_1	86
CtrlCV_2	43
CtrlCV_3	104
CtrlCV_4	121
CtrlCV_5	29
CtrlCV_6	55
CtrlTREM2_1	29
CtrlTREM2_2	86
CtrlTREM2_3	76
CtrlTREM2_4	60
CtrlTREM2_5	50
CtrlTREM2_6	75
Cell number per cluster per sample group
sample group	cluster_15
AlzCV	137.83 ± 81.45
AlzTREM2	178.69 ± 80.81
CtrlCV	73 ± 36.32
CtrlTREM2	62.67 ± 20.86
Statistical analysis (Dirichlet)
clusters	group1	group2	p.adj	label
cluster_15	AlzTREM2	CtrlCV	0.0455901	*
cluster_15	AlzCV	CtrlCV	0.394161
cluster_15	AlzTREM2	AlzCV	0.282979
cluster_15	CtrlTREM2	CtrlCV	0.613242
cluster_15	CtrlTREM2	AlzTREM2	0.0348636	*

## Sheet: Fig. 5.B
Fig. 5.B - Total number of clusrter_15 microglia in CtrlCV, CltrTREM2, AlzCV, AlzR62H and AlzR47H samples
Cell number per cluster per sample
Sample	cluster_15
AlzCV_1	135
AlzCV_2	189
AlzCV_3	162
AlzCV_4	34
AlzCV_5	26
AlzCV_6	250
AlzCV_7	237
AlzCV_8	152
AlzCV_9	59
AlzCV_10	102
AlzCV_11	156
AlzCV_12	128
AlzCV_13	128
AlzCV_14	324
AlzCV_15	206
AlzCV_16	56
AlzCV_17	64
AlzCV_18	73
AlzR62H_1	132
AlzR62H_2	173
AlzR62H_3	107
AlzR62H_4	106
AlzR62H_5	267
AlzR62H_6	296
AlzR62H_7	265
AlzR47H_1	78
AlzR47H_2	132
AlzR47H_3	211
AlzR47H_4	82
AlzR47H_5	297
AlzR47H_6	177
CtrlCV_1	86
CtrlCV_2	43
CtrlCV_3	104
CtrlCV_4	121
CtrlCV_5	29
CtrlCV_6	55
CtrlTREM2_1	29
CtrlTREM2_2	86
CtrlTREM2_3	76
CtrlTREM2_4	60
CtrlTREM2_5	50
CtrlTREM2_6	75
Cell number per cluster per sample group
sample group	cluster_15
AlzCV	137.83 ± 81.45
AlzR47H	162.83 ± 83.91
AlzR62H	192.29 ± 82.01
CtrlCV	73 ± 36.32
CtrlTREM2	62.67 ± 20.86
Statistical analysis (Dirichlet)
clusters	group1	group2	p.adj	label
cluster_15	AlzR47H	AlzCV	0.714222
cluster_15	AlzR47H	AlzR62H	0.491442
cluster_15	AlzR47H	CtrlCV	0.176784
cluster_15	AlzR62H	AlzCV	0.0164034	*
cluster_15	AlzR62H	CtrlCV	0.00752254	**

## Sheet: Fig. 5.E
Fig. 5.E - Interactions between microglia and excitatory and inibitory neuronal clusters in all samples
Assigned cell type	from_label	to_label	sum_sigval
ex_neurons	cluster_12	cluster_10	-0.862069
ex_neurons	cluster_12	cluster_11	-2.93103
ex_neurons	cluster_12	cluster_13	0.517241
ex_neurons	cluster_12	cluster_16	3.27586
ex_neurons	cluster_12	cluster_18	2.24138
ex_neurons	cluster_12	cluster_23	3.27586
ex_neurons	cluster_12	cluster_27	3.62069
ex_neurons	cluster_12	cluster_5	-0.517241
ex_neurons	cluster_12	cluster_8	-0.517241
ex_neurons	cluster_15	cluster_10	5
ex_neurons	cluster_15	cluster_11	0.517241
ex_neurons	cluster_15	cluster_13	-1.2069
ex_neurons	cluster_15	cluster_16	-0.862069
ex_neurons	cluster_15	cluster_18	-1.55172
ex_neurons	cluster_15	cluster_23	-3.27586
ex_neurons	cluster_15	cluster_27	1.89655
ex_neurons	cluster_15	cluster_5	-5
ex_neurons	cluster_15	cluster_8	1.89655
ex_neurons	cluster_24	cluster_10	2.93103
ex_neurons	cluster_24	cluster_11	-0.862069
ex_neurons	cluster_24	cluster_13	1.89655
ex_neurons	cluster_24	cluster_16	0.862069
ex_neurons	cluster_24	cluster_18	-3.62069
ex_neurons	cluster_24	cluster_23	0.172414
ex_neurons	cluster_24	cluster_27	-0.517241
ex_neurons	cluster_24	cluster_5	-1.89655
ex_neurons	cluster_24	cluster_8	-0.862069
inh_neurons	cluster_12	cluster_14	-0.813953
inh_neurons	cluster_12	cluster_19	3.37209
inh_neurons	cluster_12	cluster_21	2.44186
inh_neurons	cluster_12	cluster_22	1.04651
inh_neurons	cluster_12	cluster_25	1.74419
inh_neurons	cluster_12	cluster_26	0.581395
inh_neurons	cluster_12	cluster_28	1.97674
inh_neurons	cluster_12	cluster_29	1.04651
inh_neurons	cluster_12	cluster_31	1.27907
inh_neurons	cluster_12	cluster_32	1.74419
inh_neurons	cluster_12	cluster_33	1.51163
inh_neurons	cluster_12	cluster_9	-1.27907
inh_neurons	cluster_15	cluster_14	-5
inh_neurons	cluster_15	cluster_19	-1.51163
inh_neurons	cluster_15	cluster_21	-0.116279
inh_neurons	cluster_15	cluster_22	3.83721
inh_neurons	cluster_15	cluster_25	1.51163
inh_neurons	cluster_15	cluster_26	-0.348837
inh_neurons	cluster_15	cluster_28	-0.581395
inh_neurons	cluster_15	cluster_29	3.13953
inh_neurons	cluster_15	cluster_31	1.51163
inh_neurons	cluster_15	cluster_32	3.13953
inh_neurons	cluster_15	cluster_33	0.348837
inh_neurons	cluster_15	cluster_9	-1.04651
inh_neurons	cluster_24	cluster_14	-2.2093
inh_neurons	cluster_24	cluster_19	5
inh_neurons	cluster_24	cluster_21	1.04651
inh_neurons	cluster_24	cluster_22	3.60465
inh_neurons	cluster_24	cluster_25	0.348837
inh_neurons	cluster_24	cluster_26	1.27907
inh_neurons	cluster_24	cluster_28	0.813953
inh_neurons	cluster_24	cluster_29	1.51163
inh_neurons	cluster_24	cluster_31	0.813953
inh_neurons	cluster_24	cluster_32	1.74419
inh_neurons	cluster_24	cluster_33	1.74419
inh_neurons	cluster_24	cluster_9	-2.44186

## Sheet: Fig. 5.F
Fig. 5.F - Microglia density in each cortical layer in CtrlCV, CltrTREM2, AlzCV and AlzTREM2 samples
Cells/mm2 per layer per sample
Sample	layer	cluster_15
AlzCV_1	1	5.66778
AlzCV_2	1	40.6814
AlzCV_3	1	27.9325
AlzCV_4	1	3.70746
AlzCV_5	1	7.89224
AlzCV_6	1	32.9116
AlzCV_7	1	19.5986
AlzCV_8	1	22.6818
AlzCV_9	1	9.34322
AlzCV_10	1	9.91903
AlzCV_11	1	12.1947
AlzCV_12	1	3.72254
AlzCV_13	1	42.9111
AlzCV_14	1	43.9405
AlzCV_15	1	31.6218
AlzCV_16	1	27.6183
AlzCV_17	1	9.63856
AlzCV_18	1	11.2119
AlzTREM2_1	1	19.7646
AlzTREM2_2	1	18.7389
AlzTREM2_3	1	30.3585
AlzTREM2_4	1	13.5241
AlzTREM2_5	1	9.3202
AlzTREM2_6	1	7.84163
AlzTREM2_7	1	7.46753
AlzTREM2_8	1	9.86736
AlzTREM2_9	1	13.7477
AlzTREM2_10	1	37.7118
AlzTREM2_11	1	43.0006
AlzTREM2_12	1	32.5944
AlzTREM2_13	1	3.95134
CtrlCV_1	1	9.53657
CtrlCV_2	1	11.1689
CtrlCV_3	1	7.5208
CtrlCV_4	1	14.4597
CtrlCV_5	1	0
CtrlCV_6	1	14.9336
CtrlTREM2_1	1	7.95319
CtrlTREM2_2	1	14.0741
CtrlTREM2_3	1	21.7131
CtrlTREM2_4	1	7.66742
CtrlTREM2_5	1	22.3125
CtrlTREM2_6	1	26.8163
AlzCV_1	2	8.63613
AlzCV_2	2	61.9873
AlzCV_3	2	59.282
AlzCV_4	2	8.47372
AlzCV_5	2	18.0384
AlzCV_6	2	97.3466
AlzCV_7	2	67.1916
AlzCV_8	2	30.2407
AlzCV_9	2	21.3547
AlzCV_10	2	54.41
AlzCV_11	2	4.64533
AlzCV_12	2	12.7623
AlzCV_13	2	12.7927
AlzCV_14	2	142.276
AlzCV_15	2	46.7658
AlzCV_16	2	22.5443
AlzCV_17	2	26.4357
AlzCV_18	2	17.0839
AlzTREM2_1	2	18.0695
AlzTREM2_2	2	8.56587
AlzTREM2_3	2	50.8839
AlzTREM2_4	2	52.9896
AlzTREM2_5	2	68.1668
AlzTREM2_6	2	22.4034
AlzTREM2_7	2	0
AlzTREM2_8	2	31.5738
AlzTREM2_9	2	67.332
AlzTREM2_10	2	73.2646
AlzTREM2_11	2	94.0085
AlzTREM2_12	2	96.4084
AlzTREM2_13	2	76.7647
CtrlCV_1	2	13.078
CtrlCV_2	2	12.7638
CtrlCV_3	2	25.7842
CtrlCV_4	2	28.3276
CtrlCV_5	2	0
CtrlCV_6	2	17.0661
CtrlTREM2_1	2	4.54443
CtrlTREM2_2	2	4.59536
CtrlTREM2_3	2	22.5578
CtrlTREM2_4	2	21.9057
CtrlTREM2_5	2	27.8167
CtrlTREM2_6	2	48.1572
AlzCV_1	3	60.1727
AlzCV_2	3	48.786
AlzCV_3	3	50.2458
AlzCV_4	3	6.86524
AlzCV_5	3	7.30718
AlzCV_6	3	63.0946
AlzCV_7	3	90.003
AlzCV_8	3	54.6009
AlzCV_9	3	19.3773
AlzCV_10	3	52.8982
AlzCV_11	3	24.0867
AlzCV_12	3	59.2812
AlzCV_13	3	23.4926
AlzCV_14	3	94.9273
AlzCV_15	3	90.9328
AlzCV_16	3	20.4567
AlzCV_17	3	22.8456
AlzCV_18	3	16.6093
AlzTREM2_1	3	61.4862
AlzTREM2_2	3	33.3115
AlzTREM2_3	3	76.4538
AlzTREM2_4	3	55.8104
AlzTREM2_5	3	89.7445
AlzTREM2_6	3	15.9727
AlzTREM2_7	3	30.4214
AlzTREM2_8	3	46.7757
AlzTREM2_9	3	97.4645
AlzTREM2_10	3	89.3854
AlzTREM2_11	3	80.3182
AlzTREM2_12	3	120.713
AlzTREM2_13	3	64.3883
CtrlCV_1	3	18.3656
CtrlCV_2	3	9.65156
CtrlCV_3	3	33.4237
CtrlCV_4	3	32.1306
CtrlCV_5	3	5.70675
CtrlCV_6	3	9.6786
CtrlTREM2_1	3	7.36361
CtrlTREM2_2	3	28.2954
CtrlTREM2_3	3	14.6207
CtrlTREM2_4	3	35.4951
CtrlTREM2_5	3	18.0292
CtrlTREM2_6	3	17.0252
AlzCV_1	4	45.3242
AlzCV_2	4	35.7497
AlzCV_3	4	25.7736
AlzCV_4	4	13.6837
AlzCV_5	4	7.28225
AlzCV_6	4	82.172
AlzCV_7	4	79.5691
AlzCV_8	4	52.3218
AlzCV_9	4	48.2781
AlzCV_10	4	25.6267
AlzCV_11	4	86.2665
AlzCV_12	4	10.3045
AlzCV_13	4	34.4301
AlzCV_14	4	101.361
AlzCV_15	4	61.7882
AlzCV_16	4	14.5621
AlzCV_17	4	35.5744
AlzCV_18	4	10.3454
AlzTREM2_1	4	47.4163
AlzTREM2_2	4	38.0392
AlzTREM2_3	4	48.5544
AlzTREM2_4	4	49.9154
AlzTREM2_5	4	68.7988
AlzTREM2_6	4	50.6489
AlzTREM2_7	4	10.3356
AlzTREM2_8	4	7.28378
AlzTREM2_9	4	126.852
AlzTREM2_10	4	93.9522
AlzTREM2_11	4	117.306
AlzTREM2_12	4	99.0713
AlzTREM2_13	4	120.316
CtrlCV_1	4	28.1584
CtrlCV_2	4	17.1762
CtrlCV_3	4	34.6976
CtrlCV_4	4	64.8045
CtrlCV_5	4	28.4364
CtrlCV_6	4	27.5588
CtrlTREM2_1	4	7.3385
CtrlTREM2_2	4	29.683
CtrlTREM2_3	4	36.4272
CtrlTREM2_4	4	0
CtrlTREM2_5	4	7.48656
CtrlTREM2_6	4	28.2785
AlzCV_1	5	40.0673
AlzCV_2	5	57.5179
AlzCV_3	5	64.3167
AlzCV_4	5	6.2902
AlzCV_5	5	6.69512
AlzCV_6	5	80.4738
AlzCV_7	5	68.166
AlzCV_8	5	44.8965
AlzCV_9	5	19.0224
AlzCV_10	5	13.4632
AlzCV_11	5	51.7247
AlzCV_12	5	55.2631
AlzCV_13	5	28.4887
AlzCV_14	5	116.486
AlzCV_15	5	74.1641
AlzCV_16	5	11.7145
AlzCV_17	5	13.0825
AlzCV_18	5	19.0226
AlzTREM2_1	5	53.6534
AlzTREM2_2	5	23.8448
AlzTREM2_3	5	41.2059
AlzTREM2_4	5	88.5041
AlzTREM2_5	5	61.6706
AlzTREM2_6	5	54.8806
AlzTREM2_7	5	26.923
AlzTREM2_8	5	25.112
AlzTREM2_9	5	93.2994
AlzTREM2_10	5	87.9768
AlzTREM2_11	5	111.02
AlzTREM2_12	5	89.4572
AlzTREM2_13	5	53.6319
CtrlCV_1	5	32.3602
CtrlCV_2	5	9.47479
CtrlCV_3	5	35.0901
CtrlCV_4	5	42.0562
CtrlCV_5	5	13.0719
CtrlCV_6	5	12.6685
CtrlTREM2_1	5	5.06012
CtrlTREM2_2	5	18.7617
CtrlTREM2_3	5	25.1177
CtrlTREM2_4	5	22.7654
CtrlTREM2_5	5	13.7659
CtrlTREM2_6	5	11.3744
AlzCV_1	6	37.3533
AlzCV_2	6	58.6245
AlzCV_3	6	45.0828
AlzCV_4	6	12.7156
AlzCV_5	6	5.57288
AlzCV_6	6	74.2105
AlzCV_7	6	68.7997
AlzCV_8	6	38.8962
AlzCV_9	6	6.78595
AlzCV_10	6	26.4152
AlzCV_11	6	65.6069
AlzCV_12	6	31.5428
AlzCV_13	6	42.91
AlzCV_14	6	67.2259
AlzCV_15	6	35.2758
AlzCV_16	6	9.55193
AlzCV_17	6	14.7787
AlzCV_18	6	27.144
AlzTREM2_1	6	24.7225
AlzTREM2_2	6	12.0978
AlzTREM2_3	6	14.6995
AlzTREM2_4	6	36.6396
AlzTREM2_5	6	49.641
AlzTREM2_6	6	31.6408
AlzTREM2_7	6	27.1182
AlzTREM2_8	6	35.8332
AlzTREM2_9	6	68.9435
AlzTREM2_10	6	85.974
AlzTREM2_11	6	43.7538
AlzTREM2_12	6	69.6271
AlzTREM2_13	6	39.0618
CtrlCV_1	6	28.4751
CtrlCV_2	6	12.0177
CtrlCV_3	6	28.829
CtrlCV_4	6	38.3407
CtrlCV_5	6	6.99477
CtrlCV_6	6	15.0642
CtrlTREM2_1	6	11.2318
CtrlTREM2_2	6	31.6394
CtrlTREM2_3	6	19.9118
CtrlTREM2_4	6	9.28137
CtrlTREM2_5	6	9.00307
CtrlTREM2_6	6	17.7762
Average cells/mm2 per layer per sample group
sample group	layer	cluster_15
AlzCV	1	20.18 ± 13.93
AlzCV	2	39.57 ± 36.17
AlzCV	3	44.78 ± 28.61
AlzCV	4	42.8 ± 29.19
AlzCV	5	42.83 ± 30.76
AlzCV	6	37.14 ± 22.59
AlzTREM2	1	19.07 ± 12.78
AlzTREM2	2	50.8 ± 32.04
AlzTREM2	3	66.33 ± 29.92
AlzTREM2	4	67.58 ± 40.42
AlzTREM2	5	62.4 ± 29.13
AlzTREM2	6	41.52 ± 22.03
CtrlCV	1	9.6 ± 5.5
CtrlCV	2	16.17 ± 10.23
CtrlCV	3	18.16 ± 12.06
CtrlCV	4	33.47 ± 16.35
CtrlCV	5	24.12 ± 13.98
CtrlCV	6	21.62 ± 12.06
CtrlTREM2	1	16.76 ± 8.05
CtrlTREM2	2	21.6 ± 16.28
CtrlTREM2	3	20.14 ± 10.1
CtrlTREM2	4	18.2 ± 15.03
CtrlTREM2	5	16.14 ± 7.52
CtrlTREM2	6	16.47 ± 8.7
Statistical analysis (Kruskal + Wilcoxon)
cluster	layer	group1	group2	p.adj	label
cluster_15	1	AlzCV	AlzTREM2	1
cluster_15	1	AlzCV	CtrlCV	0.472804
cluster_15	1	AlzTREM2	CtrlCV	0.472804
cluster_15	1	AlzTREM2	CtrlTREM2	1
cluster_15	1	CtrlCV	CtrlTREM2	0.472804
cluster_15	2	AlzCV	AlzTREM2	0.333142
cluster_15	2	AlzCV	CtrlCV	0.333142
cluster_15	2	AlzTREM2	CtrlCV	0.211297
cluster_15	2	AlzTREM2	CtrlTREM2	0.216546
cluster_15	2	CtrlCV	CtrlTREM2	0.688921
cluster_15	3	AlzCV	AlzTREM2	0.0822448
cluster_15	3	AlzCV	CtrlCV	0.0822448
cluster_15	3	AlzTREM2	CtrlCV	0.0130977	*
cluster_15	3	AlzTREM2	CtrlTREM2	0.0130977	*
cluster_15	3	CtrlCV	CtrlTREM2	0.810181
cluster_15	4	AlzCV	AlzTREM2	0.112264
cluster_15	4	AlzCV	CtrlCV	0.713868
cluster_15	4	AlzTREM2	CtrlCV	0.112264
cluster_15	4	AlzTREM2	CtrlTREM2	0.0448339	*
cluster_15	4	CtrlCV	CtrlTREM2	0.454173
cluster_15	5	AlzCV	AlzTREM2	0.122422
cluster_15	5	AlzCV	CtrlCV	0.206076
cluster_15	5	AlzTREM2	CtrlCV	0.0372985	*
cluster_15	5	AlzTREM2	CtrlTREM2	0.00820963	**
cluster_15	5	CtrlCV	CtrlTREM2	0.47117
cluster_15	6	AlzCV	AlzTREM2	0.588899
cluster_15	6	AlzCV	CtrlCV	0.290401
cluster_15	6	AlzTREM2	CtrlCV	0.118678
cluster_15	6	AlzTREM2	CtrlTREM2	0.0580352
cluster_15	6	CtrlCV	CtrlTREM2	0.588899

## Sheet: Fig. 5.G
Fig. 5.G - Density of Ab+ masked plaques area per cortical layer in CtrlCV, CltrTREM2, AlzCV and AlzTREM2 samples
Ab+ masked plaques area/mm2 per sample
sample	layer	Mask pixel area
AlzCV_1	1	32172.2
AlzCV_2	1	82324
AlzCV_3	1	96041.2
AlzCV_4	1	82138
AlzCV_5	1	51637.1
AlzCV_6	1	16460.6
AlzCV_7	1	8810.43
AlzCV_8	1	8350.57
AlzCV_9	1	4360.61
AlzCV_10	1	0
AlzCV_11	1	0
AlzCV_12	1	2616.22
AlzCV_13	1	23616.9
AlzCV_14	1	14446.6
AlzCV_15	1	25232.3
AlzCV_16	1	17500.3
AlzCV_17	1	22412.7
AlzCV_18	1	25608.7
AlzTREM2_1	1	25683.4
AlzTREM2_2	1	73598.5
AlzTREM2_3	1	75740.1
AlzTREM2_4	1	74189.4
AlzTREM2_5	1	68239.3
AlzTREM2_6	1	35371.8
AlzTREM2_7	1	9003.07
AlzTREM2_8	1	3751.99
AlzTREM2_9	1	8217.65
AlzTREM2_10	1	4482.23
AlzTREM2_11	1	977.488
AlzTREM2_12	1	3050.75
AlzTREM2_13	1	3029.8
CtrlCV_1	1	36584.6
CtrlCV_2	1	32671.5
CtrlCV_3	1	4633.79
CtrlCV_4	1	14074.7
CtrlCV_5	1	18034.7
CtrlCV_6	1	18360
CtrlTREM2_1	1	30617
CtrlTREM2_2	1	29240.8
CtrlTREM2_3	1	12257.3
CtrlTREM2_4	1	27470.9
CtrlTREM2_5	1	12542.9
CtrlTREM2_6	1	5018.34
AlzCV_1	2	15098.7
AlzCV_2	2	23548.4
AlzCV_3	2	24242.4
AlzCV_4	2	27038.9
AlzCV_5	2	8725.72
AlzCV_6	2	6319.75
AlzCV_7	2	8349.7
AlzCV_8	2	26459.7
AlzCV_9	2	43822.7
AlzCV_10	2	32663.1
AlzCV_11	2	14932.1
AlzCV_12	2	4396.11
AlzCV_13	2	29825.7
AlzCV_14	2	28178.6
AlzCV_15	2	29514.7
AlzCV_16	2	23478.1
AlzCV_17	2	12048.6
AlzCV_18	2	60932.6
AlzTREM2_1	2	61016.4
AlzTREM2_2	2	93570.9
AlzTREM2_3	2	122408
AlzTREM2_4	2	100003
AlzTREM2_5	2	24487
AlzTREM2_6	2	36935
AlzTREM2_7	2	16956.8
AlzTREM2_8	2	19535.2
AlzTREM2_9	2	14106.8
AlzTREM2_10	2	13642.1
AlzTREM2_11	2	12376.8
AlzTREM2_12	2	0
AlzTREM2_13	2	0
CtrlCV_1	2	0
CtrlCV_2	2	0
CtrlCV_3	2	748.62
CtrlCV_4	2	0
CtrlCV_5	2	12654.9
CtrlCV_6	2	11038.9
CtrlTREM2_1	2	14270.3
CtrlTREM2_2	2	15677.2
CtrlTREM2_3	2	21352.6
CtrlTREM2_4	2	7325.41
CtrlTREM2_5	2	19564.6
CtrlTREM2_6	2	47156.9
AlzCV_1	3	35812.4
AlzCV_2	3	21097.2
AlzCV_3	3	33803
AlzCV_4	3	10895.7
AlzCV_5	3	0
AlzCV_6	3	0
AlzCV_7	3	0
AlzCV_8	3	0
AlzCV_9	3	0
AlzCV_10	3	0
AlzCV_11	3	19028.4
AlzCV_12	3	5313.58
AlzCV_13	3	0
AlzCV_14	3	0
AlzCV_15	3	0
AlzCV_16	3	595.816
AlzCV_17	3	11725.8
AlzCV_18	3	8866.55
AlzTREM2_1	3	14058.4
AlzTREM2_2	3	15318.1
AlzTREM2_3	3	6879.83
AlzTREM2_4	3	3505.34
AlzTREM2_5	3	12309.4
AlzTREM2_6	3	17699.1
AlzTREM2_7	3	24653
AlzTREM2_8	3	18857.1
AlzTREM2_9	3	24021.6
AlzTREM2_10	3	15875
AlzTREM2_11	3	15294.7
AlzTREM2_12	3	8917.07
AlzTREM2_13	3	26810.2
CtrlCV_1	3	31358.2
CtrlCV_2	3	38973.5
CtrlCV_3	3	6962.26
CtrlCV_4	3	10732.8
CtrlCV_5	3	10107.4
CtrlCV_6	3	5260.32
CtrlTREM2_1	3	3611.7
CtrlTREM2_2	3	7506.34
CtrlTREM2_3	3	4558.49
CtrlTREM2_4	3	18553.2
CtrlTREM2_5	3	41225.9
CtrlTREM2_6	3	40226.4
AlzCV_1	4	18971.4
AlzCV_2	4	35159.1
AlzCV_3	4	27984.1
AlzCV_4	4	22713.3
AlzCV_5	4	21613.1
AlzCV_6	4	43774.6
AlzCV_7	4	66452.8
AlzCV_8	4	14649.1
AlzCV_9	4	10024.5
AlzCV_10	4	32842.7
AlzCV_11	4	17627
AlzCV_12	4	20083.5
AlzCV_13	4	35222.7
AlzCV_14	4	30388.9
AlzCV_15	4	1286.99
AlzCV_16	4	13652.5
AlzCV_17	4	15834.5
AlzCV_18	4	37407.2
AlzTREM2_1	4	48156.8
AlzTREM2_2	4	24507.9
AlzTREM2_3	4	5934.37
AlzTREM2_4	4	12079.6
AlzTREM2_5	4	38993.7
AlzTREM2_6	4	43226.6
AlzTREM2_7	4	24160.3
AlzTREM2_8	4	34542.3
AlzTREM2_9	4	16061.2
AlzTREM2_10	4	24671.2
AlzTREM2_11	4	47078.5
AlzTREM2_12	4	56699.6
AlzTREM2_13	4	16258.8
CtrlCV_1	4	30227.3
CtrlCV_2	4	8971.37
CtrlCV_3	4	14498.3
CtrlCV_4	4	8791.75
CtrlCV_5	4	27603.3
CtrlCV_6	4	10762.7
CtrlTREM2_1	4	13884.3
CtrlTREM2_2	4	20302
CtrlTREM2_3	4	0
CtrlTREM2_4	4	16113.9
CtrlTREM2_5	4	9028.88
CtrlTREM2_6	4	25089.7
AlzCV_1	5	22481.6
AlzCV_2	5	5744.58
AlzCV_3	5	11546.1
AlzCV_4	5	11468.2
AlzCV_5	5	33866.3
AlzCV_6	5	20688.2
AlzCV_7	5	20667.9
AlzCV_8	5	21346.1
AlzCV_9	5	17087.6
AlzCV_10	5	25422.7
AlzCV_11	5	48818
AlzCV_12	5	35008.4
AlzCV_13	5	27449.5
AlzCV_14	5	8522.65
AlzCV_15	5	0
AlzCV_16	5	0
AlzCV_17	5	919.693
AlzCV_18	5	0
AlzTREM2_1	5	1187.62
AlzTREM2_2	5	1785.47
AlzTREM2_3	5	0
AlzTREM2_4	5	0
AlzTREM2_5	5	0
AlzTREM2_6	5	0
AlzTREM2_7	5	729.559
AlzTREM2_8	5	0
AlzTREM2_9	5	0
AlzTREM2_10	5	0
AlzTREM2_11	5	2293.7
AlzTREM2_12	5	176.958
AlzTREM2_13	5	2366.99
CtrlCV_1	5	462.022
CtrlCV_2	5	0
CtrlCV_3	5	0
CtrlCV_4	5	859.877
CtrlCV_5	5	0
CtrlCV_6	5	0
CtrlTREM2_1	5	0
CtrlTREM2_2	5	1791.32
CtrlTREM2_3	5	0
CtrlTREM2_4	5	1830.44
CtrlTREM2_5	5	7077.12
CtrlTREM2_6	5	2797.38
AlzCV_1	6	1504.65
AlzCV_2	6	0
AlzCV_3	6	0
AlzCV_4	6	0
AlzCV_5	6	1918.78
AlzCV_6	6	631.839
AlzCV_7	6	0
AlzCV_8	6	0
AlzCV_9	6	0
AlzCV_10	6	0
AlzCV_11	6	0
AlzCV_12	6	0
AlzCV_13	6	0
AlzCV_14	6	0
AlzCV_15	6	0
AlzCV_16	6	0
AlzCV_17	6	0
AlzCV_18	6	0
AlzTREM2_1	6	0
AlzTREM2_2	6	0
AlzTREM2_3	6	0
AlzTREM2_4	6	0
AlzTREM2_5	6	8476.6
AlzTREM2_6	6	2136.68
AlzTREM2_7	6	0
AlzTREM2_8	6	10885.8
AlzTREM2_9	6	7171.93
AlzTREM2_10	6	5558.54
AlzTREM2_11	6	4580.94
AlzTREM2_12	6	1009.81
AlzTREM2_13	6	713.119
CtrlCV_1	6	20992.1
CtrlCV_2	6	19805.5
CtrlCV_3	6	10037.8
CtrlCV_4	6	1313.89
CtrlCV_5	6	2541.53
CtrlCV_6	6	1312.81
CtrlTREM2_1	6	0
CtrlTREM2_2	6	0
CtrlTREM2_3	6	593.043
CtrlTREM2_4	6	6578.29
CtrlTREM2_5	6	4015.15
CtrlTREM2_6	6	0
Average Ab+ masked plaques area/mm2 per sample group
sample group	layer	Mask pixel area
AlzCV	1	16513.97 ± 15439.67
AlzCV	2	25183.14 ± 25434.08
AlzCV	3	29274.34 ± 29753.89
AlzCV	4	26743.8 ± 33748.36
AlzCV	5	24690.07 ± 26555.79
AlzCV	6	11587.67 ± 9827.34
AlzTREM2	1	15844.72 ± 7917.06
AlzTREM2	2	21607.15 ± 12927.57
AlzTREM2	3	32112.16 ± 15118.3
AlzTREM2	4	27276.84 ± 16487.94
AlzTREM2	5	24958.41 ± 9196.46
AlzTREM2	6	11813.36 ± 7849.81
CtrlCV	1	298.55 ± 731.3
CtrlCV	2	0 ± 0
CtrlCV	3	983.95 ± 936.79
CtrlCV	4	1528.81 ± 2820.46
CtrlCV	5	1285.56 ± 1082.02
CtrlCV	6	625.36 ± 814.73
CtrlTREM2	1	5312.98 ± 8829.51
CtrlTREM2	2	4496.24 ± 8029.91
CtrlTREM2	3	2698.23 ± 4202.94
CtrlTREM2	4	3491.62 ± 3596.93
CtrlTREM2	5	1617.19 ± 1579.49
CtrlTREM2	6	337.66 ± 556.41
Statistical analysis (Kruskal + Wilcoxon)
layer	group1	group2	p.adj	label
1	AlzCV	AlzTREM2	0.645118
1	AlzCV	CtrlCV	0.00546361	**
1	AlzCV	CtrlTREM2	0.0833108
1	AlzTREM2	CtrlCV	0.00546361	**
1	AlzTREM2	CtrlTREM2	0.0603337
1	CtrlCV	CtrlTREM2	0.554341
2	AlzCV	AlzTREM2	0.508872
2	AlzCV	CtrlCV	0.00376434	**
2	AlzCV	CtrlTREM2	0.0306983	*
2	AlzTREM2	CtrlCV	0.00362505	**
2	AlzTREM2	CtrlTREM2	0.0144264	*
2	CtrlCV	CtrlTREM2	0.210881
3	AlzCV	AlzTREM2	0.20049
3	AlzCV	CtrlCV	0.0193972	*
3	AlzCV	CtrlTREM2	0.0193972	*
3	AlzTREM2	CtrlCV	0.00437843	**
3	AlzTREM2	CtrlTREM2	0.00544337	**
3	CtrlCV	CtrlTREM2	0.933836
4	AlzCV	AlzTREM2	0.231354
4	AlzCV	CtrlCV	0.047515	*
4	AlzCV	CtrlTREM2	0.0833108
4	AlzTREM2	CtrlCV	0.0055198	**
4	AlzTREM2	CtrlTREM2	0.0055198	**
4	CtrlCV	CtrlTREM2	0.454958
5	AlzCV	AlzTREM2	0.346277
5	AlzCV	CtrlCV	0.0616928
5	AlzCV	CtrlTREM2	0.0616928
5	AlzTREM2	CtrlCV	0.00220104	**
5	AlzTREM2	CtrlTREM2	0.00220104	**
5	CtrlCV	CtrlTREM2	0.935736
6	AlzCV	AlzTREM2	0.825717
6	AlzCV	CtrlCV	0.0066464	**
6	AlzCV	CtrlTREM2	0.0066464	**
6	AlzTREM2	CtrlCV	0.00402531	**
6	AlzTREM2	CtrlTREM2	0.00402531	**
6	CtrlCV	CtrlTREM2	0.638394
