# Supplementary material for: Intracellular accumulation of amyloid-ß is a marker of selective neuronal vulnerability in Alzheimer’s disease
Source: Nat Commun. 2025 Jun 4;16:5189. doi: 10.1038/s41467-025-60328-w (PMC12137956; doi:10.1038/s41467-025-60328-w)
Supplement: Supplementary file 6 — Source Data [file 41467_2025_60328_MOESM6_ESM.zip › Source data Supp Figures.xlsx]

## Sheet: Fig.S3.A
Fig. S3.A - Total number of cells forming each identified cluster
cluster	sample #1	sample #2	sample #3	sample #4	sample #5	sample #6	sample #7	sample #8	sample #9	sample #10	sample #11	sample #12	sample #13	sample #14	sample #15	sample #16	sample #17	sample #18	sample #19	sample #20	sample #21	sample #22	sample #23	sample #24	sample #25	sample #26	sample #27	sample #28	sample #29	sample #30	sample #31	sample #32	sample #33	sample #34	sample #35	sample #36	sample #37	sample #38	sample #39	sample #40	sample #41	sample #42	sample #43	total
cluster_0	410	169	245	231	343	223	164	454	149	139	161	398	155	214	192	137	101	357	394	505	318	229	487	372	308	544	567	309	317	374	243	152	281	417	273	299	281	381	323	420	298	483	492	13309
cluster_1	279	195	262	272	249	377	296	265	197	335	182	230	223	155	150	157	143	254	212	212	243	255	312	353	261	411	385	269	379	276	212	279	304	343	425	253	391	333	219	183	335	301	342	11709
cluster_2	388	177	185	375	182	260	146	446	180	242	140	258	213	257	112	194	139	430	321	380	273	100	184	348	81	309	406	15	144	266	188	680	444	310	152	365	178	135	248	301	445	269	310	11176
cluster_3	214	227	453	225	186	285	80	172	246	114	211	224	218	271	185	177	158	153	183	165	227	260	295	296	376	241	350	236	378	271	151	149	167	349	284	307	297	433	416	277	225	390	328	10850
cluster_4	288	235	190	86	252	276	44	424	229	57	193	296	236	188	96	74	64	185	165	277	275	247	158	429	309	237	245	117	267	278	110	240	177	420	239	383	321	257	313	197	398	377	617	10466
cluster_5	393	114	388	317	343	236	118	297	183	103	111	300	77	148	76	51	30	140	90	195	246	295	445	234	478	226	324	264	297	222	189	257	91	208	102	246	219	308	219	119	245	216	405	9565
cluster_6	159	369	296	261	230	258	125	251	346	103	255	125	235	113	66	221	52	272	110	188	157	339	144	411	383	263	154	209	271	220	71	164	274	357	146	350	278	220	251	177	129	250	301	9554
cluster_7	139	237	136	145	119	308	211	208	185	204	198	192	176	264	109	167	103	311	267	300	144	231	232	110	126	253	173	205	262	149	69	182	153	155	295	240	186	159	264	264	170	222	177	8400
cluster_8	392	260	352	366	169	272	167	167	221	138	208	243	256	214	94	143	144	133	190	307	303	185	78	197	338	195	216	133	149	248	109	139	190	107	141	87	59	41	112	87	286	275	115	8226
cluster_9	195	311	345	139	128	230	194	122	157	101	79	142	179	164	143	221	110	160	51	235	203	175	112	206	275	186	190	69	233	291	121	127	97	266	25	174	103	65	308	448	392	224	57	7753
cluster_10	184	143	109	98	190	135	17	229	157	27	115	227	269	148	119	134	165	194	182	254	120	175	138	265	179	237	246	44	158	168	146	175	159	249	233	203	179	274	185	211	217	216	243	7516
cluster_11	215	226	489	224	71	169	126	101	170	122	159	88	74	202	90	183	118	123	173	148	249	143	235	50	224	163	327	95	235	238	136	115	113	155	161	149	164	91	212	163	90	124	55	6958
cluster_12	231	211	166	127	143	169	118	196	174	75	136	142	228	222	127	107	122	127	115	107	148	161	201	148	262	129	176	127	128	172	107	156	109	171	185	270	168	288	131	101	96	133	154	6764
cluster_13	252	117	238	109	98	74	78	123	107	68	107	115	177	182	113	154	80	177	169	137	164	98	175	141	190	186	210	151	134	180	224	94	187	187	146	164	128	190	185	277	182	318	133	6719
cluster_14	119	200	240	176	120	121	46	150	201	73	140	106	106	177	44	56	48	88	161	189	55	158	241	146	196	264	231	161	203	248	90	83	68	128	141	183	190	382	202	66	179	207	97	6480
cluster_15	86	43	104	121	29	55	29	86	76	60	50	75	135	189	162	34	26	250	237	152	59	102	156	128	128	324	206	56	64	73	132	78	132	173	211	107	82	106	267	296	265	297	177	5618
cluster_16	57	114	144	70	91	151	126	100	100	96	119	210	185	80	69	117	116	187	126	103	146	134	95	98	163	111	149	87	95	103	98	145	96	110	148	113	102	124	99	155	211	152	94	5189
cluster_17	87	129	116	153	43	102	85	59	107	127	72	26	206	269	169	119	152	159	76	66	61	107	83	214	109	143	74	104	121	106	77	67	103	161	227	110	130	107	122	212	176	105	105	5146
cluster_18	87	183	182	247	77	126	76	70	130	91	134	54	124	92	60	121	55	114	94	93	78	89	135	307	221	87	127	119	105	153	89	108	223	101	106	149	90	145	79	91	87	112	101	5112
cluster_19	175	83	118	135	173	126	44	156	93	50	50	163	104	102	68	52	57	131	107	154	144	89	148	132	179	119	138	115	153	102	116	110	69	145	127	138	166	145	129	84	99	117	140	5045
cluster_20	77	101	133	111	80	191	59	61	132	32	104	88	117	72	68	64	45	168	87	68	105	123	116	135	138	175	139	96	115	82	72	97	112	182	91	181	128	159	162	156	133	208	141	4904
cluster_21	99	88	105	69	79	91	106	37	52	113	202	65	104	163	121	76	142	101	166	58	50	83	91	52	125	206	81	88	86	54	76	76	62	85	42	55	26	125	105	96	133	100	39	3973
cluster_22	105	68	55	78	83	105	42	125	87	30	16	115	62	147	53	22	35	84	146	141	112	61	102	39	109	85	160	50	112	122	147	111	54	81	65	109	108	115	63	65	90	33	72	3664
cluster_23	74	102	58	55	113	58	102	118	68	105	115	95	77	121	62	68	47	91	72	83	56	99	58	61	75	130	65	114	115	58	22	92	25	59	118	78	63	97	89	69	42	78	78	3425
cluster_24	128	60	65	51	68	95	37	58	59	20	29	116	55	53	37	43	37	85	127	127	96	81	177	53	96	97	147	20	61	109	127	79	84	51	25	99	69	126	80	42	40	129	107	3345
cluster_25	42	75	84	46	43	52	69	54	61	67	78	50	124	106	65	59	68	99	56	49	38	71	91	111	93	100	35	63	89	57	37	58	84	86	134	100	95	85	65	71	58	74	53	3095
cluster_26	96	35	95	63	55	62	33	61	41	14	49	64	41	71	65	33	33	100	56	59	65	90	67	86	88	57	73	44	44	102	53	67	104	88	70	81	89	72	90	117	104	128	101	3006
cluster_27	57	49	92	52	38	49	60	74	48	68	44	51	77	54	49	60	51	55	39	32	32	47	73	90	119	54	62	65	29	30	51	47	55	59	60	59	32	70	44	98	60	112	48	2495
cluster_28	90	93	177	129	10	58	32	36	37	32	41	72	128	24	37	37	21	39	45	63	66	51	67	9	121	88	86	29	40	30	32	17	41	30	33	67	14	122	39	56	62	84	36	2421
cluster_29	90	56	67	50	52	87	24	65	40	31	50	59	46	35	15	19	15	45	17	57	49	40	65	51	93	57	65	42	117	67	39	25	15	58	26	60	61	88	41	47	45	48	38	2157
cluster_30	41	32	70	31	41	49	7	53	26	9	24	95	9	32	14	15	7	5	27	23	49	77	34	53	31	38	25	60	46	34	21	45	7	42	33	33	53	59	51	24	29	28	46	1528
cluster_31	32	25	52	28	11	14	10	5	13	5	3	20	8	12	13	4	3	15	8	17	46	23	15	43	37	25	33	1	25	43	7	10	5	32	1	8	10	4	31	20	66	34	4	821
cluster_32	35	28	31	22	26	38	5	13	12	5	13	65	19	9	3	17	12	9	6	15	10	22	8	21	32	15	14	4	27	28	5	8	7	20	28	2	3	5	21	3	27	30	3	726
cluster_33	31	10	36	16	19	21	2	18	14	6	3	19	8	10	5	1	0	5	1	11	21	12	23	21	54	10	26	4	22	28	9	10	4	18	3	18	9	4	14	10	21	10	4	591
cluster_34	14	9	13	6	2	4	6	22	11	16	10	10	15	16	6	3	7	13	11	6	7	0	11	2	3	7	14	0	6	7	15	16	20	13	7	14	16	3	8	10	9	15	20	423
cluster_35	3	1	7	4	0	1	0	1	4	0	3	2	7	4	2	4	4	5	7	2	3	12	3	22	3	7	4	1	2	5	1	2	4	12	5	15	125	5	19	6	5	10	9	341
group	CtrlCV	CtrlCV	CtrlCV	CtrlCV	CtrlCV	CtrlCV	CtrlTREM2	CtrlTREM2	CtrlTREM2	CtrlTREM2	CtrlTREM2	CtrlTREM2	AlzCV	AlzCV	AlzCV	AlzCV	AlzCV	AlzCV	AlzCV	AlzCV	AlzCV	AlzCV	AlzCV	AlzCV	AlzCV	AlzCV	AlzCV	AlzCV	AlzCV	AlzCV	AlzTREM2	AlzTREM2	AlzTREM2	AlzTREM2	AlzTREM2	AlzTREM2	AlzTREM2	AlzTREM2	AlzTREM2	AlzTREM2	AlzTREM2	AlzTREM2	AlzTREM2
TREM2var	common allele	common allele	common allele	common allele	common allele	common allele	R47H orR62H	R47H orR62H	R47H orR62H	R47H orR62H	R47H orR62H	R47H orR62H	common allele	common allele	common allele	common allele	common allele	common allele	common allele	common allele	common allele	common allele	common allele	common allele	common allele	common allele	common allele	common allele	common allele	common allele	R47H	R47H	R47H	R47H	R47H	R47H	R62H	R62H	R62H	R62H	R62H	R62H	R62H

## Sheet: Fig.S4.A
Fig.S4.A - Synaptophysin and NTNG2 pixel area in CtrlCV, CltrTREM2, AlzCV and AlzTREM2 samples
Total maker+ pixel area per sample
Sample	NTNG2	Synapto
AlzCV_1	12686.3	10116.3
AlzCV_2	5896.33	5952.67
AlzCV_3	6936.33	5650.67
AlzCV_4	12736	3531.33
AlzCV_5	6172.33	788.333
AlzCV_6	10885	7678
AlzCV_7	7796	5297.67
AlzCV_8	17316.7	9693
AlzCV_9	15933.7	6239.67
AlzCV_10	7638	10058.3
AlzCV_11	7077.33	7222.67
AlzCV_12	13855.7	18057
AlzCV_13	10031.7	6943
AlzCV_14	12201.7	6343.33
AlzCV_15	12760.3	12677
AlzCV_16	11976.7	6631.33
AlzCV_17	10567	5107.33
AlzCV_18	14116.7	11284
AlzTREM2_1	6405.33	5126.33
AlzTREM2_2	12094	5872.67
AlzTREM2_3	11009.3	8814
AlzTREM2_4	14513.7	12833
AlzTREM2_5	4575.67	2276
AlzTREM2_6	11331.3	5658
AlzTREM2_7	17060.3	13040.3
AlzTREM2_8	7964.33	6715.67
AlzTREM2_9	10840	1957.67
AlzTREM2_10	11054.7	4852
AlzTREM2_11	12888.7	4202
AlzTREM2_12	12856	8546.67
AlzTREM2_13	11993.3	11609.3
CtrlCV_1	5920	6787
CtrlCV_2	11405.7	5513.33
CtrlCV_3	10930	4827.67
CtrlCV_4	9502.33	5398.67
CtrlCV_5	16282.3	11034.3
CtrlCV_6	13755	2358.67
CtrlTREM2_1	9833.67	1839.33
CtrlTREM2_2	9863.33	10348.3
CtrlTREM2_3	13475	9531
CtrlTREM2_4	13363	1507
CtrlTREM2_5	9593.67	2807.33
CtrlTREM2_6	18270	5183.67
Average maker+ pixel area per sample group
sample group	NTNG2	Synapto
AlzCV	10921.31 ± 3406.86	15355.67 ± 7304.61
AlzTREM2	11122.05 ± 3289.02	21107.51 ± 2664.58
CtrlCV	11299.22 ± 3554.57	1063.5 ± 853.23
CtrlTREM2	12399.78 ± 3389.28	949.39 ± 534.39
Statistical analysis (ANOVA + Tukey)
marker	group1	group2	p.adj	label
NTNG2	AlzCV	AlzTREM2	0.998438
NTNG2	AlzCV	CtrlCV	0.99526
NTNG2	AlzTREM2	CtrlCV	0.999567
NTNG2	AlzTREM2	CtrlTREM2	0.87006
NTNG2	CtrlCV	CtrlTREM2	0.942517
Synapto	AlzCV	AlzTREM2	0.95392
Synapto	AlzCV	CtrlCV	0.747346
Synapto	AlzTREM2	CtrlCV	0.938394
Synapto	AlzTREM2	CtrlTREM2	0.746399
Synapto	CtrlCV	CtrlTREM2	0.982798

## Sheet: Fig.S4.B
Fig.S4.B - Density of clustered neuronal cells per cortical layer in CtrlCV, CltrTREM2, AlzCV and AlzTREM2 samples
Cells/mm2 per layer per sample
Sample	layer	cluster_1	cluster_5	cluster_7	cluster_8	cluster_9	cluster_10	cluster_11	cluster_13	cluster_14	cluster_16	cluster_17	cluster_18	cluster_19	cluster_21	cluster_22	cluster_23	cluster_25	cluster_26	cluster_27	cluster_28	cluster_29	cluster_31	cluster_32	cluster_33
AlzCV_1	1	37.7852	18.8926	18.8926	26.4496	13.2248	5.66778	1.88926	9.44629	41.5637	54.7885	1.88926	18.8926	11.3356	17.0033	0	17.0033	9.44629	3.77852	3.77852	1.88926	0	0	1.88926	1.88926
AlzCV_2	1	17.4349	5.81163	61.9907	21.3093	13.5605	27.1209	32.9326	32.9326	44.5558	23.2465	36.807	30.9953	17.4349	79.4256	0	15.4977	7.74884	29.0581	9.68605	7.74884	3.87442	1.93721	0	0
AlzCV_3	1	25.9373	7.98071	25.9373	25.9373	7.98071	15.9614	11.9711	19.9518	9.97589	7.98071	39.9036	25.9373	25.9373	47.8843	15.9614	3.99036	21.947	23.9421	11.9711	11.9711	1.99518	1.99518	1.99518	0
AlzCV_4	1	12.9761	5.56119	16.6836	12.9761	18.5373	11.1224	14.8298	12.9761	3.70746	20.391	5.56119	12.9761	11.1224	20.391	0	3.70746	3.70746	0	7.41492	1.85373	0	0	1.85373	0
AlzCV_5	1	7.89224	3.94612	27.6228	15.7845	17.7575	9.86529	3.94612	13.8114	21.7036	31.5689	5.91918	0	9.86529	35.5151	1.97306	9.86529	7.89224	1.97306	9.86529	3.94612	0	0	3.94612	0
AlzCV_6	1	15.4878	15.4878	63.8872	5.80793	15.4878	23.2317	11.6159	40.6555	71.6311	50.3354	7.74391	19.3598	56.1433	34.8476	21.2957	9.67988	9.67988	13.5518	9.67988	3.87195	3.87195	0	0	0
AlzCV_7	1	27.4381	7.83945	76.4347	27.4381	7.83945	15.6789	25.4782	47.0367	94.0734	29.3979	3.91973	25.4782	37.2374	97.9931	17.6388	13.719	15.6789	9.79931	7.83945	11.7592	1.95986	0	3.91973	0
AlzCV_8	1	41.5832	0	24.5719	37.803	11.3409	1.89015	9.45074	22.6818	49.1438	32.1325	9.45074	17.0113	24.5719	45.3635	0	11.3409	5.67044	13.231	17.0113	15.1212	7.56059	5.67044	1.89015	0
AlzCV_9	1	7.47457	3.73729	26.161	37.3729	11.2119	5.60593	13.0805	29.8983	26.161	35.5042	0	16.8178	39.2415	16.8178	14.9491	5.60593	1.86864	11.2119	0	18.6864	3.73729	0	0	0
AlzCV_10	1	1.98381	3.96761	41.6599	5.95142	13.8866	13.8866	7.93522	9.91903	91.2551	25.7895	7.93522	27.7733	37.6923	53.5628	3.96761	5.95142	3.96761	13.8866	3.96761	0	3.96761	0	1.98381	0
AlzCV_11	1	0	6.09733	10.1622	8.12977	12.1947	0	4.06488	48.7786	42.6813	22.3569	2.03244	168.693	12.1947	32.5191	0	10.1622	12.1947	4.06488	2.03244	6.09733	0	0	0	0
AlzCV_12	1	20.474	11.1676	42.8092	33.5028	11.1676	31.6416	1.86127	13.0289	20.474	1.86127	14.8902	18.6127	70.7282	37.2254	3.72254	7.44508	1.86127	29.7803	3.72254	3.72254	3.72254	0	1.86127	0
AlzCV_13	1	26.1198	9.3285	33.5826	29.8512	11.1942	91.4193	16.7913	27.9855	24.2541	22.3884	9.3285	76.4937	41.0454	54.1053	7.4628	13.0599	13.0599	16.7913	18.657	22.3884	5.5971	0	3.7314	0
AlzCV_14	1	38.4479	18.3085	51.2639	23.8011	9.15427	32.9554	14.6468	38.4479	21.9703	21.9703	20.1394	75.065	73.2342	12.816	25.632	31.1245	10.9851	10.9851	5.49256	7.32342	1.83085	0	0	0
AlzCV_15	1	5.58031	29.7617	72.5441	13.0207	5.58031	65.1036	48.3627	66.9638	57.6632	9.30052	14.8808	42.7824	68.8239	13.0207	52.0829	13.0207	0	22.3213	3.72021	5.58031	9.30052	0	0	1.8601
AlzCV_16	1	3.94547	15.7819	53.2638	59.182	11.8364	21.7001	13.8091	61.1547	23.6728	17.7546	0	47.3456	110.473	37.4819	17.7546	25.6455	1.97273	5.9182	9.86366	7.89093	0	0	0	1.97273
AlzCV_17	1	1.92771	5.78314	30.8434	19.2771	3.85542	38.5542	5.78314	15.4217	21.2048	9.63856	0	32.7711	44.3374	25.0603	21.2048	1.92771	3.85542	1.92771	1.92771	23.1325	3.85542	0	3.85542	0
AlzCV_18	1	0	3.73731	54.191	9.34328	3.73731	14.9492	11.2119	44.8477	14.9492	20.5552	0	28.0298	24.2925	33.6358	7.47462	24.2925	5.60597	20.5552	11.2119	1.86866	1.86866	0	1.86866	0
AlzTREM2_1	1	9.88232	3.95293	15.8117	29.6469	23.7176	25.694	15.8117	51.388	73.1291	29.6469	1.97646	17.7882	31.6234	57.3174	5.92939	5.92939	9.88232	11.8588	11.8588	7.90585	3.95293	0	0	0
AlzTREM2_2	1	35.6038	5.62166	95.5682	63.7121	14.9911	48.721	1.87389	31.8561	37.4777	80.5771	14.9911	37.4777	63.7121	44.9733	16.865	22.4866	18.7389	26.2344	24.3605	5.62166	3.74777	0	3.74777	0
AlzTREM2_3	1	26.3107	10.1195	54.6454	20.239	18.2151	50.5976	10.1195	32.3824	16.1912	22.2629	16.1912	66.7888	44.5258	28.3346	34.4063	6.07171	20.239	38.4541	26.3107	16.1912	4.0478	0	0	0
AlzTREM2_4	1	9.66009	3.86403	23.1842	15.4561	23.1842	27.0482	5.79605	5.79605	11.5921	7.72807	3.86403	36.7083	67.6206	36.7083	11.5921	21.2522	0	9.66009	0	1.93202	1.93202	0	0	0
AlzTREM2_5	1	68.9695	7.45616	109.978	39.1448	11.1842	117.434	52.1931	55.9212	61.5133	42.8729	22.3685	37.2808	55.9212	27.9606	31.6887	39.1448	18.6404	9.3202	7.45616	7.45616	0	0	3.72808	1.86404
AlzTREM2_6	1	7.84163	3.92082	33.3269	19.6041	1.96041	7.84163	7.84163	5.88122	3.92082	11.7624	1.96041	17.6437	54.8914	9.80204	3.92082	9.80204	5.88122	9.80204	1.96041	1.96041	0	0	0	0
AlzTREM2_7	1	0	28.0032	37.3376	9.33441	7.46753	7.46753	5.60064	16.8019	31.737	7.46753	7.46753	18.6688	119.48	7.46753	7.46753	20.5357	11.2013	11.2013	7.46753	0	7.46753	0	0	1.86688
AlzTREM2_8	1	0	17.7613	35.5225	0	5.92042	69.0715	13.8143	61.1776	3.94694	19.7347	1.97347	161.825	73.0185	29.6021	41.4429	19.7347	9.86736	1.97347	13.8143	61.1776	5.92042	0	0	0
AlzTREM2_9	1	37.3152	3.92792	100.162	51.0629	15.7117	31.4233	7.85583	21.6035	21.6035	9.81979	7.85583	100.162	49.099	15.7117	0	15.7117	1.96396	27.4954	5.89188	1.96396	5.89188	0	3.92792	0
AlzTREM2_10	1	20.7415	5.65677	39.5974	5.65677	13.1991	37.7118	22.6271	30.1694	9.42795	20.7415	13.1991	9.42795	41.483	11.3135	18.8559	9.42795	3.77118	13.1991	3.77118	1.88559	0	1.88559	0	0
AlzTREM2_11	1	22.4351	5.60877	48.6094	13.0871	13.0871	9.34795	0	26.1743	22.4351	74.7836	3.73918	44.8702	22.4351	35.5222	3.73918	9.34795	3.73918	5.60877	5.60877	3.73918	5.60877	1.86959	0	0
AlzTREM2_12	1	9.58659	1.91732	40.2637	40.2637	19.1732	30.6771	17.2559	49.8503	15.3385	28.7598	7.66927	30.6771	38.3464	30.6771	7.66927	11.5039	3.83464	21.0905	17.2559	13.4212	1.91732	0	3.83464	0
AlzTREM2_13	1	11.854	11.854	35.5621	21.7324	9.87836	23.7081	5.92701	19.7567	13.8297	7.90268	7.90268	19.7567	77.0512	11.854	23.7081	19.7567	7.90268	5.92701	5.92701	5.92701	0	0	0	0
CtrlCV_1	1	3.81463	9.53657	5.72194	11.4439	5.72194	59.1267	32.4243	55.3121	13.3512	32.4243	1.90731	59.1267	43.8682	24.7951	7.62926	22.8878	1.90731	9.53657	7.62926	7.62926	7.62926	0	0	0
CtrlCV_2	1	16.7534	5.58446	40.9527	18.6149	27.9223	35.3683	16.7534	13.0304	39.0912	14.8919	9.30744	35.3683	33.5068	35.3683	26.0608	11.1689	1.86149	5.58446	1.86149	1.86149	0	3.72298	1.86149	0
CtrlCV_3	1	24.4426	11.2812	75.208	50.7654	13.1614	33.8436	95.8902	82.7288	1.8802	18.802	18.802	20.6822	52.6456	3.7604	20.6822	13.1614	16.9218	20.6822	13.1614	15.0416	11.2812	0	1.8802	0
CtrlCV_4	1	10.3283	22.7223	68.167	26.8537	12.394	49.576	18.591	70.2327	37.182	24.788	4.13133	53.7073	90.8894	45.4447	10.3283	26.8537	26.8537	8.26267	24.788	55.773	0	2.06567	0	0
CtrlCV_5	1	0	5.77844	30.8183	21.1876	3.85229	53.9321	3.85229	5.77844	28.8922	3.85229	0	30.8183	132.904	21.1876	11.5569	1.92615	3.85229	11.5569	1.92615	0	1.92615	0	0	0
CtrlCV_6	1	11.2002	7.46681	39.2008	9.33351	18.667	39.2008	14.9336	24.2671	22.4004	26.1338	1.8667	28.0005	63.4679	46.6676	16.8003	3.73341	13.0669	11.2002	5.60011	20.5337	1.8667	0	0	0
CtrlTREM2_1	1	1.9883	1.9883	17.8947	11.9298	15.9064	3.9766	9.94149	3.9766	27.8362	21.8713	3.9766	9.94149	15.9064	9.94149	3.9766	0	3.9766	0	5.96489	7.95319	0	0	0	0
CtrlTREM2_2	1	2.01058	8.04233	56.2963	22.1164	16.0847	46.2434	4.02117	12.0635	32.1693	26.1376	10.0529	12.0635	38.2011	20.1058	4.02117	6.03175	8.04233	14.0741	12.0635	10.0529	6.03175	2.01058	2.01058	2.01058
CtrlTREM2_3	1	1.97392	17.7653	15.7914	31.5827	21.7131	21.7131	9.8696	13.8174	15.7914	5.92176	0	19.7392	51.3219	11.8435	29.6088	13.8174	0	1.97392	5.92176	3.94784	0	1.97392	1.97392	1.97392
CtrlTREM2_4	1	0	1.91686	28.7528	49.8382	13.418	19.1686	9.58428	9.58428	93.9259	32.5865	0	23.0023	17.2517	5.75057	5.75057	5.75057	3.83371	3.83371	3.83371	1.91686	3.83371	0	1.91686	1.91686
CtrlTREM2_5	1	4.05683	10.1421	48.6819	38.5399	18.2557	22.3125	14.1989	18.2557	107.506	30.4262	10.1421	14.1989	36.5114	44.6251	6.08524	40.5683	0	14.1989	10.1421	4.05683	4.05683	0	0	0
CtrlTREM2_6	1	3.8309	7.6618	28.7317	13.4081	21.0699	47.8862	9.57724	44.0553	3.8309	13.4081	0	42.1399	91.9415	22.9854	11.4927	0	9.57724	36.3935	7.6618	19.1545	1.91545	0	1.91545	1.91545
AlzCV_1	2	17.2723	8.63613	56.1349	64.771	4.31807	86.3613	8.63613	56.1349	21.5903	38.8626	25.9084	21.5903	73.4071	64.771	34.5445	4.31807	8.63613	12.9542	12.9542	0	0	8.63613	0	0
AlzCV_2	2	53.132	17.7107	88.5533	44.2766	8.85533	35.4213	17.7107	79.6979	57.5596	26.566	70.8426	26.566	115.119	119.547	101.836	39.849	30.9936	8.85533	4.42766	0	0	0	0	0
AlzCV_3	2	22.8008	22.8008	31.9211	41.0414	22.8008	31.9211	18.2406	9.12031	9.12031	13.6805	59.282	31.9211	31.9211	45.6016	45.6016	0	9.12031	31.9211	13.6805	13.6805	0	0	0	0
AlzCV_4	2	16.9474	0	42.3686	46.6055	8.47372	93.211	25.4212	12.7106	8.47372	42.3686	16.9474	29.658	33.8949	25.4212	21.1843	29.658	16.9474	0	8.47372	4.23686	0	0	0	0
AlzCV_5	2	9.0192	13.5288	13.5288	58.6248	9.0192	85.6824	22.548	13.5288	9.0192	27.0576	22.548	4.5096	54.1152	85.6824	45.096	18.0384	18.0384	13.5288	13.5288	4.5096	4.5096	0	4.5096	0
AlzCV_6	2	39.8236	26.5491	150.445	57.523	17.6994	35.3988	39.8236	39.8236	44.2485	44.2485	4.42485	53.0981	75.2224	26.5491	48.6733	8.84969	13.2745	26.5491	22.1242	17.6994	4.42485	0	0	0
AlzCV_7	2	22.3972	8.95888	76.1505	35.8355	8.95888	67.1916	17.9178	40.315	8.95888	31.3561	13.4383	13.4383	116.465	35.8355	80.6299	17.9178	0	13.4383	8.95888	8.95888	4.47944	0	8.95888	0
AlzCV_8	2	47.5211	4.3201	69.1216	21.6005	12.9603	25.9206	4.3201	8.6402	43.201	21.6005	4.3201	4.3201	90.7221	8.6402	47.5211	4.3201	4.3201	8.6402	4.3201	25.9206	0	4.3201	0	0
AlzCV_9	2	34.1676	12.8128	76.8771	64.0642	4.27095	38.4385	93.9609	76.8771	8.5419	55.5223	4.27095	25.6257	192.193	12.8128	55.5223	12.8128	8.5419	12.8128	0	34.1676	4.27095	0	4.27095	0
AlzCV_10	2	4.53416	9.06833	18.1367	31.7391	4.53416	45.3416	4.53416	27.205	58.9441	4.53416	13.6025	27.205	104.286	49.8758	40.8075	22.6708	4.53416	27.205	4.53416	4.53416	9.06833	0	4.53416	0
AlzCV_11	2	0	23.2266	74.3252	0	18.5813	23.2266	83.6159	102.197	4.64533	37.1626	0	37.1626	120.778	37.1626	41.8079	9.29065	51.0986	27.872	41.8079	32.5173	4.64533	0	4.64533	4.64533
AlzCV_12	2	68.0655	12.7623	46.795	29.7787	17.0164	59.5573	4.2541	25.5246	46.795	21.2705	17.0164	76.5737	140.385	21.2705	46.795	21.2705	4.2541	17.0164	25.5246	4.2541	8.50819	4.2541	0	0
AlzCV_13	2	68.2276	55.4349	34.1138	89.5487	4.26422	51.1707	68.2276	98.0772	34.1138	17.0569	17.0569	46.9065	93.8129	59.6991	89.5487	55.4349	21.3211	21.3211	25.5853	29.8496	21.3211	0	0	0
AlzCV_14	2	66.9533	37.6612	96.2453	54.3995	20.9229	58.5841	33.4766	58.5841	29.2921	20.9229	41.8458	4.18458	92.0607	8.36916	33.4766	29.2921	29.2921	29.2921	12.5537	0	33.4766	0	0	0
AlzCV_15	2	12.7543	34.0115	21.2572	63.7715	8.50286	51.0172	127.543	106.286	89.2801	38.2629	25.5086	34.0115	136.046	4.25143	102.034	25.5086	17.0057	34.0115	8.50286	34.0115	8.50286	0	8.50286	0
AlzCV_16	2	4.50885	40.5797	63.124	49.5974	9.01771	18.0354	27.0531	67.6328	4.50885	4.50885	0	49.5974	90.1771	31.562	22.5443	45.0885	4.50885	9.01771	9.01771	0	9.01771	0	9.01771	0
AlzCV_17	2	8.81191	22.0298	74.9012	39.6536	26.4357	57.2774	70.4953	35.2476	44.0596	17.6238	4.40596	39.6536	154.208	39.6536	74.9012	44.0596	8.81191	0	13.2179	22.0298	13.2179	0	4.40596	0
AlzCV_18	2	8.54196	34.1678	123.858	21.3549	0	76.8776	72.6066	162.297	29.8969	8.54196	0	68.3357	81.1486	17.0839	89.6906	8.54196	8.54196	51.2517	12.8129	8.54196	29.8969	0	4.27098	0
AlzTREM2_1	2	27.1043	18.0695	31.6217	22.5869	13.5521	121.969	27.1043	99.3824	49.6912	9.03476	4.51738	9.03476	126.487	9.03476	90.3476	9.03476	0	22.5869	4.51738	18.0695	13.5521	0	4.51738	0
AlzTREM2_2	2	81.3757	17.1317	94.2245	42.8293	8.56587	68.5269	4.28293	17.1317	55.6781	29.9805	8.56587	29.9805	102.79	17.1317	85.6587	34.2635	8.56587	17.1317	12.8488	0	8.56587	0	4.28293	4.28293
AlzTREM2_3	2	78.6387	4.62581	83.2645	87.8903	18.5032	74.0129	18.5032	83.2645	27.7548	37.0065	60.1355	46.2581	37.0065	41.6323	64.7613	9.25161	23.129	46.2581	0	4.62581	9.25161	0	0	0
AlzTREM2_4	2	26.4948	8.83159	75.0685	39.7422	13.2474	128.058	44.158	26.4948	17.6632	13.2474	30.9106	26.4948	136.89	48.5738	44.158	44.158	0	44.158	0	0	4.4158	4.4158	8.83159	0
AlzTREM2_5	2	89.469	21.3021	85.2085	63.9064	12.7813	89.469	29.823	55.3855	38.3438	29.823	42.6043	29.823	127.813	12.7813	55.3855	17.0417	25.5626	17.0417	17.0417	8.52085	12.7813	0	21.3021	0
AlzTREM2_6	2	35.8455	26.8841	112.017	8.96137	0	94.0944	71.691	40.3262	17.9227	4.48069	17.9227	44.8069	143.382	31.3648	71.691	40.3262	22.4034	40.3262	22.4034	13.4421	0	0	0	0
AlzTREM2_7	2	12.8008	25.6015	76.8046	21.3346	8.53384	72.5377	38.4023	25.6015	51.2031	17.0677	55.47	12.8008	123.741	4.26692	29.8685	38.4023	21.3346	8.53384	12.8008	8.53384	0	0	0	0
AlzTREM2_8	2	0	18.0422	72.1687	13.5316	27.0633	117.274	9.02109	49.616	0	18.0422	4.51055	18.0422	153.359	22.5527	121.785	4.51055	13.5316	4.51055	27.0633	45.1055	13.5316	0	4.51055	0
AlzTREM2_9	2	35.9104	13.4664	94.2648	13.4664	26.9328	157.108	4.4888	76.3096	17.9552	26.9328	13.4664	13.4664	148.13	35.9104	26.9328	44.888	13.4664	53.8656	0	0	8.9776	0	8.9776	0
AlzTREM2_10	2	8.61936	17.2387	30.1678	17.2387	30.1678	38.7871	21.5484	43.0968	34.4775	8.61936	12.929	17.2387	81.8839	30.1678	25.8581	4.30968	21.5484	21.5484	0	12.929	4.30968	0	0	0
AlzTREM2_11	2	29.9118	8.54623	51.2774	25.6387	34.1849	21.3656	0	47.0043	8.54623	68.3698	8.54623	29.9118	42.7311	102.555	12.8193	12.8193	12.8193	8.54623	4.27311	0	8.54623	0	0	0
AlzTREM2_12	2	4.3822	4.3822	39.4398	92.0262	39.4398	35.0576	17.5288	96.4084	30.6754	35.0576	0	35.0576	96.4084	21.911	30.6754	21.911	17.5288	13.1466	4.3822	13.1466	4.3822	0	17.5288	0
AlzTREM2_13	2	4.51557	27.0934	58.7024	22.5779	4.51557	108.374	13.5467	31.609	31.609	9.03114	13.5467	13.5467	108.374	0	49.6713	36.1246	0	27.0934	9.03114	13.5467	18.0623	0	0	0
CtrlCV_1	2	21.7967	74.1087	21.7967	30.5153	30.5153	78.468	100.265	170.014	8.71867	4.35934	8.71867	43.5934	130.78	43.5934	52.312	74.1087	26.156	8.71867	43.5934	26.156	21.7967	0	4.35934	0
CtrlCV_2	2	68.0735	8.50919	51.0551	46.8005	21.273	25.5276	68.0735	25.5276	21.273	25.5276	8.50919	51.0551	93.6011	17.0184	93.6011	0	0	4.25459	4.25459	25.5276	12.7638	0	4.25459	0
CtrlCV_3	2	17.1894	38.6763	111.731	98.8393	17.1894	12.8921	163.3	124.624	12.8921	34.3789	51.5683	25.7842	60.1631	8.59472	17.1894	34.3789	47.271	8.59472	17.1894	17.1894	17.1894	0	0	0
CtrlCV_4	2	14.1638	23.6063	70.819	66.0977	4.72127	66.0977	51.9339	70.819	47.2127	42.4914	23.6063	70.819	155.802	18.8851	56.6552	18.8851	4.72127	14.1638	4.72127	28.3276	23.6063	0	4.72127	0
CtrlCV_5	2	30.8166	30.8166	92.4499	30.8166	0	44.0238	17.6095	26.4143	22.0119	4.40238	0	22.0119	167.29	48.4261	44.0238	8.80475	22.0119	0	0	4.40238	0	0	0	0
CtrlCV_6	2	68.2642	25.5991	174.927	55.4647	25.5991	38.3986	76.7973	42.6651	8.53303	42.6651	8.53303	17.0661	89.5968	29.8656	102.396	4.26651	4.26651	21.3326	29.8656	25.5991	21.3326	0	8.53303	0
CtrlTREM2_1	2	4.54443	18.1777	27.2666	27.2666	27.2666	0	13.6333	4.54443	36.3554	36.3554	9.08886	9.08886	54.5332	63.622	45.4443	9.08886	18.1777	9.08886	0	0	9.08886	0	0	0
CtrlTREM2_2	2	9.19073	36.7629	202.196	18.3815	9.19073	50.549	45.9536	18.3815	13.7861	13.7861	4.59536	0	147.052	32.1676	73.5258	22.9768	4.59536	13.7861	13.7861	13.7861	13.7861	0	0	0
CtrlTREM2_3	2	13.5347	40.6041	76.6967	45.1157	13.5347	58.6504	36.0925	36.0925	18.0463	13.5347	4.51157	22.5578	49.6272	27.0694	63.162	18.0463	13.5347	9.02314	4.51157	0	18.0463	0	0	0
CtrlTREM2_4	2	0	35.0491	39.4303	61.336	35.0491	4.38114	65.7171	17.5246	30.668	39.4303	4.38114	30.668	39.4303	26.2869	30.668	30.668	13.1434	4.38114	8.76228	4.38114	0	0	8.76228	0
CtrlTREM2_5	2	27.8167	23.1806	69.5418	92.7224	9.27224	41.7251	27.8167	23.1806	55.6334	50.9973	9.27224	37.0889	23.1806	92.7224	9.27224	60.2695	4.63612	9.27224	9.27224	0	18.5445	0	4.63612	0
CtrlTREM2_6	2	13.1338	13.1338	74.4248	35.0234	8.75586	43.7793	30.6455	56.9131	13.1338	30.6455	0	8.75586	166.361	30.6455	126.96	0	8.75586	4.37793	8.75586	13.1338	13.1338	0	0	0
AlzCV_1	3	43.3803	15.393	46.179	102.154	12.5943	109.15	12.5943	46.179	18.1917	26.5879	34.9841	23.7892	69.9682	16.7924	27.9873	23.7892	13.9936	9.79555	6.99682	4.19809	4.19809	0	4.19809	0
AlzCV_2	3	12.9139	12.9139	66.0046	53.0906	12.9139	43.0464	50.2209	40.1767	25.8279	14.3488	34.4372	18.6535	63.1348	44.4813	66.0046	30.1325	18.6535	11.4791	11.4791	7.17441	11.4791	0	2.86976	0
AlzCV_3	3	23.6451	20.6895	33.9898	17.7338	26.6007	31.0342	11.8226	28.0786	0	13.3004	47.2902	28.0786	39.9011	48.768	22.1673	7.3891	19.2116	8.86691	14.7782	10.3447	10.3447	0	0	0
AlzCV_4	3	43.9375	8.23829	52.1758	48.0567	37.0723	34.3262	35.6993	26.0879	9.61134	24.7149	20.5957	28.834	31.5801	16.4766	10.9844	10.9844	9.61134	6.86524	12.3574	8.23829	8.23829	0	4.11915	0
AlzCV_5	3	17.5372	11.6915	29.2287	43.8431	35.0744	94.9933	37.9973	13.1529	5.84574	33.613	8.76861	5.84574	33.613	35.0744	17.5372	16.0758	2.92287	14.6144	10.23	5.84574	4.38431	0	5.84574	0
AlzCV_6	3	10.0378	21.5095	91.774	38.7172	22.9435	50.1889	17.2076	47.321	12.9057	50.1889	21.5095	37.2832	70.2645	27.2454	50.1889	18.6416	31.5473	10.0378	21.5095	14.3397	11.4717	2.86794	5.73587	0
AlzCV_7	3	17.4199	13.0649	33.3882	59.5181	4.35498	29.0332	69.6797	37.7432	18.8716	27.5816	11.6133	24.6782	52.2598	49.3565	68.2281	15.9683	10.1616	17.4199	11.6133	18.8716	0	0	1.45166	0
AlzCV_8	3	53.2009	12.6002	127.402	61.601	9.80016	96.6016	40.6007	25.2004	35.0006	11.2002	11.2002	12.6002	102.202	11.2002	78.4013	22.4004	12.6002	14.0002	8.40014	22.4004	15.4003	0	2.80005	0
AlzCV_9	3	34.6024	42.9069	35.9865	89.9662	29.066	53.9797	89.9662	44.291	6.92047	26.2978	4.15228	19.3773	70.5888	17.9932	63.6684	8.30457	11.0728	19.3773	6.92047	20.7614	8.30457	0	5.53638	4.15228
AlzCV_10	3	17.6327	30.8573	44.0819	47.0207	17.6327	60.2452	54.3676	33.7961	8.81637	39.6737	11.7552	20.5715	39.6737	23.5103	42.6125	16.1634	17.6327	8.81637	2.93879	16.1634	14.694	0	2.93879	1.4694
AlzCV_11	3	42.1518	67.7439	129.466	28.603	33.1192	46.668	100.863	124.95	22.5813	24.0867	4.51626	25.5921	123.444	27.0976	85.809	18.065	22.5813	18.065	16.5596	21.0759	34.6247	0	3.01084	0
AlzCV_12	3	41.359	42.7376	42.7376	67.553	26.194	60.6599	16.5436	42.7376	26.194	28.9513	67.553	79.9607	57.9026	16.5436	22.0581	27.5727	34.4658	8.2718	19.3009	4.1359	13.7863	0	5.51453	0
AlzCV_13	3	46.9851	58.0405	49.749	114.699	15.2011	27.6383	69.0958	55.2766	26.2564	35.9298	12.4372	67.7139	102.262	35.9298	53.8947	22.1107	29.0202	11.0553	20.7287	26.2564	31.7841	1.38192	9.67341	0
AlzCV_14	3	78.6541	37.9709	98.9957	52.8881	25.766	54.2442	46.1076	69.1614	42.0393	18.9855	33.9026	5.42442	47.4637	35.2587	51.532	36.6148	20.3416	8.13663	17.6294	17.6294	29.8343	0	8.13663	0
AlzCV_15	3	38.5776	42.7109	20.6666	77.1551	37.1998	56.4886	126.755	56.4886	52.3553	57.8664	15.1555	38.5776	42.7109	20.6666	111.599	13.7777	12.3999	15.1555	16.5332	27.5554	22.0443	0	6.88885	4.13331
AlzCV_16	3	26.3015	59.9089	67.2149	46.7582	32.1463	5.84477	35.0686	68.6761	18.9955	30.6851	2.92239	36.5298	40.9134	39.4522	30.6851	33.6075	26.3015	8.76716	5.84477	4.38358	10.2284	0	0	1.46119
AlzCV_17	3	25.7012	45.6911	65.681	49.9746	38.5519	28.5569	89.9544	51.4025	34.2683	21.4177	7.13923	29.9848	72.8202	39.9797	75.6759	37.124	12.8506	4.28354	5.71139	8.56708	39.9797	1.42785	5.71139	5.71139
AlzCV_18	3	11.0728	55.3642	53.9801	112.112	19.3775	62.2847	58.1324	70.5893	29.0662	26.298	11.0728	63.6688	59.5165	6.92052	76.1258	22.1457	23.5298	13.841	5.53642	2.76821	24.9139	0	4.15231	0
AlzTREM2_1	3	24.8873	27.8152	33.671	24.8873	27.8152	58.5583	45.3827	55.6304	23.4233	21.9594	8.78374	17.5675	64.4141	20.4954	106.869	2.92791	2.92791	14.6396	14.6396	11.7117	17.5675	0	0	0
AlzTREM2_2	3	90.2186	40.2514	24.9836	38.8634	16.6557	73.5629	23.5956	12.4918	18.0437	20.8197	8.32787	22.2077	41.6394	19.4317	72.1749	18.0437	9.71585	8.32787	8.32787	5.55191	5.55191	2.77596	2.77596	0
AlzTREM2_3	3	140.915	29.9819	40.4756	68.9584	38.9765	59.9638	79.452	77.9529	13.4919	28.4828	34.4792	73.4556	26.9837	16.49	26.9837	2.99819	19.4882	38.9765	13.4919	10.4937	2.99819	2.99819	8.99457	1.49909
AlzTREM2_4	3	11.4483	32.9138	34.3449	44.3621	41.5	71.5518	57.2414	61.5345	12.8793	28.6207	35.7759	35.7759	64.3966	21.4655	47.2242	14.3104	14.3104	24.3276	11.4483	4.29311	18.6035	0	2.86207	2.86207
AlzTREM2_5	3	71.7956	12.4262	85.6025	31.7558	13.8069	51.0853	42.8012	45.5626	15.1875	53.8467	49.7047	38.6592	57.9888	6.90343	26.233	31.7558	33.1364	9.6648	15.1875	8.28411	16.5682	0	13.8069	0
AlzTREM2_6	3	21.781	40.6578	56.6305	30.4934	17.4248	78.4115	53.7264	59.5347	18.8768	18.8768	15.9727	31.9454	76.9594	7.26032	52.2743	17.4248	21.781	17.4248	2.90413	4.35619	31.9454	0	1.45206	0
AlzTREM2_7	3	48.3977	24.8902	58.0772	26.273	11.0623	55.3116	48.3977	42.8665	22.1246	37.3353	38.7181	16.5935	66.3739	2.76558	58.0772	23.5074	30.4214	12.4451	11.0623	4.14837	16.5935	0	0	1.38279
AlzTREM2_8	3	11.6939	59.9314	49.6992	19.0026	23.3879	93.5515	55.5462	89.1662	35.0818	32.1583	11.6939	16.0792	57.0079	19.0026	64.3166	14.6174	26.3113	5.84697	23.3879	35.0818	32.1583	0	1.46174	0
AlzTREM2_9	3	43.6408	33.458	68.3707	37.8221	34.9127	53.8237	43.6408	59.6425	7.27347	27.6392	21.8204	7.27347	75.6441	33.458	30.5486	33.458	14.5469	26.1845	14.5469	1.45469	4.36408	1.45469	11.6376	0
AlzTREM2_10	3	27.9329	12.5698	68.4357	27.9329	79.6089	47.486	71.229	85.1955	2.79329	30.7262	46.0894	32.1229	32.1229	32.1229	41.8994	19.5531	12.5698	26.5363	18.1564	4.18994	13.9665	1.39665	1.39665	0
AlzTREM2_11	3	36.0047	13.848	47.0831	88.627	51.2375	55.3919	15.2328	49.8527	19.3872	56.7767	23.5415	11.0784	51.2375	42.9287	34.6199	9.69358	15.2328	16.6176	16.6176	8.30878	4.15439	2.76959	2.76959	0
AlzTREM2_12	3	51.1253	39.7641	79.5283	117.872	69.5873	68.1671	42.6044	144.855	17.0418	56.8059	34.0836	53.9656	56.8059	29.8231	21.3022	25.5627	25.5627	32.6634	44.0246	46.8649	29.8231	4.26044	14.2015	2.8403
AlzTREM2_13	3	46.8278	71.7051	51.218	59.9982	23.4139	106.826	20.4872	29.2674	33.6575	24.8773	14.6337	24.8773	36.5843	10.2436	35.1209	20.4872	8.78022	16.0971	7.31685	7.31685	19.0238	0	2.92674	0
CtrlCV_1	3	56.5095	86.1771	64.986	105.955	19.7783	48.0331	105.955	113.019	16.9529	12.7146	21.1911	19.7783	89.0025	16.9529	56.5095	19.7783	9.88917	16.9529	11.3019	15.5401	32.493	0	8.47643	0
CtrlCV_2	3	52.3942	8.27277	73.0761	96.5156	42.7426	33.0911	64.8034	38.6063	42.7426	23.4395	30.3335	59.2882	38.6063	19.3031	17.9243	31.7123	23.4395	9.65156	15.1667	15.1667	33.0911	1.37879	5.51518	0
CtrlCV_3	3	48.7429	79.3813	43.1723	94.7005	62.6695	23.6751	129.517	93.3079	8.35593	40.387	25.0678	26.4604	52.9209	33.4237	19.4972	15.3192	33.4237	25.0678	22.2825	30.6384	18.1045	2.78531	16.7119	1.39265
CtrlCV_4	3	16.8303	76.5015	41.3108	107.102	24.4805	29.0706	47.4309	33.6607	35.1907	18.3604	12.2402	61.2012	62.7312	13.7703	29.0706	13.7703	7.65015	3.06006	12.2402	29.0706	12.2402	1.53003	10.7102	1.53003
CtrlCV_5	3	38.5206	44.2273	21.4003	79.8945	18.5469	65.6276	8.56012	35.6672	8.56012	28.5337	4.28006	25.6804	64.2009	21.4003	62.7742	9.98681	12.8402	11.4135	4.28006	0	12.8402	4.28006	12.8402	1.42669
CtrlCV_6	3	136.883	30.4185	85.7248	59.4543	23.5052	40.0971	38.7144	8.29595	4.14797	44.245	11.0613	29.0358	55.3063	15.2092	60.8369	15.2092	12.4439	13.8266	5.53063	11.0613	30.4185	0	8.29595	0
CtrlTREM2_1	3	20.6181	25.0363	66.2725	79.527	44.1817	5.89089	53.018	20.6181	10.3091	39.7635	17.6727	35.3453	23.5636	42.709	26.509	17.6727	19.1454	8.83634	13.2545	13.2545	11.7818	0	0	0
CtrlTREM2_2	3	89.3537	55.1015	61.0584	59.5692	28.2954	59.5692	44.6769	40.2092	23.8277	25.3169	10.4246	13.4031	74.4615	5.95692	86.3753	26.8061	11.9138	13.4031	10.4246	4.46769	7.44615	1.48923	4.46769	4.46769
CtrlTREM2_3	3	14.6207	17.5449	74.5657	65.7933	21.9311	57.0208	48.2484	38.0139	8.77244	23.3932	8.77244	38.0139	42.4001	16.0828	38.0139	11.6966	8.77244	10.2345	13.1587	2.92415	4.38622	0	2.92415	0
CtrlTREM2_4	3	66.7309	22.7169	66.7309	42.5942	21.2971	8.51883	34.0753	34.0753	21.2971	25.5565	7.09903	29.8159	24.1367	48.2734	17.0377	41.1744	9.93864	1.41981	26.9763	1.41981	5.67922	1.41981	1.41981	1.41981
CtrlTREM2_5	3	16.5268	36.0585	93.151	99.1608	12.0195	34.556	63.1023	55.5901	43.5706	22.5365	7.51218	40.5658	24.039	69.1121	7.51218	51.0828	25.5414	15.0244	4.50731	7.51218	16.5268	0	3.00487	1.50244
CtrlTREM2_6	3	49.6567	48.238	52.4943	61.0068	34.0503	41.1442	32.6316	35.4691	11.3501	38.3066	4.25629	12.7689	72.357	25.5377	58.1693	2.83753	19.8627	15.6064	14.1876	21.2815	22.7002	0	14.1876	1.41876
AlzCV_1	4	48.8107	3.48648	59.2702	90.6485	24.4054	101.108	17.4324	27.8918	17.4324	55.7837	66.2431	13.9459	38.3513	24.4054	69.7296	24.4054	31.3783	13.9459	6.97296	13.9459	38.3513	0	13.9459	0
AlzCV_2	4	7.14994	35.7497	42.8996	82.2243	32.1747	25.0248	82.2243	28.5998	35.7497	25.0248	35.7497	14.2999	17.8748	32.1747	157.299	17.8748	17.8748	10.7249	17.8748	3.57497	14.2999	0	7.14994	3.57497
AlzCV_3	4	33.1375	14.7278	11.0458	33.1375	40.5014	18.4097	44.1834	33.1375	3.68195	18.4097	33.1375	3.68195	22.0917	40.5014	11.0458	11.0458	18.4097	11.0458	11.0458	7.36389	3.68195	0	0	0
AlzCV_4	4	64.9974	10.2627	51.3137	30.7882	27.3673	51.3137	27.3673	54.7346	3.42091	13.6837	41.051	27.3673	10.2627	13.6837	6.84183	30.7882	13.6837	13.6837	0	6.84183	3.42091	3.42091	0	0
AlzCV_5	4	10.9234	3.64113	7.28225	50.9758	43.6935	40.0524	29.129	29.129	10.9234	29.129	25.4879	14.5645	10.9234	40.0524	14.5645	14.5645	29.129	7.28225	18.2056	7.28225	7.28225	0	7.28225	0
AlzCV_6	4	53.5904	28.5816	75.0266	64.3085	25.0089	35.727	39.2996	96.4628	7.14539	50.0177	57.1631	50.0177	35.727	50.0177	32.1543	39.2996	35.727	21.4362	7.14539	10.7181	17.8635	0	3.5727	0
AlzCV_7	4	14.4671	3.61678	65.102	25.3174	10.8503	50.6349	43.4013	43.4013	47.0181	57.8684	7.23355	47.0181	28.9342	61.4852	79.5691	21.7007	14.4671	28.9342	7.23355	10.8503	10.8503	0	0	0
AlzCV_8	4	48.8337	27.905	41.8575	66.2743	38.3693	76.7387	24.4168	24.4168	38.3693	3.48812	17.4406	10.4644	55.8099	13.9525	41.8575	31.3931	3.48812	27.905	3.48812	13.9525	20.9287	0	6.97624	0
AlzCV_9	4	24.1391	31.0359	27.5875	103.453	62.0719	55.175	93.1078	44.8297	17.2422	24.1391	10.3453	13.7937	34.4844	13.7937	96.5562	17.2422	0	13.7937	6.89687	20.6906	20.6906	0	3.44844	0
AlzCV_10	4	43.9315	51.2534	102.507	29.2877	40.2706	29.2877	65.8973	25.6267	14.6438	32.9486	14.6438	29.2877	18.3048	21.9658	25.6267	36.6096	14.6438	21.9658	7.32192	25.6267	18.3048	0	7.32192	3.66096
AlzCV_11	4	18.7536	112.521	105.02	26.255	45.0086	33.7564	116.272	52.51	63.7622	37.5072	15.0029	22.5043	52.51	15.0029	45.0086	30.0057	22.5043	11.2521	22.5043	26.255	18.7536	0	3.75072	0
AlzCV_12	4	103.045	58.3921	48.0876	58.3921	27.4786	65.2617	17.1741	65.2617	44.6528	48.0876	99.61	123.654	3.43483	17.1741	10.3045	24.0438	65.2617	17.1741	48.0876	0	41.2179	3.43483	0	0
AlzCV_13	4	27.5441	86.0752	17.215	92.9612	24.101	37.8731	65.4171	24.101	72.3031	27.5441	27.5441	41.3161	58.5311	17.215	27.5441	6.88601	24.101	6.88601	10.329	24.101	48.2021	6.88601	0	0
AlzCV_14	4	158.799	54.0592	81.0888	70.9527	20.2722	70.9527	70.9527	37.1657	16.8935	57.4379	47.3018	13.5148	23.6509	40.5444	20.2722	30.4083	40.5444	20.2722	27.0296	33.787	30.4083	10.1361	6.7574	3.3787
AlzCV_15	4	96.115	65.2209	123.576	109.846	54.9229	61.7882	130.442	58.3555	34.3268	68.6536	51.4902	24.0287	30.8941	6.86536	48.0575	10.298	10.298	10.298	27.4614	48.0575	51.4902	13.7307	3.43268	0
AlzCV_16	4	69.17	61.8889	87.3726	29.1242	21.8432	18.2026	43.6863	54.6079	29.1242	50.9674	18.2026	65.5295	3.64053	25.4837	25.4837	61.8889	18.2026	3.64053	47.3268	14.5621	40.0458	0	0	0
AlzCV_17	4	74.7063	64.034	88.9361	71.1489	96.051	39.1319	103.166	42.6893	46.2468	46.2468	17.7872	21.3447	53.3616	24.9021	60.4765	7.11489	28.4595	7.11489	10.6723	17.7872	35.5744	0	7.11489	0
AlzCV_18	4	62.0723	44.83	27.5877	165.526	58.6238	17.2423	103.454	58.6238	17.2423	27.5877	37.9331	27.5877	51.7269	10.3454	65.5207	10.3454	20.6908	20.6908	6.89692	0	20.6908	6.89692	6.89692	3.44846
AlzTREM2_1	4	62.006	51.0637	25.5319	36.4741	29.1793	43.7689	51.0637	51.0637	18.2371	47.4163	36.4741	40.1215	47.4163	10.9422	116.717	3.64741	7.29482	10.9422	14.5896	3.64741	18.2371	0	3.64741	0
AlzTREM2_2	4	82.9947	76.0785	38.0392	48.4136	27.6649	24.2068	65.7041	27.6649	31.123	34.5811	6.91623	20.7487	27.6649	20.7487	69.1623	27.6649	13.8325	13.8325	13.8325	3.45811	0	3.45811	0	3.45811
AlzTREM2_3	4	123.254	33.6146	52.2894	48.5544	44.8195	29.8796	56.0243	123.254	22.4097	48.5544	33.6146	126.988	3.73495	18.6748	3.73495	11.2049	33.6146	48.5544	22.4097	18.6748	3.73495	0	0	3.73495
AlzTREM2_4	4	28.5231	35.6539	64.177	39.2193	71.3078	53.4808	39.2193	142.616	32.0885	60.6116	24.9577	42.7847	39.2193	53.4808	46.3501	10.6962	32.0885	17.8269	46.3501	24.9577	21.3923	3.56539	3.56539	3.56539
AlzTREM2_5	4	103.198	13.7598	144.478	68.7988	6.87988	44.7192	51.5991	65.3589	6.87988	55.0391	82.5586	37.8393	30.9595	13.7598	6.87988	30.9595	51.5991	24.0796	24.0796	24.0796	6.87988	0	10.3198	0
AlzTREM2_6	4	36.1778	43.4134	108.533	61.5023	25.3245	36.1778	50.6489	68.7378	39.7956	32.56	28.9422	36.1778	25.3245	14.4711	75.9734	21.7067	25.3245	14.4711	3.61778	0	21.7067	0	0	3.61778
AlzTREM2_7	4	103.356	27.5615	41.3422	6.89037	27.5615	99.9104	72.3489	68.9037	41.3422	17.2259	20.6711	24.1163	31.0067	0	65.4585	20.6711	34.4519	10.3356	10.3356	3.44519	17.2259	0	0	0
AlzTREM2_8	4	193.02	76.4797	83.7635	7.28378	40.0608	61.9121	36.4189	80.1216	43.7027	50.9865	91.0473	29.1351	36.4189	25.4932	40.0608	61.9121	29.1351	10.9257	21.8513	65.554	76.4797	0	0	0
AlzTREM2_9	4	61.6137	61.6137	97.857	43.492	68.8623	25.3703	39.8677	47.1163	10.873	32.619	18.1217	3.62433	14.4973	28.9947	43.492	14.4973	3.62433	18.1217	14.4973	3.62433	21.746	0	3.62433	0
AlzTREM2_10	4	38.2768	20.8783	97.4319	62.6348	118.31	62.6348	52.1956	153.107	24.358	76.5536	93.9522	27.8377	27.8377	41.7565	24.358	27.8377	17.3985	17.3985	24.358	17.3985	34.7971	6.95942	0	6.95942
AlzTREM2_11	4	37.952	27.6015	44.8524	131.107	120.756	58.6531	41.4022	37.952	0	55.203	41.4022	13.8007	55.203	31.0517	69.0037	6.90037	17.2509	6.90037	6.90037	10.3506	13.8007	10.3506	10.3506	0
AlzTREM2_12	4	67.227	35.3826	116.763	95.5331	67.227	74.3035	21.2296	152.145	10.6148	60.1505	56.6122	38.9209	31.8444	24.7678	0	31.8444	7.07652	17.6913	49.5357	56.6122	28.3061	3.53826	7.07652	0
AlzTREM2_13	4	83.8568	145.838	54.6892	47.3973	32.8135	83.8568	10.9378	25.5216	14.5838	51.0433	25.5216	58.3352	36.4595	7.2919	29.1676	32.8135	29.1676	10.9378	14.5838	7.2919	14.5838	3.64595	3.64595	0
CtrlCV_1	4	24.6386	70.396	31.6782	140.792	63.3564	45.7574	87.995	70.396	21.1188	10.5594	52.797	31.6782	63.3564	14.0792	52.797	10.5594	21.1188	17.599	17.599	63.3564	35.198	0	10.5594	0
CtrlCV_2	4	30.9171	24.0466	75.5751	89.316	44.658	27.4818	72.1399	30.9171	48.0932	30.9171	41.2228	79.0103	10.3057	17.1762	20.6114	41.2228	17.1762	3.43523	13.7409	30.9171	34.3523	0	3.43523	0
CtrlCV_3	4	62.4557	111.032	38.1674	79.8045	104.093	45.1069	218.595	69.3953	27.7581	55.5162	52.0464	38.1674	31.2279	27.7581	20.8186	20.8186	27.7581	13.8791	65.9255	100.623	24.2883	6.93953	6.93953	0
CtrlCV_4	4	41.9323	60.9925	49.5564	129.609	49.5564	26.6842	102.925	57.1804	26.6842	26.6842	26.6842	68.6165	26.6842	3.81203	60.9925	11.4361	15.2481	11.4361	7.62406	41.9323	34.3083	3.81203	7.62406	3.81203
CtrlCV_5	4	74.6456	63.982	21.3273	81.7547	42.6546	71.0911	35.5455	35.5455	28.4364	56.8729	7.10911	17.7728	17.7728	35.5455	39.1001	46.2092	17.7728	17.7728	10.6637	3.55455	35.5455	0	10.6637	7.10911
CtrlCV_6	4	79.2317	41.3383	93.0111	89.5662	58.5625	10.3346	65.4523	34.4486	13.7794	48.228	34.4486	27.5588	37.8934	27.5588	37.8934	13.7794	34.4486	13.7794	20.6691	13.7794	41.3383	0	13.7794	0
CtrlTREM2_1	4	18.3462	40.3617	29.354	47.7002	62.3772	0	44.031	55.0387	3.66925	36.6925	22.0155	14.677	11.0077	25.6847	22.0155	36.6925	7.3385	14.677	22.0155	3.66925	14.677	0	0	0
CtrlTREM2_2	4	85.3386	74.2075	44.5245	66.7868	29.683	40.8141	22.2623	29.683	51.9453	40.8141	22.2623	3.71038	66.7868	11.1311	66.7868	37.1038	7.42075	18.5519	22.2623	3.71038	3.71038	0	3.71038	0
CtrlTREM2_3	4	14.5709	54.6407	72.8543	83.7825	29.1417	58.2835	21.8563	36.4272	18.2136	32.7844	10.9281	61.9262	36.4272	14.5709	21.8563	21.8563	32.7844	7.28543	7.28543	14.5709	14.5709	0	7.28543	0
CtrlTREM2_4	4	109.66	14.1496	63.6733	53.0611	21.2244	7.07482	24.7619	28.2993	0	14.1496	35.3741	35.3741	24.7619	31.8367	14.1496	53.0611	21.2244	0	21.2244	10.6122	14.1496	3.53741	3.53741	3.53741
CtrlTREM2_5	4	78.6089	48.6626	101.069	104.812	14.9731	56.1492	59.8925	22.4597	18.7164	41.1761	11.2298	52.4059	18.7164	116.042	3.74328	37.4328	41.1761	14.9731	14.9731	7.48656	22.4597	0	7.48656	3.74328
CtrlTREM2_6	4	35.3481	134.323	67.1614	144.927	60.0918	98.9748	35.3481	42.4178	21.2089	106.044	7.06963	10.6044	35.3481	38.8829	60.0918	53.0222	21.2089	28.2785	21.2089	42.4178	35.3481	3.53481	53.0222	3.53481
AlzCV_1	5	78.5319	25.6431	70.5184	97.7641	36.8619	88.148	33.6565	83.3399	35.2592	49.6834	73.7238	60.9023	25.6431	62.5049	19.2323	22.4377	44.8753	8.01345	22.4377	19.2323	40.0673	0	6.41076	3.20538
AlzCV_2	5	36.1541	44.3709	75.5949	92.0286	49.3011	37.7975	62.448	78.8817	32.8674	31.224	78.8817	37.7975	16.4337	44.3709	47.6577	46.0143	34.5107	23.0072	16.4337	8.21684	27.9373	3.28674	6.57347	0
AlzCV_3	5	42.3136	11.8478	25.3882	23.6956	50.7763	50.7763	13.5404	42.3136	1.69254	15.2329	59.2391	13.5404	13.5404	35.5434	13.5404	10.1553	20.3105	11.8478	8.46272	16.9254	5.07763	5.07763	1.69254	1.69254
AlzCV_4	5	50.3216	23.5883	47.1765	59.7569	47.1765	36.1687	42.4589	44.0314	15.7255	33.0236	48.7491	17.2981	14.153	25.1608	9.4353	26.7334	17.2981	14.153	29.8785	6.2902	9.4353	0	7.86275	0
AlzCV_5	5	46.8658	13.3902	35.1494	46.8658	28.4543	33.4756	43.5183	40.1707	16.7378	41.8445	58.5823	11.7165	13.3902	61.9299	10.0427	10.0427	26.7805	13.3902	20.0854	10.0427	11.7165	1.67378	1.67378	0
AlzCV_6	5	96.897	36.1311	95.2547	41.0581	47.6274	62.4083	37.7734	62.4083	11.4963	52.5543	55.839	39.4157	22.9925	22.9925	21.3502	42.7004	34.4888	42.7004	9.85394	8.21161	26.2772	4.92697	1.64232	1.64232
AlzCV_7	5	53.2027	41.5646	113.056	59.8531	13.3007	81.4667	81.4667	76.4789	41.5646	31.5891	36.5769	33.2517	16.6259	61.5157	61.5157	38.2395	18.2884	14.9633	9.97551	9.97551	9.97551	0	0	0
AlzCV_8	5	64.1378	60.9309	72.155	126.672	52.9137	102.62	30.4655	38.4827	43.293	22.4482	20.8448	16.0345	25.6551	9.62067	65.7412	36.8792	17.6379	16.0345	6.41378	12.8276	27.2586	1.60345	4.81034	3.20689
AlzCV_9	5	64.9933	90.3565	55.4821	122.061	85.6009	22.1928	88.7713	68.1637	17.4372	50.7265	39.6301	28.5336	14.2668	12.6816	15.852	15.852	20.6076	23.778	23.778	17.4372	38.0449	11.0964	3.1704	1.5852
AlzCV_10	5	89.1935	62.2672	111.071	72.3646	72.3646	90.8764	50.4869	38.7066	20.1948	45.4382	37.0237	31.975	15.1461	11.7803	10.0974	35.3408	26.9264	23.5606	11.7803	28.6093	18.5119	5.04869	6.73159	1.6829
AlzCV_11	5	87.932	129.312	68.9663	29.3107	36.2073	48.2764	68.9663	34.4831	18.9657	37.9314	41.3798	13.7933	32.759	17.2416	22.414	8.62078	25.8623	13.7933	31.0348	25.8623	39.6556	3.44831	3.44831	6.89663
AlzCV_12	5	154.737	66.3158	20.5263	63.1579	26.8421	127.895	17.3684	60	17.3684	26.8421	66.3158	124.737	15.7895	12.6316	3.15789	17.3684	34.7368	17.3684	26.8421	0	15.7895	1.57895	9.47368	1.57895
AlzCV_13	5	45.8985	123.451	30.0714	104.459	41.1504	34.8195	69.6391	68.0564	45.8985	60.1429	30.0714	60.1429	31.6541	28.4887	33.2368	23.7406	17.4098	20.5752	15.8271	30.0714	20.5752	6.33083	4.74812	3.16541
AlzCV_14	5	144.443	80.7636	60.5727	62.1258	69.8915	72.9978	52.8069	55.9132	46.5944	29.5098	40.3818	15.5315	9.31887	46.5944	10.872	43.4881	34.1692	12.4252	12.4252	41.9349	18.6377	10.872	7.76573	3.10629
AlzCV_15	5	132.549	67.8522	66.2743	78.8979	44.1828	129.393	97.8334	69.4302	41.0269	47.3388	17.3575	37.871	20.5135	22.0914	12.6237	25.2473	14.2016	23.6694	18.9355	45.7608	29.9812	3.15592	4.73388	4.73388
AlzCV_16	5	80.3282	92.0427	73.6341	35.1436	20.082	13.388	31.7966	35.1436	35.1436	30.1231	33.4701	43.5111	11.7145	25.1026	5.02051	38.4906	28.4496	8.36752	16.735	11.7145	21.7555	0	1.6735	1.6735
AlzCV_17	5	140.637	106.295	137.366	39.2475	99.754	63.7772	75.2243	31.0709	76.8596	42.5181	63.7772	35.9769	24.5297	21.2591	6.54125	71.9537	39.2475	16.3531	9.81187	9.81187	70.3184	3.27062	14.7178	6.54125
AlzCV_18	5	106.209	64.9938	33.2895	91.9424	72.9198	45.9712	98.2832	50.7268	12.6817	45.9712	47.5564	58.6529	11.0965	22.193	20.6078	19.0226	22.193	30.1191	9.51128	22.193	33.2895	7.92607	15.8521	6.34085
AlzTREM2_1	5	93.8934	72.0967	13.4133	46.9467	33.5334	35.21	43.5934	95.5701	10.06	46.9467	43.5934	31.8567	16.7667	18.4434	25.15	10.06	18.4434	13.4133	25.15	15.09	20.12	1.67667	1.67667	0
AlzTREM2_2	5	103.327	58.8171	54.0481	27.0241	38.1516	30.2034	39.7413	30.2034	14.3069	44.5102	20.6655	36.562	9.5379	19.0758	11.1276	28.6137	23.8448	15.8965	14.3069	7.94825	9.5379	3.1793	1.58965	3.1793
AlzTREM2_3	5	97.864	41.2059	32.6213	54.9412	29.1875	70.3934	12.0184	53.2243	15.4522	37.7721	32.6213	80.6948	20.6029	20.6029	5.15073	18.886	36.0551	18.886	15.4522	17.1691	6.86765	3.43382	1.71691	0
AlzTREM2_4	5	81.9482	34.4182	54.0858	37.6962	95.0599	63.9196	62.2806	72.1144	34.4182	60.6417	52.4468	31.1403	29.5014	18.0286	18.0286	18.0286	68.8365	29.5014	31.1403	14.7507	40.9741	4.91689	4.91689	0
AlzTREM2_5	5	161.292	17.3943	74.321	25.3008	1.5813	47.4389	34.7885	45.8576	31.6259	41.1137	61.6706	23.7195	17.3943	14.2317	4.74389	42.695	44.2763	15.813	22.1382	7.90649	11.0691	0	4.74389	3.16259
AlzTREM2_6	5	79.8263	36.5871	83.1524	33.261	29.9349	88.1415	59.8697	39.9132	26.6088	29.9349	31.5979	61.5328	16.6305	36.5871	26.6088	48.2284	34.924	19.9566	4.98914	8.31524	39.9132	0	0	1.66305
AlzTREM2_7	5	163.122	45.9275	68.0994	28.5067	41.1764	76.018	69.6832	49.0949	42.7601	38.009	42.7601	15.8371	9.50225	3.16742	49.0949	7.91854	30.0905	33.2579	6.33483	4.75112	42.7601	0	3.16742	0
AlzTREM2_8	5	138.953	115.515	36.8309	18.4154	30.1344	128.908	26.7861	60.2687	73.6618	43.5274	55.2463	16.7413	25.112	28.4602	3.34826	75.3359	33.4826	21.7637	13.393	35.1568	41.8533	1.67413	5.02239	1.67413
AlzTREM2_9	5	79.9709	46.6497	96.6315	46.6497	101.63	46.6497	73.3067	99.9636	21.6588	39.9854	73.3067	9.99636	9.99636	41.6515	29.9891	31.6551	41.6515	13.3285	13.3285	16.6606	26.657	9.99636	4.99818	1.66606
AlzTREM2_10	5	67.1823	44.7882	57.5848	15.9958	108.771	71.981	46.3878	116.769	9.59747	60.784	75.1802	33.5911	17.5954	22.3941	14.3962	35.1907	28.7924	44.7882	35.1907	20.7945	20.7945	4.79874	0	1.59958
AlzTREM2_11	5	68.1983	44.4082	47.5802	115.778	107.848	82.4723	22.2041	85.6443	41.2362	50.7522	57.0962	28.5481	26.9621	33.3061	47.5802	17.4461	20.6181	26.9621	23.7901	44.4082	30.1341	12.6881	17.4461	3.17201
AlzTREM2_12	5	170.782	78.0717	76.4452	81.3247	63.4333	100.843	48.7948	82.9512	21.1444	43.9153	34.1564	22.7709	26.0239	17.8914	3.25299	13.012	29.2769	35.7829	17.8914	19.5179	13.012	16.2649	11.3855	4.87948
AlzTREM2_13	5	192.74	135.756	72.0678	23.4639	20.112	97.2078	15.084	25.1399	25.1399	26.8159	53.6319	21.788	40.2239	13.408	11.732	25.1399	20.112	35.1959	18.436	10.056	26.8159	1.676	0	3.35199
CtrlCV_1	5	63.1023	106.789	37.2142	121.351	58.2483	50.1582	51.7763	79.2824	32.3602	22.6521	43.6862	16.1801	37.2142	37.2142	24.2701	19.4161	22.6521	30.7422	16.1801	40.4502	43.6862	1.61801	11.3261	4.85402
CtrlCV_2	5	42.6366	33.1618	82.1149	83.694	86.8523	41.0574	66.3236	36.32	37.8992	41.0574	47.374	60.007	11.0539	28.4244	11.0539	36.32	33.1618	11.0539	12.6331	20.5287	12.6331	4.7374	14.2122	4.7374
CtrlCV_3	5	65.3952	121.22	15.9501	133.981	98.8904	38.2801	175.451	51.0402	31.9001	47.8502	28.7101	51.0402	30.3051	43.0652	17.5451	11.165	19.1401	23.9251	28.7101	87.7253	33.4951	22.3301	9.57004	12.76
CtrlCV_4	5	101.636	101.636	52.5702	182.244	31.5421	26.2851	87.6171	26.2851	38.5515	29.7898	71.846	98.1311	10.514	26.2851	12.2664	28.0375	15.7711	24.5328	28.0375	82.3601	40.3039	3.50468	3.50468	7.00937
CtrlCV_5	5	88.2351	78.4312	58.8234	49.0195	45.7515	63.7253	13.0719	42.4836	17.9738	45.7515	11.4379	31.0457	19.6078	22.8758	4.90195	104.575	11.4379	14.7058	16.3398	1.63398	34.3136	0	9.8039	4.90195
CtrlCV_6	5	69.6765	76.0107	136.186	82.3449	76.0107	53.8409	52.2574	26.9205	38.0054	57.008	41.1725	60.1751	20.5862	31.6711	9.50134	34.8382	17.4191	14.252	20.5862	30.0876	42.756	0	15.8356	9.50134
CtrlTREM2_1	5	124.816	45.5411	86.0221	64.0949	50.6012	6.74683	30.3607	33.7342	15.1804	30.3607	42.1677	25.3006	5.06012	48.9145	5.06012	50.6012	23.6139	11.807	13.4937	5.06012	16.8671	3.37342	0	0
CtrlTREM2_2	5	110.865	97.2199	63.1077	59.6964	28.9954	73.3413	37.5235	40.9347	68.2245	42.6403	22.173	39.2291	35.8179	3.41122	46.0515	42.6403	27.2898	22.173	22.173	15.3505	46.0515	0	8.52806	1.70561
CtrlTREM2_3	5	33.4902	43.5373	60.2824	82.051	35.1647	48.5608	50.2353	25.1177	26.7922	36.8392	13.3961	38.5137	21.7686	8.37255	26.7922	30.1412	20.0941	8.37255	6.69804	5.02353	20.0941	0	3.34902	3.34902
CtrlTREM2_4	5	162.61	42.2786	78.0529	47.1569	34.1481	4.8783	27.6437	27.6437	1.6261	37.4003	76.4268	30.8959	6.50441	56.9136	4.8783	32.522	39.0264	8.13051	26.0176	14.6349	21.1393	0	0	1.6261
CtrlTREM2_5	5	58.5051	46.4599	44.7392	41.2977	32.694	53.3429	53.3429	37.8562	27.5318	41.2977	25.8111	63.6673	5.16222	94.6406	1.72074	20.6489	27.5318	20.6489	18.9281	18.9281	27.5318	0	5.16222	0
CtrlTREM2_6	5	95.8696	84.4953	103.994	73.1209	53.622	77.9956	29.2484	35.748	60.1216	90.9949	11.3744	9.74945	16.2491	16.2491	9.74945	77.9956	19.4989	11.3744	17.874	34.1231	37.3729	6.49963	27.6234	6.49963
AlzCV_1	6	79.2805	28.2056	44.9764	51.0749	100.625	64.0342	27.4432	50.3126	29.7302	61.7473	83.092	38.1156	3.04925	16.7709	1.52462	22.1071	52.5996	15.2462	38.8779	82.3297	5.33619	4.57387	5.33619	3.81156
AlzCV_2	6	78.9477	74.2577	84.4193	60.1878	83.6377	51.5896	66.4411	49.2446	72.6944	20.3232	118.812	23.4498	6.25328	21.8865	3.9083	39.083	43.773	22.6682	19.5415	7.03494	3.12664	7.03494	0.78166	7.03494
AlzCV_3	6	66.0142	33.8121	38.6424	29.7869	60.3788	38.6424	41.8626	38.6424	28.1768	31.397	48.303	9.66061	5.63536	17.7111	7.24546	37.0323	17.7111	24.1515	17.7111	7.24546	2.41515	7.24546	0.805051	3.2202
AlzCV_4	6	47.1225	17.9514	48.6185	32.163	107.709	32.163	80.7814	60.5861	25.4312	38.8948	40.3907	50.1144	2.24393	20.1954	0.747976	18.6994	23.1873	11.2196	19.4474	17.2035	4.48786	2.24393	5.98381	0.747976
AlzCV_5	6	74.8358	6.369	34.2334	40.6024	36.6218	35.8257	40.6024	23.0876	14.3303	30.2528	76.4281	31.0489	4.77675	26.2721	1.59225	13.5341	27.0683	7.16513	15.1264	4.77675	1.59225	1.59225	1.59225	0
AlzCV_6	6	121.861	63.2742	78.8975	36.7147	74.9916	71.0858	48.4321	38.277	17.9667	54.6814	69.5235	21.8726	9.37396	23.4349	3.90581	26.5595	29.6842	37.4958	17.1856	11.7174	10.1551	7.81163	2.34349	3.12465
AlzCV_7	6	114.666	38.7493	80.6617	66.4273	24.5148	60.1009	37.1676	41.1217	47.4481	39.5401	30.8412	22.1424	6.32641	15.816	10.2804	16.6068	20.5608	15.0252	13.4436	11.862	4.74481	6.32641	0.790801	0.790801
AlzCV_8	6	66.3524	106.011	93.8085	106.774	133.467	70.1657	66.3524	56.4377	68.6404	44.2349	25.9308	46.5229	11.4401	10.6774	16.0161	21.3548	18.3041	16.7788	8.38938	16.0161	14.4907	9.15205	5.3387	6.86404
AlzCV_9	6	119.131	108.575	32.4217	72.3834	77.6614	29.4058	54.2876	31.6677	13.5719	42.2237	21.8658	20.3578	6.03195	9.80192	5.27796	21.8658	10.5559	17.3419	7.53994	12.0639	7.53994	29.4058	1.50799	12.8179
AlzCV_10	6	140.881	175.301	65.6379	73.6425	80.8467	44.0254	42.4245	27.2157	61.6356	45.6263	52.8305	22.4129	4.80277	12.8074	6.4037	39.2226	28.8166	40.8236	26.4152	12.0069	8.00462	16.0092	9.60554	7.20416
AlzCV_11	6	186.98	235.365	46.7449	25.4227	38.5441	53.3056	63.1467	9.84104	144.335	22.9624	41.8244	10.6611	0.820087	28.703	9.02095	21.3223	31.1633	29.5231	22.9624	17.2218	10.6611	10.6611	1.64017	14.7616
AlzCV_12	6	126.171	101.388	13.5183	49.5672	114.155	67.5917	15.0204	30.0407	60.0815	30.0407	61.5835	79.608	6.00815	1.50204	3.75509	10.5143	32.2938	33.0448	27.7877	2.25306	11.2653	30.0407	7.51019	15.0204
AlzCV_13	6	120.449	237.134	30.1123	94.1009	168.629	48.9324	64.7414	46.674	79.7975	56.4605	48.1796	52.6965	18.0674	24.8426	12.0449	16.5618	31.6179	38.3932	56.4605	42.91	26.3482	22.5842	15.0561	39.146
AlzCV_14	6	130.019	81.2621	48.7573	50.9735	78.3071	71.6584	42.8473	39.1536	131.497	32.5048	42.1085	19.9461	6.64872	95.2983	8.86496	31.0273	28.0724	17.7299	14.0362	25.1174	3.69373	11.0812	1.47749	5.17122
AlzCV_15	6	179.381	155.364	27.0197	42.0307	85.5625	43.5318	59.2933	35.2758	78.8076	32.2736	17.2626	27.7703	12.0088	31.523	3.75274	17.2626	7.50549	18.0132	19.5143	9.00658	6.00439	20.2648	2.25165	14.2604
AlzCV_16	6	144.075	106.663	39.7997	24.6758	16.7159	9.55193	21.4918	17.5119	84.3754	19.1039	61.2915	11.9399	2.38798	10.3479	3.97997	22.2878	16.7159	21.4918	24.6758	8.75593	7.16395	0.795994	0.795994	0.795994
AlzCV_17	6	195.235	134.564	57.5593	39.6692	85.5611	42.7805	60.6706	39.6692	75.4493	24.8905	55.2258	23.3348	10.8896	12.4453	7.77828	24.8905	34.2244	21.0014	9.33394	4.66697	24.1127	17.1122	7.00045	10.8896
AlzCV_18	6	136.474	88.9719	17.342	38.454	159.848	47.502	61.0739	13.572	150.046	25.636	42.978	23.374	3.77	7.53999	7.53999	9.04799	11.31	33.176	6.78599	8.29399	10.556	27.144	8.29399	17.342
AlzTREM2_1	6	88.5224	85.3324	12.76	27.115	47.0525	26.3175	40.6725	53.4325	11.9625	19.9375	26.3175	28.71	3.9875	13.5575	3.19	6.37999	13.5575	16.7475	11.9625	4.785	3.9875	4.785	1.595	7.17749
AlzTREM2_2	6	65.0254	121.734	34.781	27.2199	55.196	40.8299	39.3177	27.9761	14.3661	31.7566	27.2199	27.2199	6.04888	12.0978	2.26833	24.9516	15.1222	21.9272	9.07332	3.02444	8.31721	3.78055	1.51222	4.53666
AlzTREM2_3	6	73.4977	26.1325	39.1988	57.1649	23.6826	23.6826	23.6826	30.2157	24.4992	18.7827	25.3159	40.832	6.53313	8.98305	0.816641	3.26656	21.2327	20.416	14.6995	8.16641	3.26656	0.816641	0	1.63328
AlzTREM2_4	6	206.585	116.935	39.7578	19.4891	112.257	79.5157	41.317	39.7578	61.5857	22.6074	68.6018	15.5913	3.89783	10.9139	6.23652	10.9139	19.4891	25.7257	14.8117	7.79565	9.35479	21.0483	9.35479	11.6935
AlzTREM2_5	6	137.641	51.8974	48.1367	34.5983	2.25641	51.8974	43.6239	16.547	49.641	27.829	79.7265	18.8034	3.76068	4.51282	8.2735	25.5726	38.359	27.829	15.0427	6.76923	1.50427	0.752136	3.76068	0
AlzTREM2_6	6	132.892	139.22	62.4907	13.4474	107.579	48.2523	33.2229	53.7894	108.37	52.2074	52.9984	48.2523	6.32817	9.49225	14.2384	13.4474	38.76	30.8498	37.178	43.5062	6.32817	6.32817	0.791021	12.6563
AlzTREM2_7	6	165.722	107.719	38.4174	7.53283	41.4306	30.8846	39.1707	23.3518	79.848	28.6248	39.1707	36.1576	7.53283	12.8058	3.76642	11.2992	24.8583	36.1576	7.53283	3.76642	9.79268	7.53283	0.753283	5.27298
AlzTREM2_8	6	150.499	130.592	36.6295	9.55551	8.75922	43.7961	14.3333	23.0925	238.888	38.222	31.0554	23.8888	7.96292	54.1479	7.96292	11.1481	24.6851	39.8146	21.4999	14.3333	11.1481	2.38888	0	2.38888
AlzTREM2_9	6	76.868	115.698	47.5472	13.4717	150.566	49.1321	96.6793	34.0755	130.755	28.5283	40.4151	10.3019	7.13208	25.3585	4.75472	19.8113	19.8113	26.151	15.0566	20.6038	8.71699	19.0189	3.96227	10.3019
AlzTREM2_10	6	73.8007	52.4974	93.5823	24.3466	209.229	64.6707	38.8024	55.5407	28.9116	45.6499	72.279	22.825	0.760832	25.8683	2.2825	14.4558	24.3466	40.3241	41.0849	23.5858	9.89081	9.89081	1.52166	5.32582
AlzTREM2_11	6	178.033	146.349	41.4907	73.9289	178.787	73.9289	39.9819	42.2451	93.5427	49.7888	80.7183	19.6138	5.28063	21.8769	7.54376	10.5613	18.105	51.2976	20.3682	17.3507	10.5613	39.2276	8.29814	14.3332
AlzTREM2_12	6	104.441	99.0252	43.3235	56.4753	75.0425	47.1917	34.8135	57.2489	126.876	34.8135	30.9454	19.3409	7.73634	30.9454	3.86817	24.7563	23.209	49.5126	35.5872	10.0572	6.96271	15.4727	3.86817	3.86817
AlzTREM2_13	6	131.535	177.771	42.2505	24.7126	11.1605	42.2505	18.3351	58.9913	31.8872	32.6844	39.0618	33.4815	14.3492	12.7549	7.9718	17.538	18.3351	44.6421	18.3351	13.5521	0.79718	1.59436	0	1.59436
CtrlCV_1	6	143.145	172.39	40.7887	145.454	90.0429	43.8671	33.0927	26.9359	55.411	10.0048	20.7791	10.0048	13.0832	28.4751	14.6224	12.3136	6.15678	40.7887	15.392	20.0095	16.1616	23.8575	13.8528	21.5487
CtrlCV_2	6	72.1062	56.333	57.0841	67.5996	144.212	45.0664	68.3507	33.0487	78.8662	36.0531	43.5642	36.0531	3.75553	21.031	4.50664	28.5421	23.2843	11.2666	18.0266	39.8087	8.26217	14.271	9.01328	5.25775
CtrlCV_3	6	114.557	157.801	13.6558	96.3494	149.455	25.7943	101.66	34.8982	153.249	38.6915	32.6223	78.1417	7.58657	31.8636	6.82791	14.4145	15.1731	34.1396	21.2424	44.7608	12.1385	25.7943	7.58657	20.4837
CtrlCV_4	6	153.363	147.528	22.5043	109.188	70.8469	15.8364	80.0153	6.66794	80.0153	10.8354	75.0144	76.6813	3.33397	15.0029	15.8364	8.33493	11.6689	30.8392	10.8354	15.8364	4.16746	19.1703	8.33493	8.33493
CtrlCV_5	6	108.807	183.418	19.4299	32.6422	56.7353	36.5282	31.8651	21.7615	57.5125	18.6527	24.0931	10.8807	3.10879	13.9895	6.99477	20.2071	11.6579	20.9843	16.3211	5.44037	8.54916	6.21757	6.21757	10.1036
CtrlCV_6	6	142.357	108.462	53.478	100.177	99.4239	29.3752	47.4523	13.5578	57.244	33.8945	41.4266	30.1284	5.27248	15.0642	8.28532	13.5578	10.545	21.0899	12.0514	7.53211	15.0642	10.545	12.0514	11.2982
CtrlTREM2_1	6	161.257	46.5319	73.8093	40.1137	82.6343	5.61592	41.7183	20.8591	5.61592	41.7183	30.4864	20.8591	1.60455	17.65	2.40682	38.5092	26.4751	11.2318	27.2773	12.0341	0	6.4182	4.01137	1.60455
CtrlTREM2_2	6	92.4844	138.727	37.3183	47.8647	55.1661	81.9379	25.1493	43.8084	49.4873	25.1493	21.9042	25.1493	12.9803	8.92393	3.24507	46.2422	18.6591	19.4704	31.6394	12.169	21.0929	2.4338	2.4338	10.5465
CtrlTREM2_3	6	126.639	89.205	42.2131	62.1249	78.8508	39.0272	69.2931	32.6554	129.029	37.4342	70.8861	39.0272	3.18589	15.9295	7.96473	19.9118	24.6907	19.1154	23.0977	20.7083	13.54	9.55768	3.98236	8.7612
CtrlTREM2_4	6	121.431	37.1255	51.821	18.5627	34.0317	3.86724	41.7662	7.73448	0.773448	19.3362	49.5006	17.0158	3.09379	20.1096	0.773448	23.9769	19.3362	3.86724	17.7893	13.1486	6.18758	2.32034	0	1.5469
CtrlTREM2_5	6	88.3938	30.2831	36.0123	41.7415	30.2831	21.28	46.6523	22.9169	20.4615	35.1938	34.3754	33.5569	2.45538	22.9169	3.27384	21.28	27.0092	11.4585	15.5508	17.1877	9.00307	2.45538	4.09231	0.818461
CtrlTREM2_6	6	93.5185	130.617	30.9152	76.5151	42.5084	67.2406	19.322	15.4576	38.644	63.3762	10.8203	9.27456	4.63728	5.41016	12.3661	23.1864	8.50168	13.9118	13.9118	8.50168	4.63728	11.5932	17.0034	9.27456
Average cells/mm2 per layer per sample group
sample group	layer	cluster_1	cluster_5	cluster_7	cluster_8	cluster_9	cluster_10	cluster_11	cluster_13	cluster_14	cluster_16	cluster_17	cluster_18	cluster_19	cluster_21	cluster_22	cluster_23	cluster_25	cluster_26	cluster_27	cluster_28	cluster_29	cluster_31	cluster_32	cluster_33
AlzCV	1	16.25 ± 13.92	9.62 ± 7.4	40.69 ± 19.9	22.94 ± 13.71	11.09 ± 4.2	23.69 ± 23.04	13.87 ± 11.67	30.89 ± 17.85	37.81 ± 26.39	24.28 ± 13.66	10.02 ± 11.82	38.06 ± 38.1	39.76 ± 27.3	38.59 ± 22.56	11.73 ± 13.39	12.39 ± 8	7.62 ± 5.67	12.93 ± 9.28	7.66 ± 5.12	8.6 ± 7.12	2.95 ± 2.67	0.53 ± 1.43	1.6 ± 1.52	0.32 ± 0.73
AlzCV	2	28.08 ± 23.58	21.35 ± 14.53	64.33 ± 36.37	45.23 ± 20.6	11.48 ± 7.44	52.26 ± 22.8	41.13 ± 36.16	56.66 ± 41.78	30.68 ± 23.74	26.17 ± 14.43	18.97 ± 20.22	33.02 ± 20.58	99.78 ± 40.86	38.54 ± 29.58	56.79 ± 26.12	22.05 ± 15.95	14.4 ± 12.57	19.2 ± 13.1	13.45 ± 9.97	13.61 ± 12.9	8.63 ± 10.03	0.96 ± 2.36	2.95 ± 3.39	0.26 ± 1.09
AlzCV	3	32.51 ± 17.84	33.34 ± 19.42	60.48 ± 32.01	61.75 ± 27.5	24.2 ± 10.43	52.5 ± 26.61	53.48 ± 32.56	48.96 ± 24.79	21.87 ± 13.63	28.43 ± 12.04	20.06 ± 17.3	31.51 ± 20.43	62.23 ± 25.67	28.49 ± 13.03	53.06 ± 27.54	21.16 ± 9.03	18.27 ± 8.45	11.6 ± 4.18	11.95 ± 5.79	13.37 ± 8.17	16.43 ± 11.47	0.32 ± 0.78	4.37 ± 2.57	0.94 ± 1.8
AlzCV	4	53.34 ± 38.38	42.07 ± 30.25	59.04 ± 34.38	66.7 ± 37.12	38.5 ± 20.1	45.98 ± 22.81	62.06 ± 35.75	44.53 ± 18.66	28.9 ± 20.26	37.47 ± 17.75	34.63 ± 23.44	31.33 ± 28.02	30.58 ± 18.25	26.09 ± 15.04	46.55 ± 37.8	23.66 ± 13.94	22.71 ± 14.89	14.89 ± 7.3	15.92 ± 13.91	15.86 ± 12.36	24.56 ± 14.92	2.47 ± 4.2	4.31 ± 3.91	0.78 ± 1.5
AlzCV	5	84.19 ± 38.09	63.4 ± 35.5	66.2 ± 32.48	69.24 ± 31.22	49.74 ± 22.89	63.47 ± 34.16	55.36 ± 26.3	54.32 ± 16.99	29.49 ± 18.1	38.56 ± 11.8	47.19 ± 17.35	37.82 ± 27.05	18.62 ± 7.02	30.21 ± 17.81	21.61 ± 18.65	29.57 ± 16.15	26.56 ± 8.8	18.56 ± 8.44	16.68 ± 7.63	18.06 ± 12.36	25.79 ± 15.34	3.85 ± 3.47	5.72 ± 4.35	2.61 ± 2.25
AlzCV	6	118.22 ± 43.09	99.62 ± 67.95	49.07 ± 23.41	51.93 ± 23.11	84.88 ± 42.15	48.99 ± 16.75	49.67 ± 17.47	36.02 ± 14.15	65.78 ± 42.59	36.27 ± 12.6	52.14 ± 24.51	29.72 ± 17.74	6.7 ± 4.26	21.53 ± 20.06	6.31 ± 3.97	22.72 ± 9.01	25.84 ± 11.54	23.35 ± 9.86	20.29 ± 12.15	16.69 ± 18.83	8.98 ± 6.86	12.84 ± 9.58	4.34 ± 3.98	9.06 ± 9.39
AlzTREM2	1	20.02 ± 18.97	8.44 ± 7.26	51.51 ± 30.46	25.3 ± 18.64	13.67 ± 6.49	37.44 ± 29.97	12.82 ± 13.43	31.44 ± 18.28	24.78 ± 21.36	28 ± 24.43	8.55 ± 6.39	46.08 ± 42.45	56.86 ± 24.78	26.71 ± 15.03	15.95 ± 13.28	16.21 ± 9.13	8.9 ± 6.73	14.76 ± 10.51	10.13 ± 8.22	9.94 ± 16.11	3.11 ± 2.65	0.29 ± 0.71	1.17 ± 1.83	0.29 ± 0.7
AlzTREM2	2	33.47 ± 30.87	16.25 ± 7.91	69.56 ± 25.65	36.29 ± 28.06	18.27 ± 12.2	86.66 ± 40.11	23.08 ± 19.74	53.2 ± 27.39	29.35 ± 16.81	23.59 ± 17.32	21.01 ± 19.93	25.11 ± 12.23	109.92 ± 37.45	29.07 ± 26.39	54.59 ± 31.37	24.39 ± 15.69	13.84 ± 9.26	24.98 ± 16.17	8.8 ± 9.07	10.61 ± 12.14	8.18 ± 5.45	0.34 ± 1.22	5.38 ± 7.08	0.33 ± 1.19
AlzTREM2	3	48.21 ± 35.86	33.86 ± 17.51	53.7 ± 18.23	47.45 ± 29.06	34.57 ± 21.4	67.21 ± 17.53	46.1 ± 18.63	62.58 ± 32.6	18.4 ± 9.06	33.76 ± 13.5	26.43 ± 14.21	29.35 ± 18.4	54.47 ± 15.99	20.18 ± 11.87	47.51 ± 23.71	18.03 ± 9.45	18.06 ± 8.99	19.21 ± 9.89	15.47 ± 10.01	11.7 ± 13.52	16.41 ± 10.33	1.2 ± 1.52	4.95 ± 5.24	0.66 ± 1.11
AlzTREM2	4	78.57 ± 45.3	49.92 ± 34.88	74.6 ± 36.17	53.64 ± 33.12	52.37 ± 35.39	53.76 ± 23.03	45.28 ± 16.67	80.27 ± 46.72	22.77 ± 14.08	47.89 ± 15.4	43.14 ± 28.92	38.49 ± 30	31.35 ± 13.07	22.42 ± 14.4	45.41 ± 33.62	23.26 ± 15.28	23.22 ± 13.69	17.08 ± 10.49	20.53 ± 13.75	18.39 ± 20.76	21.45 ± 19.09	2.42 ± 3.29	3.25 ± 3.86	1.64 ± 2.33
AlzTREM2	5	115.32 ± 43.87	59.36 ± 33.56	58.99 ± 22.8	42.72 ± 28.21	53.89 ± 37.01	72.26 ± 28.14	42.66 ± 20.09	65.9 ± 28.63	28.28 ± 17.4	43.44 ± 10.01	48.77 ± 16.42	31.91 ± 19.4	20.45 ± 8.95	22.1 ± 10.46	19.25 ± 15.71	28.63 ± 18.66	33.11 ± 13.4	24.97 ± 10.06	18.58 ± 8.82	17.12 ± 11.36	25.42 ± 13.08	4.64 ± 5.19	4.36 ± 5.02	1.87 ± 1.59
AlzTREM2	6	121.93 ± 45.52	105.45 ± 42.42	44.64 ± 18.31	29.93 ± 20.51	78.69 ± 67.98	47.87 ± 16.87	38.77 ± 19.74	39.71 ± 14.9	77.01 ± 63.96	33.19 ± 10.76	47.22 ± 21.05	26.54 ± 10.75	6.25 ± 3.18	18.72 ± 13.21	5.63 ± 3.59	14.93 ± 7.16	23.07 ± 7.72	33.18 ± 11.29	20.17 ± 10.92	13.64 ± 11.05	6.97 ± 3.52	10.2 ± 11.07	2.72 ± 3.07	6.21 ± 4.66
CtrlCV	1	11.09 ± 8.8	10.39 ± 6.43	43.34 ± 25.4	23.03 ± 15.02	13.62 ± 8.83	45.17 ± 10.5	30.41 ± 33.35	41.89 ± 31.93	23.8 ± 14.36	20.15 ± 10.03	6 ± 7.04	37.95 ± 15.18	69.55 ± 36.74	29.54 ± 16.35	15.51 ± 6.99	13.29 ± 10.01	10.74 ± 10.08	11.14 ± 5.16	9.16 ± 8.73	16.81 ± 20.62	3.78 ± 4.62	0.96 ± 1.58	0.62 ± 0.97	0 ± 0
CtrlCV	2	36.72 ± 25	33.55 ± 22.22	87.13 ± 53.25	54.76 ± 25.68	16.55 ± 11.95	44.23 ± 24.56	79.66 ± 49.36	76.68 ± 58.9	20.11 ± 14.53	25.64 ± 17.63	16.82 ± 18.65	38.39 ± 20.6	116.21 ± 41.83	27.73 ± 15.77	61.03 ± 31.87	23.41 ± 27.71	17.4 ± 18.03	9.51 ± 7.5	16.6 ± 17.17	21.2 ± 9.07	16.11 ± 8.81	0 ± 0	3.64 ± 3.24	0 ± 0
CtrlCV	3	58.31 ± 41.03	54.16 ± 31.4	54.95 ± 23.78	90.6 ± 18.14	31.95 ± 17.41	39.93 ± 15.2	65.83 ± 44.77	53.76 ± 40.26	19.33 ± 15.95	27.95 ± 12.37	17.36 ± 9.79	36.91 ± 18.34	60.46 ± 16.7	20.01 ± 7.12	41.1 ± 21.19	17.63 ± 7.58	16.61 ± 9.86	13.33 ± 7.4	11.8 ± 6.6	16.91 ± 11.5	23.2 ± 9.9	1.66 ± 1.66	10.42 ± 3.95	0.72 ± 0.8
CtrlCV	4	52.3 ± 23.05	61.96 ± 29.49	51.55 ± 27.52	101.81 ± 26.4	60.48 ± 22.81	37.74 ± 21.02	97.11 ± 63.7	49.65 ± 18.21	27.65 ± 11.44	38.13 ± 18.43	35.72 ± 17.26	43.8 ± 24.39	31.21 ± 18.53	20.99 ± 11.47	38.7 ± 16.39	24 ± 15.77	22.25 ± 7.42	12.98 ± 5.28	22.7 ± 21.68	42.36 ± 35.47	34.17 ± 5.51	1.79 ± 2.95	8.83 ± 3.61	1.82 ± 3.01
CtrlCV	5	71.78 ± 20.65	86.21 ± 31.2	63.81 ± 41.77	108.77 ± 47.09	66.22 ± 25.59	45.56 ± 13.15	74.42 ± 55.16	43.72 ± 19.8	32.78 ± 7.84	40.68 ± 12.55	40.7 ± 20.12	52.76 ± 28.21	21.55 ± 10.57	31.59 ± 7.45	13.26 ± 6.77	39.06 ± 33.48	19.93 ± 7.47	19.87 ± 7.65	20.41 ± 6.66	43.8 ± 34.45	34.53 ± 11.54	5.37 ± 8.52	10.71 ± 4.31	7.29 ± 3.26
CtrlCV	6	122.39 ± 30.21	137.66 ± 47.48	34.49 ± 18.52	91.9 ± 38.36	101.79 ± 37.95	32.74 ± 11.27	60.41 ± 27.85	22.81 ± 11.09	80.38 ± 37.4	24.69 ± 13.07	39.58 ± 19.58	40.32 ± 30.53	6.02 ± 3.84	20.9 ± 7.67	9.51 ± 4.61	16.23 ± 7.15	13.08 ± 5.78	26.52 ± 10.71	15.64 ± 3.84	22.23 ± 16.49	10.72 ± 4.56	16.64 ± 7.66	9.51 ± 2.88	12.84 ± 6.66
CtrlTREM2	1	2.31 ± 1.48	7.92 ± 5.89	32.69 ± 16.42	27.9 ± 14.88	17.74 ± 3.22	26.88 ± 17.02	9.53 ± 3.24	16.96 ± 14.09	46.84 ± 43.1	21.73 ± 10.32	4.03 ± 4.95	20.18 ± 11.81	41.86 ± 28	19.21 ± 14.02	10.16 ± 9.92	11.03 ± 15.34	4.24 ± 3.98	11.75 ± 13.53	7.6 ± 3.04	7.85 ± 6.28	2.64 ± 2.42	0.66 ± 1.03	1.3 ± 1.01	1.3 ± 1.01
CtrlTREM2	2	11.37 ± 9.58	27.82 ± 11.19	81.59 ± 62.44	46.64 ± 27.02	17.18 ± 11.24	33.18 ± 24.76	36.64 ± 17.75	26.11 ± 18.2	27.94 ± 16.51	30.79 ± 14.84	5.31 ± 3.47	18.03 ± 14.38	80.03 ± 60.66	45.42 ± 27.08	58.17 ± 40.75	23.51 ± 20.94	10.47 ± 5.43	8.32 ± 3.55	7.51 ± 4.71	5.22 ± 6.61	12.1 ± 6.87	0 ± 0	2.23 ± 3.7	0 ± 0
CtrlTREM2	3	42.92 ± 30.87	34.12 ± 15.04	69.05 ± 13.87	67.94 ± 19.36	26.96 ± 11.22	34.45 ± 23.12	45.96 ± 11.57	37.33 ± 11.27	19.85 ± 13.16	29.15 ± 7.76	9.29 ± 4.59	28.32 ± 12.33	43.49 ± 24.26	34.61 ± 23.19	38.94 ± 29.13	25.21 ± 18.26	15.86 ± 6.65	10.75 ± 5.29	13.75 ± 7.38	8.48 ± 7.54	11.42 ± 7.09	0.48 ± 0.75	4.33 ± 5.06	1.47 ± 1.63
CtrlTREM2	4	56.98 ± 39.51	61.06 ± 40.9	63.11 ± 24.65	83.51 ± 36.65	36.25 ± 20.12	43.55 ± 36.56	34.69 ± 15.1	35.72 ± 11.71	18.96 ± 18.37	45.28 ± 31.39	18.15 ± 10.5	29.78 ± 23.88	32.17 ± 19.55	39.69 ± 38.82	31.44 ± 25.76	39.86 ± 11.79	21.86 ± 13.51	13.96 ± 9.67	18.16 ± 5.98	13.74 ± 14.66	17.49 ± 10.59	1.18 ± 1.83	12.51 ± 20.04	1.8 ± 1.98
CtrlTREM2	5	97.69 ± 46.44	59.92 ± 24.34	72.7 ± 21.04	61.24 ± 15.37	39.2 ± 10.26	44.14 ± 31.76	38.06 ± 11.2	33.51 ± 6.06	33.25 ± 25.87	46.59 ± 22.17	31.89 ± 24.43	34.56 ± 17.89	15.09 ± 12.23	38.08 ± 35.31	15.71 ± 17.35	42.42 ± 20.27	26.18 ± 7.16	13.75 ± 6.14	17.53 ± 6.77	15.52 ± 10.75	28.18 ± 11.38	1.65 ± 2.73	7.44 ± 10.4	2.2 ± 2.45
CtrlTREM2	6	113.95 ± 28.24	78.75 ± 47.99	45.35 ± 15.63	47.82 ± 19.9	53.91 ± 22.5	36.49 ± 32.45	40.65 ± 17.63	23.91 ± 12.77	40.67 ± 47.16	37.03 ± 15.32	36.33 ± 21.28	24.15 ± 10.9	4.66 ± 4.2	15.16 ± 6.71	5 ± 4.33	28.85 ± 10.85	20.78 ± 6.98	13.18 ± 5.81	21.54 ± 7.01	13.96 ± 4.32	9.08 ± 7.41	5.8 ± 4.07	5.25 ± 5.97	5.43 ± 4.54
Statistical analysis (Kruskal + Wilcoxon)
cluster	layer	group1	group2	p.adj	label
cluster_1	1	AlzCV	AlzTREM2	0.703435
cluster_1	1	AlzCV	CtrlCV	0.611913
cluster_1	1	AlzTREM2	CtrlCV	0.611913
cluster_1	1	AlzTREM2	CtrlTREM2	0.0903499
cluster_1	1	CtrlCV	CtrlTREM2	0.217389
cluster_1	2	AlzCV	AlzTREM2	0.758866
cluster_1	2	AlzCV	CtrlCV	0.452172
cluster_1	2	AlzTREM2	CtrlCV	0.758866
cluster_1	2	AlzTREM2	CtrlTREM2	0.438579
cluster_1	2	CtrlCV	CtrlTREM2	0.121443
cluster_1	3	AlzCV	AlzTREM2	0.579733
cluster_1	3	AlzCV	CtrlCV	0.534786
cluster_1	3	AlzTREM2	CtrlCV	0.690208
cluster_1	3	AlzTREM2	CtrlTREM2	0.826444
cluster_1	3	CtrlCV	CtrlTREM2	0.690208
cluster_1	4	AlzCV	AlzTREM2	0.489688
cluster_1	4	AlzCV	CtrlCV	0.917013
cluster_1	4	AlzTREM2	CtrlCV	0.709206
cluster_1	4	AlzTREM2	CtrlTREM2	0.714194
cluster_1	4	CtrlCV	CtrlTREM2	0.936186
cluster_1	5	AlzCV	AlzTREM2	0.117723
cluster_1	5	AlzCV	CtrlCV	0.713868
cluster_1	5	AlzTREM2	CtrlCV	0.117723
cluster_1	5	AlzTREM2	CtrlTREM2	0.682342
cluster_1	5	CtrlCV	CtrlTREM2	0.682342
cluster_1	6	AlzCV	AlzTREM2	0.973409
cluster_1	6	AlzCV	CtrlCV	0.973409
cluster_1	6	AlzTREM2	CtrlCV	0.973409
cluster_1	6	AlzTREM2	CtrlTREM2	0.973409
cluster_1	6	CtrlCV	CtrlTREM2	0.973409
cluster_5	1	AlzCV	AlzTREM2	0.895333
cluster_5	1	AlzCV	CtrlCV	0.895333
cluster_5	1	AlzTREM2	CtrlCV	0.895333
cluster_5	1	AlzTREM2	CtrlTREM2	0.895333
cluster_5	1	CtrlCV	CtrlTREM2	0.895333
cluster_5	2	AlzCV	AlzTREM2	0.522028
cluster_5	2	AlzCV	CtrlCV	0.326177
cluster_5	2	AlzTREM2	CtrlCV	0.178016
cluster_5	2	AlzTREM2	CtrlTREM2	0.178016
cluster_5	2	CtrlCV	CtrlTREM2	0.810181
cluster_5	3	AlzCV	AlzTREM2	0.984031
cluster_5	3	AlzCV	CtrlCV	0.455288
cluster_5	3	AlzTREM2	CtrlCV	0.455288
cluster_5	3	AlzTREM2	CtrlTREM2	0.984031
cluster_5	3	CtrlCV	CtrlTREM2	0.595906
cluster_5	4	AlzCV	AlzTREM2	0.810181
cluster_5	4	AlzCV	CtrlCV	0.714194
cluster_5	4	AlzTREM2	CtrlCV	0.714194
cluster_5	4	AlzTREM2	CtrlTREM2	0.766006
cluster_5	4	CtrlCV	CtrlTREM2	0.810181
cluster_5	5	AlzCV	AlzTREM2	0.916793
cluster_5	5	AlzCV	CtrlCV	0.459533
cluster_5	5	AlzTREM2	CtrlCV	0.459533
cluster_5	5	AlzTREM2	CtrlTREM2	0.916793
cluster_5	5	CtrlCV	CtrlTREM2	0.459533
cluster_5	6	AlzCV	AlzTREM2	0.522028
cluster_5	6	AlzCV	CtrlCV	0.267229
cluster_5	6	AlzTREM2	CtrlCV	0.267229
cluster_5	6	AlzTREM2	CtrlTREM2	0.469738
cluster_5	6	CtrlCV	CtrlTREM2	0.267229
cluster_7	1	AlzCV	AlzTREM2	0.688411
cluster_7	1	AlzCV	CtrlCV	0.826444
cluster_7	1	AlzTREM2	CtrlCV	0.826444
cluster_7	1	AlzTREM2	CtrlTREM2	0.688411
cluster_7	1	CtrlCV	CtrlTREM2	0.688411
cluster_7	2	AlzCV	AlzTREM2	0.810181
cluster_7	2	AlzCV	CtrlCV	0.810181
cluster_7	2	AlzTREM2	CtrlCV	0.810181
cluster_7	2	AlzTREM2	CtrlTREM2	0.810181
cluster_7	2	CtrlCV	CtrlTREM2	0.810181
cluster_7	3	AlzCV	AlzTREM2	0.984031
cluster_7	3	AlzCV	CtrlCV	0.984031
cluster_7	3	AlzTREM2	CtrlCV	0.984031
cluster_7	3	AlzTREM2	CtrlTREM2	0.455288
cluster_7	3	CtrlCV	CtrlTREM2	0.595906
cluster_7	4	AlzCV	AlzTREM2	0.764177
cluster_7	4	AlzCV	CtrlCV	0.764177
cluster_7	4	AlzTREM2	CtrlCV	0.764177
cluster_7	4	AlzTREM2	CtrlTREM2	0.764177
cluster_7	4	CtrlCV	CtrlTREM2	0.764177
cluster_7	5	AlzCV	AlzTREM2	0.917013
cluster_7	5	AlzCV	CtrlCV	0.917013
cluster_7	5	AlzTREM2	CtrlCV	1
cluster_7	5	AlzTREM2	CtrlTREM2	0.917013
cluster_7	5	CtrlCV	CtrlTREM2	0.917013
cluster_7	6	AlzCV	AlzTREM2	0.826444
cluster_7	6	AlzCV	CtrlCV	0.826444
cluster_7	6	AlzTREM2	CtrlCV	0.826444
cluster_7	6	AlzTREM2	CtrlTREM2	0.826444
cluster_7	6	CtrlCV	CtrlTREM2	0.826444
cluster_8	1	AlzCV	AlzTREM2	0.867632
cluster_8	1	AlzCV	CtrlCV	0.867632
cluster_8	1	AlzTREM2	CtrlCV	0.867632
cluster_8	1	AlzTREM2	CtrlTREM2	0.867632
cluster_8	1	CtrlCV	CtrlTREM2	0.867632
cluster_8	2	AlzCV	AlzTREM2	0.39991
cluster_8	2	AlzCV	CtrlCV	0.580713
cluster_8	2	AlzTREM2	CtrlCV	0.39991
cluster_8	2	AlzTREM2	CtrlTREM2	0.472804
cluster_8	2	CtrlCV	CtrlTREM2	0.580713
cluster_8	3	AlzCV	AlzTREM2	0.122422
cluster_8	3	AlzCV	CtrlCV	0.107187
cluster_8	3	AlzTREM2	CtrlCV	0.0745969
cluster_8	3	AlzTREM2	CtrlTREM2	0.122422
cluster_8	3	CtrlCV	CtrlTREM2	0.153846
cluster_8	4	AlzCV	AlzTREM2	0.378478
cluster_8	4	AlzCV	CtrlCV	0.144364
cluster_8	4	AlzTREM2	CtrlCV	0.0580352
cluster_8	4	AlzTREM2	CtrlTREM2	0.144364
cluster_8	4	CtrlCV	CtrlTREM2	0.378478
cluster_8	5	AlzCV	AlzTREM2	0.0330628	*
cluster_8	5	AlzCV	CtrlCV	0.0801036
cluster_8	5	AlzTREM2	CtrlCV	0.019811	*
cluster_8	5	AlzTREM2	CtrlTREM2	0.0589422
cluster_8	5	CtrlCV	CtrlTREM2	0.0589422
cluster_8	6	AlzCV	AlzTREM2	0.020667	*
cluster_8	6	AlzCV	CtrlCV	0.0510539
cluster_8	6	AlzTREM2	CtrlCV	0.019811	*
cluster_8	6	AlzTREM2	CtrlTREM2	0.104661
cluster_8	6	CtrlCV	CtrlTREM2	0.0983282
cluster_9	1	AlzCV	AlzTREM2	0.406423
cluster_9	1	AlzCV	CtrlCV	0.631819
cluster_9	1	AlzTREM2	CtrlCV	0.826444
cluster_9	1	AlzTREM2	CtrlTREM2	0.374461
cluster_9	1	CtrlCV	CtrlTREM2	0.406423
cluster_9	2	AlzCV	AlzTREM2	0.400843
cluster_9	2	AlzCV	CtrlCV	0.634411
cluster_9	2	AlzTREM2	CtrlCV	0.965022
cluster_9	2	AlzTREM2	CtrlTREM2	0.965022
cluster_9	2	CtrlCV	CtrlTREM2	0.965022
cluster_9	3	AlzCV	AlzTREM2	0.936186
cluster_9	3	AlzCV	CtrlCV	0.936186
cluster_9	3	AlzTREM2	CtrlCV	0.936186
cluster_9	3	AlzTREM2	CtrlTREM2	0.936186
cluster_9	3	CtrlCV	CtrlTREM2	0.936186
cluster_9	4	AlzCV	AlzTREM2	0.414611
cluster_9	4	AlzCV	CtrlCV	0.128689
cluster_9	4	AlzTREM2	CtrlCV	0.485675
cluster_9	4	AlzTREM2	CtrlTREM2	0.469738
cluster_9	4	CtrlCV	CtrlTREM2	0.384616
cluster_9	5	AlzCV	AlzTREM2	0.952117
cluster_9	5	AlzCV	CtrlCV	0.515189
cluster_9	5	AlzTREM2	CtrlCV	0.607094
cluster_9	5	AlzTREM2	CtrlTREM2	0.910639
cluster_9	5	CtrlCV	CtrlTREM2	0.515189
cluster_9	6	AlzCV	AlzTREM2	0.580713
cluster_9	6	AlzCV	CtrlCV	0.580713
cluster_9	6	AlzTREM2	CtrlCV	0.580713
cluster_9	6	AlzTREM2	CtrlTREM2	0.758866
cluster_9	6	CtrlCV	CtrlTREM2	0.183834
cluster_10	1	AlzCV	AlzTREM2	0.18723
cluster_10	1	AlzCV	CtrlCV	0.0507308
cluster_10	1	AlzTREM2	CtrlCV	0.18723
cluster_10	1	AlzTREM2	CtrlTREM2	0.37579
cluster_10	1	CtrlCV	CtrlTREM2	0.18723
cluster_10	2	AlzCV	AlzTREM2	0.0603437
cluster_10	2	AlzCV	CtrlCV	0.575174
cluster_10	2	AlzTREM2	CtrlCV	0.0785896
cluster_10	2	AlzTREM2	CtrlTREM2	0.0603437
cluster_10	2	CtrlCV	CtrlTREM2	0.575174
cluster_10	3	AlzCV	AlzTREM2	0.12535
cluster_10	3	AlzCV	CtrlCV	0.400453
cluster_10	3	AlzTREM2	CtrlCV	0.0448339	*
cluster_10	3	AlzTREM2	CtrlTREM2	0.0476077	*
cluster_10	3	CtrlCV	CtrlTREM2	0.936186
cluster_10	4	AlzCV	AlzTREM2	0.789774
cluster_10	4	AlzCV	CtrlCV	0.789774
cluster_10	4	AlzTREM2	CtrlCV	0.789774
cluster_10	4	AlzTREM2	CtrlTREM2	0.789774
cluster_10	4	CtrlCV	CtrlTREM2	0.973409
cluster_10	5	AlzCV	AlzTREM2	0.49421
cluster_10	5	AlzCV	CtrlCV	0.49421
cluster_10	5	AlzTREM2	CtrlCV	0.290713
cluster_10	5	AlzTREM2	CtrlTREM2	0.49421
cluster_10	5	CtrlCV	CtrlTREM2	0.936186
cluster_10	6	AlzCV	AlzTREM2	0.916793
cluster_10	6	AlzCV	CtrlCV	0.214373
cluster_10	6	AlzTREM2	CtrlCV	0.216546
cluster_10	6	AlzTREM2	CtrlTREM2	0.469738
cluster_10	6	CtrlCV	CtrlTREM2	0.936186
cluster_11	1	AlzCV	AlzTREM2	0.809088
cluster_11	1	AlzCV	CtrlCV	0.249641
cluster_11	1	AlzTREM2	CtrlCV	0.249641
cluster_11	1	AlzTREM2	CtrlTREM2	1
cluster_11	1	CtrlCV	CtrlTREM2	0.249641
cluster_11	2	AlzCV	AlzTREM2	0.266514
cluster_11	2	AlzCV	CtrlCV	0.175789
cluster_11	2	AlzTREM2	CtrlCV	0.0580352
cluster_11	2	AlzTREM2	CtrlTREM2	0.175789
cluster_11	2	CtrlCV	CtrlTREM2	0.175789
cluster_11	3	AlzCV	AlzTREM2	0.965022
cluster_11	3	AlzCV	CtrlCV	0.965022
cluster_11	3	AlzTREM2	CtrlCV	0.965022
cluster_11	3	AlzTREM2	CtrlTREM2	0.965022
cluster_11	3	CtrlCV	CtrlTREM2	0.965022
cluster_11	4	AlzCV	AlzTREM2	0.307341
cluster_11	4	AlzCV	CtrlCV	0.292014
cluster_11	4	AlzTREM2	CtrlCV	0.0949526
cluster_11	4	AlzTREM2	CtrlTREM2	0.292014
cluster_11	4	CtrlCV	CtrlTREM2	0.0783914
cluster_11	5	AlzCV	AlzTREM2	0.333142
cluster_11	5	AlzCV	CtrlCV	0.74049
cluster_11	5	AlzTREM2	CtrlCV	0.295712
cluster_11	5	AlzTREM2	CtrlTREM2	0.758866
cluster_11	5	CtrlCV	CtrlTREM2	0.295712
cluster_11	6	AlzCV	AlzTREM2	0.15779
cluster_11	6	AlzCV	CtrlCV	0.44328
cluster_11	6	AlzTREM2	CtrlCV	0.37579
cluster_11	6	AlzTREM2	CtrlTREM2	0.37579
cluster_11	6	CtrlCV	CtrlTREM2	0.37579
cluster_13	1	AlzCV	AlzTREM2	0.857039
cluster_13	1	AlzCV	CtrlCV	0.789774
cluster_13	1	AlzTREM2	CtrlCV	0.831698
cluster_13	1	AlzTREM2	CtrlTREM2	0.231852
cluster_13	1	CtrlCV	CtrlTREM2	0.346971
cluster_13	2	AlzCV	AlzTREM2	0.920281
cluster_13	2	AlzCV	CtrlCV	0.66492
cluster_13	2	AlzTREM2	CtrlCV	0.910639
cluster_13	2	AlzTREM2	CtrlTREM2	0.145357
cluster_13	2	CtrlCV	CtrlTREM2	0.145357
cluster_13	3	AlzCV	AlzTREM2	0.36978
cluster_13	3	AlzCV	CtrlCV	0.810181
cluster_13	3	AlzTREM2	CtrlCV	0.683955
cluster_13	3	AlzTREM2	CtrlTREM2	0.189905
cluster_13	3	CtrlCV	CtrlTREM2	0.810181
cluster_13	4	AlzCV	AlzTREM2	0.0949526
cluster_13	4	AlzCV	CtrlCV	0.36812
cluster_13	4	AlzTREM2	CtrlCV	0.36812
cluster_13	4	AlzTREM2	CtrlTREM2	0.0949526
cluster_13	4	CtrlCV	CtrlTREM2	0.346971
cluster_13	5	AlzCV	AlzTREM2	0.325138
cluster_13	5	AlzCV	CtrlCV	0.325138
cluster_13	5	AlzTREM2	CtrlCV	0.209368
cluster_13	5	AlzTREM2	CtrlTREM2	0.0372985	*
cluster_13	5	CtrlCV	CtrlTREM2	0.378478
cluster_13	6	AlzCV	AlzTREM2	0.580293
cluster_13	6	AlzCV	CtrlCV	0.0785896
cluster_13	6	AlzTREM2	CtrlCV	0.0785896
cluster_13	6	AlzTREM2	CtrlTREM2	0.0785896
cluster_13	6	CtrlCV	CtrlTREM2	1
cluster_14	1	AlzCV	AlzTREM2	0.629723
cluster_14	1	AlzCV	CtrlCV	0.667421
cluster_14	1	AlzTREM2	CtrlCV	0.826444
cluster_14	1	AlzTREM2	CtrlTREM2	0.667421
cluster_14	1	CtrlCV	CtrlTREM2	0.826444
cluster_14	2	AlzCV	AlzTREM2	0.920281
cluster_14	2	AlzCV	CtrlCV	0.920281
cluster_14	2	AlzTREM2	CtrlCV	0.893859
cluster_14	2	AlzTREM2	CtrlTREM2	0.920281
cluster_14	2	CtrlCV	CtrlTREM2	0.893859
cluster_14	3	AlzCV	AlzTREM2	0.991733
cluster_14	3	AlzCV	CtrlCV	0.991733
cluster_14	3	AlzTREM2	CtrlCV	0.991733
cluster_14	3	AlzTREM2	CtrlTREM2	1
cluster_14	3	CtrlCV	CtrlTREM2	0.991733
cluster_14	4	AlzCV	AlzTREM2	0.646892
cluster_14	4	AlzCV	CtrlCV	0.920344
cluster_14	4	AlzTREM2	CtrlCV	0.646892
cluster_14	4	AlzTREM2	CtrlTREM2	0.646892
cluster_14	4	CtrlCV	CtrlTREM2	0.646892
cluster_14	5	AlzCV	AlzTREM2	0.910639
cluster_14	5	AlzCV	CtrlCV	0.910639
cluster_14	5	AlzTREM2	CtrlCV	0.910639
cluster_14	5	AlzTREM2	CtrlTREM2	0.910639
cluster_14	5	CtrlCV	CtrlTREM2	0.910639
cluster_14	6	AlzCV	AlzTREM2	0.825734
cluster_14	6	AlzCV	CtrlCV	0.66492
cluster_14	6	AlzTREM2	CtrlCV	0.755442
cluster_14	6	AlzTREM2	CtrlTREM2	0.348014
cluster_14	6	CtrlCV	CtrlTREM2	0.271965
cluster_16	1	AlzCV	AlzTREM2	0.965022
cluster_16	1	AlzCV	CtrlCV	0.965022
cluster_16	1	AlzTREM2	CtrlCV	0.965022
cluster_16	1	AlzTREM2	CtrlTREM2	0.965022
cluster_16	1	CtrlCV	CtrlTREM2	0.965022
cluster_16	2	AlzCV	AlzTREM2	0.973409
cluster_16	2	AlzCV	CtrlCV	0.973409
cluster_16	2	AlzTREM2	CtrlCV	0.973409
cluster_16	2	AlzTREM2	CtrlTREM2	0.973409
cluster_16	2	CtrlCV	CtrlTREM2	0.973409
cluster_16	3	AlzCV	AlzTREM2	1
cluster_16	3	AlzCV	CtrlCV	1
cluster_16	3	AlzTREM2	CtrlCV	1
cluster_16	3	AlzTREM2	CtrlTREM2	1
cluster_16	3	CtrlCV	CtrlTREM2	1
cluster_16	4	AlzCV	AlzTREM2	0.629723
cluster_16	4	AlzCV	CtrlCV	0.973409
cluster_16	4	AlzTREM2	CtrlCV	0.714194
cluster_16	4	AlzTREM2	CtrlTREM2	0.714194
cluster_16	4	CtrlCV	CtrlTREM2	0.973409
cluster_16	5	AlzCV	AlzTREM2	0.991733
cluster_16	5	AlzCV	CtrlCV	0.991733
cluster_16	5	AlzTREM2	CtrlCV	0.991733
cluster_16	5	AlzTREM2	CtrlTREM2	0.991733
cluster_16	5	CtrlCV	CtrlTREM2	1
cluster_16	6	AlzCV	AlzTREM2	0.755442
cluster_16	6	AlzCV	CtrlCV	0.520456
cluster_16	6	AlzTREM2	CtrlCV	0.626317
cluster_16	6	AlzTREM2	CtrlTREM2	0.755442
cluster_16	6	CtrlCV	CtrlTREM2	0.520456
cluster_17	1	AlzCV	AlzTREM2	0.794501
cluster_17	1	AlzCV	CtrlCV	0.749802
cluster_17	1	AlzTREM2	CtrlCV	0.655502
cluster_17	1	AlzTREM2	CtrlTREM2	0.655502
cluster_17	1	CtrlCV	CtrlTREM2	0.749802
cluster_17	2	AlzCV	AlzTREM2	0.791232
cluster_17	2	AlzCV	CtrlCV	0.8937
cluster_17	2	AlzTREM2	CtrlCV	0.791232
cluster_17	2	AlzTREM2	CtrlTREM2	0.321363
cluster_17	2	CtrlCV	CtrlTREM2	0.671644
cluster_17	3	AlzCV	AlzTREM2	0.175789
cluster_17	3	AlzCV	CtrlCV	1
cluster_17	3	AlzTREM2	CtrlCV	0.244161
cluster_17	3	AlzTREM2	CtrlTREM2	0.0448339	*
cluster_17	3	CtrlCV	CtrlTREM2	0.175789
cluster_17	4	AlzCV	AlzTREM2	0.652535
cluster_17	4	AlzCV	CtrlCV	0.797727
cluster_17	4	AlzTREM2	CtrlCV	1
cluster_17	4	AlzTREM2	CtrlTREM2	0.185392
cluster_17	4	CtrlCV	CtrlTREM2	0.185392
cluster_17	5	AlzCV	AlzTREM2	0.888571
cluster_17	5	AlzCV	CtrlCV	0.631819
cluster_17	5	AlzTREM2	CtrlCV	0.567716
cluster_17	5	AlzTREM2	CtrlTREM2	0.351578
cluster_17	5	CtrlCV	CtrlTREM2	0.567716
cluster_17	6	AlzCV	AlzTREM2	0.682342
cluster_17	6	AlzCV	CtrlCV	0.545875
cluster_17	6	AlzTREM2	CtrlCV	0.682342
cluster_17	6	AlzTREM2	CtrlTREM2	0.545875
cluster_17	6	CtrlCV	CtrlTREM2	0.810181
cluster_18	1	AlzCV	AlzTREM2	0.610698
cluster_18	1	AlzCV	CtrlCV	0.406998
cluster_18	1	AlzTREM2	CtrlCV	0.826444
cluster_18	1	AlzTREM2	CtrlTREM2	0.267229
cluster_18	1	CtrlCV	CtrlTREM2	0.267229
cluster_18	2	AlzCV	AlzTREM2	0.428516
cluster_18	2	AlzCV	CtrlCV	0.713868
cluster_18	2	AlzTREM2	CtrlCV	0.428516
cluster_18	2	AlzTREM2	CtrlTREM2	0.428516
cluster_18	2	CtrlCV	CtrlTREM2	0.400843
cluster_18	3	AlzCV	AlzTREM2	0.895333
cluster_18	3	AlzCV	CtrlCV	0.895333
cluster_18	3	AlzTREM2	CtrlCV	0.895333
cluster_18	3	AlzTREM2	CtrlTREM2	0.895333
cluster_18	3	CtrlCV	CtrlTREM2	0.895333
cluster_18	4	AlzCV	AlzTREM2	0.595906
cluster_18	4	AlzCV	CtrlCV	0.595906
cluster_18	4	AlzTREM2	CtrlCV	0.831698
cluster_18	4	AlzTREM2	CtrlTREM2	0.831698
cluster_18	4	CtrlCV	CtrlTREM2	0.595906
cluster_18	5	AlzCV	AlzTREM2	0.641917
cluster_18	5	AlzCV	CtrlCV	0.580803
cluster_18	5	AlzTREM2	CtrlCV	0.580803
cluster_18	5	AlzTREM2	CtrlTREM2	0.641917
cluster_18	5	CtrlCV	CtrlTREM2	0.595906
cluster_18	6	AlzCV	AlzTREM2	0.794703
cluster_18	6	AlzCV	CtrlCV	0.794703
cluster_18	6	AlzTREM2	CtrlCV	0.794703
cluster_18	6	AlzTREM2	CtrlTREM2	0.794703
cluster_18	6	CtrlCV	CtrlTREM2	0.794703
cluster_19	1	AlzCV	AlzTREM2	0.200259
cluster_19	1	AlzCV	CtrlCV	0.200259
cluster_19	1	AlzTREM2	CtrlCV	0.755442
cluster_19	1	AlzTREM2	CtrlTREM2	0.260228
cluster_19	1	CtrlCV	CtrlTREM2	0.260228
cluster_19	2	AlzCV	AlzTREM2	0.531936
cluster_19	2	AlzCV	CtrlCV	0.531936
cluster_19	2	AlzTREM2	CtrlCV	0.758866
cluster_19	2	AlzTREM2	CtrlTREM2	0.531936
cluster_19	2	CtrlCV	CtrlTREM2	0.531936
cluster_19	3	AlzCV	AlzTREM2	0.883348
cluster_19	3	AlzCV	CtrlCV	1
cluster_19	3	AlzTREM2	CtrlCV	0.991733
cluster_19	3	AlzTREM2	CtrlTREM2	0.595906
cluster_19	3	CtrlCV	CtrlTREM2	0.595906
cluster_19	4	AlzCV	AlzTREM2	0.973409
cluster_19	4	AlzCV	CtrlCV	0.973409
cluster_19	4	AlzTREM2	CtrlCV	0.973409
cluster_19	4	AlzTREM2	CtrlTREM2	0.973409
cluster_19	4	CtrlCV	CtrlTREM2	0.973409
cluster_19	5	AlzCV	AlzTREM2	0.584114
cluster_19	5	AlzCV	CtrlCV	0.764177
cluster_19	5	AlzTREM2	CtrlCV	0.764177
cluster_19	5	AlzTREM2	CtrlTREM2	0.584114
cluster_19	5	CtrlCV	CtrlTREM2	0.584114
cluster_19	6	AlzCV	AlzTREM2	0.794703
cluster_19	6	AlzCV	CtrlCV	0.794703
cluster_19	6	AlzTREM2	CtrlCV	0.607094
cluster_19	6	AlzTREM2	CtrlTREM2	0.387202
cluster_19	6	CtrlCV	CtrlTREM2	0.387202
cluster_21	1	AlzCV	AlzTREM2	0.266625
cluster_21	1	AlzCV	CtrlCV	0.685129
cluster_21	1	AlzTREM2	CtrlCV	0.758866
cluster_21	1	AlzTREM2	CtrlTREM2	0.409406
cluster_21	1	CtrlCV	CtrlTREM2	0.409406
cluster_21	2	AlzCV	AlzTREM2	0.631819
cluster_21	2	AlzCV	CtrlCV	0.631819
cluster_21	2	AlzTREM2	CtrlCV	0.965022
cluster_21	2	AlzTREM2	CtrlTREM2	0.631819
cluster_21	2	CtrlCV	CtrlTREM2	0.631819
cluster_21	3	AlzCV	AlzTREM2	0.44693
cluster_21	3	AlzCV	CtrlCV	0.44693
cluster_21	3	AlzTREM2	CtrlCV	0.965022
cluster_21	3	AlzTREM2	CtrlTREM2	0.44693
cluster_21	3	CtrlCV	CtrlTREM2	0.44693
cluster_21	4	AlzCV	AlzTREM2	0.917013
cluster_21	4	AlzCV	CtrlCV	0.917013
cluster_21	4	AlzTREM2	CtrlCV	1
cluster_21	4	AlzTREM2	CtrlTREM2	0.917013
cluster_21	4	CtrlCV	CtrlTREM2	0.917013
cluster_21	5	AlzCV	AlzTREM2	0.736241
cluster_21	5	AlzCV	CtrlCV	0.736241
cluster_21	5	AlzTREM2	CtrlCV	0.290713
cluster_21	5	AlzTREM2	CtrlTREM2	1
cluster_21	5	CtrlCV	CtrlTREM2	1
cluster_21	6	AlzCV	AlzTREM2	0.758866
cluster_21	6	AlzCV	CtrlCV	0.758866
cluster_21	6	AlzTREM2	CtrlCV	0.758866
cluster_21	6	AlzTREM2	CtrlTREM2	0.758866
cluster_21	6	CtrlCV	CtrlTREM2	0.758866
cluster_22	1	AlzCV	AlzTREM2	0.488
cluster_22	1	AlzCV	CtrlCV	0.488
cluster_22	1	AlzTREM2	CtrlCV	0.763176
cluster_22	1	AlzTREM2	CtrlTREM2	0.607094
cluster_22	1	CtrlCV	CtrlTREM2	0.488
cluster_22	2	AlzCV	AlzTREM2	0.936186
cluster_22	2	AlzCV	CtrlCV	0.936186
cluster_22	2	AlzTREM2	CtrlCV	0.936186
cluster_22	2	AlzTREM2	CtrlTREM2	0.936186
cluster_22	2	CtrlCV	CtrlTREM2	0.936186
cluster_22	3	AlzCV	AlzTREM2	0.682342
cluster_22	3	AlzCV	CtrlCV	0.682342
cluster_22	3	AlzTREM2	CtrlCV	0.682342
cluster_22	3	AlzTREM2	CtrlTREM2	0.682342
cluster_22	3	CtrlCV	CtrlTREM2	0.688921
cluster_22	4	AlzCV	AlzTREM2	1
cluster_22	4	AlzCV	CtrlCV	1
cluster_22	4	AlzTREM2	CtrlCV	1
cluster_22	4	AlzTREM2	CtrlTREM2	1
cluster_22	4	CtrlCV	CtrlTREM2	1
cluster_22	5	AlzCV	AlzTREM2	0.825734
cluster_22	5	AlzCV	CtrlCV	0.825734
cluster_22	5	AlzTREM2	CtrlCV	0.825734
cluster_22	5	AlzTREM2	CtrlTREM2	0.825734
cluster_22	5	CtrlCV	CtrlTREM2	0.825734
cluster_22	6	AlzCV	AlzTREM2	0.645252
cluster_22	6	AlzCV	CtrlCV	0.34346
cluster_22	6	AlzTREM2	CtrlCV	0.278087
cluster_22	6	AlzTREM2	CtrlTREM2	0.645252
cluster_22	6	CtrlCV	CtrlTREM2	0.278087
cluster_23	1	AlzCV	AlzTREM2	0.736032
cluster_23	1	AlzCV	CtrlCV	0.973409
cluster_23	1	AlzTREM2	CtrlCV	0.910639
cluster_23	1	AlzTREM2	CtrlTREM2	0.627191
cluster_23	1	CtrlCV	CtrlTREM2	0.861756
cluster_23	2	AlzCV	AlzTREM2	0.872559
cluster_23	2	AlzCV	CtrlCV	0.872559
cluster_23	2	AlzTREM2	CtrlCV	0.872559
cluster_23	2	AlzTREM2	CtrlTREM2	0.872559
cluster_23	2	CtrlCV	CtrlTREM2	0.872559
cluster_23	3	AlzCV	AlzTREM2	0.764177
cluster_23	3	AlzCV	CtrlCV	0.764177
cluster_23	3	AlzTREM2	CtrlCV	0.764177
cluster_23	3	AlzTREM2	CtrlTREM2	0.764177
cluster_23	3	CtrlCV	CtrlTREM2	0.764177
cluster_23	4	AlzCV	AlzTREM2	0.984031
cluster_23	4	AlzCV	CtrlCV	0.984031
cluster_23	4	AlzTREM2	CtrlCV	0.984031
cluster_23	4	AlzTREM2	CtrlTREM2	0.0476077	*
cluster_23	4	CtrlCV	CtrlTREM2	0.256411
cluster_23	5	AlzCV	AlzTREM2	0.815503
cluster_23	5	AlzCV	CtrlCV	0.815503
cluster_23	5	AlzTREM2	CtrlCV	0.766006
cluster_23	5	AlzTREM2	CtrlTREM2	0.515189
cluster_23	5	CtrlCV	CtrlTREM2	0.766006
cluster_23	6	AlzCV	AlzTREM2	0.0906551
cluster_23	6	AlzCV	CtrlCV	0.153598
cluster_23	6	AlzTREM2	CtrlCV	0.629535
cluster_23	6	AlzTREM2	CtrlTREM2	0.0906551
cluster_23	6	CtrlCV	CtrlTREM2	0.0906551
cluster_25	1	AlzCV	AlzTREM2	0.797727
cluster_25	1	AlzCV	CtrlCV	0.797727
cluster_25	1	AlzTREM2	CtrlCV	0.965022
cluster_25	1	AlzTREM2	CtrlTREM2	0.594214
cluster_25	1	CtrlCV	CtrlTREM2	0.594214
cluster_25	2	AlzCV	AlzTREM2	1
cluster_25	2	AlzCV	CtrlCV	1
cluster_25	2	AlzTREM2	CtrlCV	1
cluster_25	2	AlzTREM2	CtrlTREM2	1
cluster_25	2	CtrlCV	CtrlTREM2	1
cluster_25	3	AlzCV	AlzTREM2	1
cluster_25	3	AlzCV	CtrlCV	0.944302
cluster_25	3	AlzTREM2	CtrlCV	0.944302
cluster_25	3	AlzTREM2	CtrlTREM2	0.944302
cluster_25	3	CtrlCV	CtrlTREM2	1
cluster_25	4	AlzCV	AlzTREM2	0.973409
cluster_25	4	AlzCV	CtrlCV	0.973409
cluster_25	4	AlzTREM2	CtrlCV	0.973409
cluster_25	4	AlzTREM2	CtrlTREM2	0.973409
cluster_25	4	CtrlCV	CtrlTREM2	0.973409
cluster_25	5	AlzCV	AlzTREM2	0.170726
cluster_25	5	AlzCV	CtrlCV	0.170726
cluster_25	5	AlzTREM2	CtrlCV	0.0952153
cluster_25	5	AlzTREM2	CtrlTREM2	0.208809
cluster_25	5	CtrlCV	CtrlTREM2	0.170726
cluster_25	6	AlzCV	AlzTREM2	0.610698
cluster_25	6	AlzCV	CtrlCV	0.0538473
cluster_25	6	AlzTREM2	CtrlCV	0.0538473
cluster_25	6	AlzTREM2	CtrlTREM2	0.965022
cluster_25	6	CtrlCV	CtrlTREM2	0.185392
cluster_26	1	AlzCV	AlzTREM2	0.825734
cluster_26	1	AlzCV	CtrlCV	0.825734
cluster_26	1	AlzTREM2	CtrlCV	0.825734
cluster_26	1	AlzTREM2	CtrlTREM2	0.825734
cluster_26	1	CtrlCV	CtrlTREM2	0.825734
cluster_26	2	AlzCV	AlzTREM2	0.550674
cluster_26	2	AlzCV	CtrlCV	0.133592
cluster_26	2	AlzTREM2	CtrlCV	0.133592
cluster_26	2	AlzTREM2	CtrlTREM2	0.133592
cluster_26	2	CtrlCV	CtrlTREM2	0.810181
cluster_26	3	AlzCV	AlzTREM2	0.15779
cluster_26	3	AlzCV	CtrlCV	0.797727
cluster_26	3	AlzTREM2	CtrlCV	0.472804
cluster_26	3	AlzTREM2	CtrlTREM2	0.261652
cluster_26	3	CtrlCV	CtrlTREM2	0.797727
cluster_26	4	AlzCV	AlzTREM2	0.973409
cluster_26	4	AlzCV	CtrlCV	0.973409
cluster_26	4	AlzTREM2	CtrlCV	0.973409
cluster_26	4	AlzTREM2	CtrlTREM2	0.973409
cluster_26	4	CtrlCV	CtrlTREM2	0.973409
cluster_26	5	AlzCV	AlzTREM2	0.200422
cluster_26	5	AlzCV	CtrlCV	0.483927
cluster_26	5	AlzTREM2	CtrlCV	0.37579
cluster_26	5	AlzTREM2	CtrlTREM2	0.151915
cluster_26	5	CtrlCV	CtrlTREM2	0.200422
cluster_26	6	AlzCV	AlzTREM2	0.0474183	*
cluster_26	6	AlzCV	CtrlCV	0.570941
cluster_26	6	AlzTREM2	CtrlCV	0.37579
cluster_26	6	AlzTREM2	CtrlTREM2	0.00820963	**
cluster_26	6	CtrlCV	CtrlTREM2	0.0474183	*
cluster_27	1	AlzCV	AlzTREM2	1
cluster_27	1	AlzCV	CtrlCV	1
cluster_27	1	AlzTREM2	CtrlCV	1
cluster_27	1	AlzTREM2	CtrlTREM2	1
cluster_27	1	CtrlCV	CtrlTREM2	1
cluster_27	2	AlzCV	AlzTREM2	0.705678
cluster_27	2	AlzCV	CtrlCV	1
cluster_27	2	AlzTREM2	CtrlCV	0.705678
cluster_27	2	AlzTREM2	CtrlTREM2	1
cluster_27	2	CtrlCV	CtrlTREM2	0.945533
cluster_27	3	AlzCV	AlzTREM2	0.815503
cluster_27	3	AlzCV	CtrlCV	0.815503
cluster_27	3	AlzTREM2	CtrlCV	0.815503
cluster_27	3	AlzTREM2	CtrlTREM2	0.815503
cluster_27	3	CtrlCV	CtrlTREM2	0.815503
cluster_27	4	AlzCV	AlzTREM2	0.602896
cluster_27	4	AlzCV	CtrlCV	0.602896
cluster_27	4	AlzTREM2	CtrlCV	0.910639
cluster_27	4	AlzTREM2	CtrlTREM2	1
cluster_27	4	CtrlCV	CtrlTREM2	0.706755
cluster_27	5	AlzCV	AlzTREM2	0.917013
cluster_27	5	AlzCV	CtrlCV	0.917013
cluster_27	5	AlzTREM2	CtrlCV	0.917013
cluster_27	5	AlzTREM2	CtrlTREM2	0.965022
cluster_27	5	CtrlCV	CtrlTREM2	0.917013
cluster_27	6	AlzCV	AlzTREM2	0.920281
cluster_27	6	AlzCV	CtrlCV	0.766006
cluster_27	6	AlzTREM2	CtrlCV	0.910639
cluster_27	6	AlzTREM2	CtrlTREM2	0.766006
cluster_27	6	CtrlCV	CtrlTREM2	0.766006
cluster_28	1	AlzCV	AlzTREM2	0.815503
cluster_28	1	AlzCV	CtrlCV	0.815503
cluster_28	1	AlzTREM2	CtrlCV	0.815503
cluster_28	1	AlzTREM2	CtrlTREM2	0.815503
cluster_28	1	CtrlCV	CtrlTREM2	0.815503
cluster_28	2	AlzCV	AlzTREM2	0.55825
cluster_28	2	AlzCV	CtrlCV	0.405432
cluster_28	2	AlzTREM2	CtrlCV	0.115305
cluster_28	2	AlzTREM2	CtrlTREM2	0.471423
cluster_28	2	CtrlCV	CtrlTREM2	0.0746155
cluster_28	3	AlzCV	AlzTREM2	0.380859
cluster_28	3	AlzCV	CtrlCV	0.580713
cluster_28	3	AlzTREM2	CtrlCV	0.380859
cluster_28	3	AlzTREM2	CtrlTREM2	0.758866
cluster_28	3	CtrlCV	CtrlTREM2	0.380859
cluster_28	4	AlzCV	AlzTREM2	0.880258
cluster_28	4	AlzCV	CtrlCV	0.374461
cluster_28	4	AlzTREM2	CtrlCV	0.374461
cluster_28	4	AlzTREM2	CtrlTREM2	0.895333
cluster_28	4	CtrlCV	CtrlTREM2	0.459533
cluster_28	5	AlzCV	AlzTREM2	0.794703
cluster_28	5	AlzCV	CtrlCV	0.256411
cluster_28	5	AlzTREM2	CtrlCV	0.256411
cluster_28	5	AlzTREM2	CtrlTREM2	0.794703
cluster_28	5	CtrlCV	CtrlTREM2	0.256411
cluster_28	6	AlzCV	AlzTREM2	0.857039
cluster_28	6	AlzCV	CtrlCV	0.736241
cluster_28	6	AlzTREM2	CtrlCV	0.736241
cluster_28	6	AlzTREM2	CtrlTREM2	0.766006
cluster_28	6	CtrlCV	CtrlTREM2	0.826705
cluster_29	1	AlzCV	AlzTREM2	1
cluster_29	1	AlzCV	CtrlCV	1
cluster_29	1	AlzTREM2	CtrlCV	1
cluster_29	1	AlzTREM2	CtrlTREM2	1
cluster_29	1	CtrlCV	CtrlTREM2	1
cluster_29	2	AlzCV	AlzTREM2	0.559375
cluster_29	2	AlzCV	CtrlCV	0.237466
cluster_29	2	AlzTREM2	CtrlCV	0.237466
cluster_29	2	AlzTREM2	CtrlTREM2	0.237466
cluster_29	2	CtrlCV	CtrlTREM2	0.402987
cluster_29	3	AlzCV	AlzTREM2	0.825734
cluster_29	3	AlzCV	CtrlCV	0.400843
cluster_29	3	AlzTREM2	CtrlCV	0.472804
cluster_29	3	AlzTREM2	CtrlTREM2	0.580713
cluster_29	3	CtrlCV	CtrlTREM2	0.271965
cluster_29	4	AlzCV	AlzTREM2	0.550729
cluster_29	4	AlzCV	CtrlCV	0.34346
cluster_29	4	AlzTREM2	CtrlCV	0.0745969
cluster_29	4	AlzTREM2	CtrlTREM2	0.826444
cluster_29	4	CtrlCV	CtrlTREM2	0.091917
cluster_29	5	AlzCV	AlzTREM2	0.763994
cluster_29	5	AlzCV	CtrlCV	0.344599
cluster_29	5	AlzTREM2	CtrlCV	0.443568
cluster_29	5	AlzTREM2	CtrlTREM2	0.763994
cluster_29	5	CtrlCV	CtrlTREM2	0.763994
cluster_29	6	AlzCV	AlzTREM2	0.973409
cluster_29	6	AlzCV	CtrlCV	0.652354
cluster_29	6	AlzTREM2	CtrlCV	0.652354
cluster_29	6	AlzTREM2	CtrlTREM2	0.973409
cluster_29	6	CtrlCV	CtrlTREM2	0.973409
cluster_31	1	AlzCV	AlzTREM2	0.802593
cluster_31	1	AlzCV	CtrlCV	0.63737
cluster_31	1	AlzTREM2	CtrlCV	0.63737
cluster_31	1	AlzTREM2	CtrlTREM2	0.63737
cluster_31	1	CtrlCV	CtrlTREM2	0.802593
cluster_31	2	AlzCV	AlzTREM2	0.5713
cluster_31	2	AlzCV	CtrlCV	0.5713
cluster_31	2	AlzTREM2	CtrlCV	0.5713
cluster_31	2	AlzTREM2	CtrlTREM2	0.5713
cluster_31	2	CtrlCV	CtrlTREM2	0.999
cluster_31	3	AlzCV	AlzTREM2	0.173419
cluster_31	3	AlzCV	CtrlCV	0.134801
cluster_31	3	AlzTREM2	CtrlCV	0.486797
cluster_31	3	AlzTREM2	CtrlTREM2	0.486797
cluster_31	3	CtrlCV	CtrlTREM2	0.399712
cluster_31	4	AlzCV	AlzTREM2	1
cluster_31	4	AlzCV	CtrlCV	1
cluster_31	4	AlzTREM2	CtrlCV	1
cluster_31	4	AlzTREM2	CtrlTREM2	1
cluster_31	4	CtrlCV	CtrlTREM2	1
cluster_31	5	AlzCV	AlzTREM2	0.951845
cluster_31	5	AlzCV	CtrlCV	0.951845
cluster_31	5	AlzTREM2	CtrlCV	0.951845
cluster_31	5	AlzTREM2	CtrlTREM2	0.491469
cluster_31	5	CtrlCV	CtrlTREM2	0.694327
cluster_31	6	AlzCV	AlzTREM2	0.433138
cluster_31	6	AlzCV	CtrlCV	0.485588
cluster_31	6	AlzTREM2	CtrlCV	0.261652
cluster_31	6	AlzTREM2	CtrlTREM2	0.758866
cluster_31	6	CtrlCV	CtrlTREM2	0.183834
cluster_32	1	AlzCV	AlzTREM2	0.602011
cluster_32	1	AlzCV	CtrlCV	0.452047
cluster_32	1	AlzTREM2	CtrlCV	0.864073
cluster_32	1	AlzTREM2	CtrlTREM2	0.864073
cluster_32	1	CtrlCV	CtrlTREM2	0.452047
cluster_32	2	AlzCV	AlzTREM2	0.839778
cluster_32	2	AlzCV	CtrlCV	0.839778
cluster_32	2	AlzTREM2	CtrlCV	0.891275
cluster_32	2	AlzTREM2	CtrlTREM2	0.839778
cluster_32	2	CtrlCV	CtrlTREM2	0.839778
cluster_32	3	AlzCV	AlzTREM2	0.531459
cluster_32	3	AlzCV	CtrlCV	0.018025	*
cluster_32	3	AlzTREM2	CtrlCV	0.118455
cluster_32	3	AlzTREM2	CtrlTREM2	0.826144
cluster_32	3	CtrlCV	CtrlTREM2	0.118455
cluster_32	4	AlzCV	AlzTREM2	0.496228
cluster_32	4	AlzCV	CtrlCV	0.0870317
cluster_32	4	AlzTREM2	CtrlCV	0.0870317
cluster_32	4	AlzTREM2	CtrlTREM2	0.384351
cluster_32	4	CtrlCV	CtrlTREM2	0.454173
cluster_32	5	AlzCV	AlzTREM2	0.392775
cluster_32	5	AlzCV	CtrlCV	0.094057
cluster_32	5	AlzTREM2	CtrlCV	0.094057
cluster_32	5	AlzTREM2	CtrlTREM2	0.751791
cluster_32	5	CtrlCV	CtrlTREM2	0.255075
cluster_32	6	AlzCV	AlzTREM2	0.215665
cluster_32	6	AlzCV	CtrlCV	0.0253654	*
cluster_32	6	AlzTREM2	CtrlCV	0.0253654	*
cluster_32	6	AlzTREM2	CtrlTREM2	0.215665
cluster_32	6	CtrlCV	CtrlTREM2	0.131104
cluster_33	1	AlzCV	AlzTREM2	0.900527
cluster_33	1	AlzCV	CtrlCV	0.438661
cluster_33	1	AlzTREM2	CtrlCV	0.438661
cluster_33	1	AlzTREM2	CtrlTREM2	0.0374535	*
cluster_33	1	CtrlCV	CtrlTREM2	0.0568813
cluster_33	2	AlzCV	AlzTREM2	0.887896
cluster_33	2	AlzCV	CtrlCV	0.788034
cluster_33	2	AlzTREM2	CtrlCV	0.788034
cluster_33	2	AlzTREM2	CtrlTREM2	0.788034
cluster_33	2	CtrlCV	CtrlTREM2	0.999
cluster_33	3	AlzCV	AlzTREM2	1
cluster_33	3	AlzCV	CtrlCV	0.760365
cluster_33	3	AlzTREM2	CtrlCV	0.760365
cluster_33	3	AlzTREM2	CtrlTREM2	0.617954
cluster_33	3	CtrlCV	CtrlTREM2	0.760365
cluster_33	4	AlzCV	AlzTREM2	0.722091
cluster_33	4	AlzCV	CtrlCV	0.810204
cluster_33	4	AlzTREM2	CtrlCV	1
cluster_33	4	AlzTREM2	CtrlTREM2	1
cluster_33	4	CtrlCV	CtrlTREM2	1
cluster_33	5	AlzCV	AlzTREM2	0.757931
cluster_33	5	AlzCV	CtrlCV	0.00884318	**
cluster_33	5	AlzTREM2	CtrlCV	0.0078159	**
cluster_33	5	AlzTREM2	CtrlTREM2	0.893698
cluster_33	5	CtrlCV	CtrlTREM2	0.0400448	*
cluster_33	6	AlzCV	AlzTREM2	0.570941
cluster_33	6	AlzCV	CtrlCV	0.303525
cluster_33	6	AlzTREM2	CtrlCV	0.278087
cluster_33	6	AlzTREM2	CtrlTREM2	0.570941
cluster_33	6	CtrlCV	CtrlTREM2	0.278087

## Sheet: Fig.S5.B,C
Fig.S5.B,C - Ab and pTau average pixel intensity in CtrlCV, CltrTREM2, AlzCV Braak 3-4, AlzCV Braak 5-6 and AlzTREM2 samples
Total maker+ pixel area per sample
sample	Ab	pTau
earlyAlzCV_1	7929	1535
earlyAlzCV_2	1294	401
earlyAlzCV_3	2926	1061.67
earlyAlzCV_4	15409.7	11095.3
lateAlzCV_1	18765.3	23453.7
lateAlzCV_2	13414	14223.3
lateAlzCV_3	9790	16482
lateAlzCV_4	12795.3	16137.7
lateAlzCV_5	17139.3	18877
lateAlzCV_6	12072	20027
lateAlzCV_7	19899	20176.7
lateAlzCV_8	22368.3	21769.7
lateAlzCV_9	22755.3	17924.7
lateAlzCV_10	13325	16749
lateAlzCV_11	33688.7	14380
lateAlzCV_12	13309.3	19175.7
lateAlzCV_13	16380.3	20080
lateAlzCV_14	34173	22852.7
AlzTREM2_1	23565.3	19204.7
AlzTREM2_2	20343	20160.3
AlzTREM2_3	12544.7	16348
AlzTREM2_4	27851.7	21435
AlzTREM2_5	24786	24994
AlzTREM2_6	21516.3	16789.3
AlzTREM2_7	21612.7	20955.7
AlzTREM2_8	28101	25168.3
AlzTREM2_9	27034.3	22788
AlzTREM2_10	20060.7	21919.7
AlzTREM2_11	15598.3	20004
AlzTREM2_12	16131	22452.3
AlzTREM2_13	25244.3	22178.3
CtrlCV_1	10813	1596
CtrlCV_2	2871.67	484.333
CtrlCV_3	5223.33	366
CtrlCV_4	7897.67	2479
CtrlCV_5	6628	1118.67
CtrlCV_6	3650.33	337
CtrlTREM2_1	3504.67	658.667
CtrlTREM2_2	4254.67	679.667
CtrlTREM2_3	3800	773.667
CtrlTREM2_4	5442	358.333
CtrlTREM2_5	14980.7	1543.67
CtrlTREM2_6	10140.3	1682.33
Average maker+ pixel area per sample group
sample group	Ab	Synapto
CtrlCV	6180.67 ± 2928.32	1063.5 ± 853.23
CtrlTREM2	7020.39 ± 4603.73	949.39 ± 534.39
earlyAlzCV	6889.67 ± 6342.78	3523.25 ± 5069.43
lateAlzCV	18562.5 ± 7580.57	18736.36 ± 2908.15
AlzTREM2	21876.1 ± 4908.05	21107.51 ± 2664.58
Statistical analysis (Kruskal + Wilcox)
marker	group1	group2	p.adj	label
Ab	CtrlCV	AlzTREM2	0.00335185	**
Ab	CtrlTREM2	AlzTREM2	0.00335185	**
Ab	earlyAlzCV	AlzTREM2	0.0110717	*
Ab	lateAlzCV	AlzTREM2	0.134429
Ab	CtrlTREM2	CtrlCV	1
Ab	earlyAlzCV	CtrlCV	1
Ab	lateAlzCV	CtrlCV	0.00335185	**
Ab	earlyAlzCV	CtrlTREM2	0.936399
Ab	lateAlzCV	CtrlTREM2	0.0110717	*
Ab	lateAlzCV	earlyAlzCV	0.0373569	*
pTau	CtrlCV	AlzTREM2	0.0018342	**
pTau	CtrlTREM2	AlzTREM2	0.0018342	**
pTau	earlyAlzCV	AlzTREM2	0.00647593	**
pTau	lateAlzCV	AlzTREM2	0.0705406
pTau	CtrlTREM2	CtrlCV	0.936186
pTau	earlyAlzCV	CtrlCV	0.660036
pTau	lateAlzCV	CtrlCV	0.0018342	**
pTau	earlyAlzCV	CtrlTREM2	0.660036
pTau	lateAlzCV	CtrlTREM2	0.0018342	**
pTau	lateAlzCV	earlyAlzCV	0.00647593	**

## Sheet: Fig.S5.D,E
Fig.S5.D,E - Ab and pTau average pixel intensity in CtrlCV, CltrTREM2, AlzCV Braak 3-4, AlzCV Braak 5-6, AlzR62H and Alz47H samples
Total maker+ pixel area per sample
sample	Ab	pTau
earlyAlzCV_1	7929	1535
earlyAlzCV_2	1294	401
earlyAlzCV_3	2926	1061.67
earlyAlzCV_4	15409.7	11095.3
lateAlzCV_1	18765.3	23453.7
lateAlzCV_2	13414	14223.3
lateAlzCV_3	9790	16482
lateAlzCV_4	12795.3	16137.7
lateAlzCV_5	17139.3	18877
lateAlzCV_6	12072	20027
lateAlzCV_7	19899	20176.7
lateAlzCV_8	22368.3	21769.7
lateAlzCV_9	22755.3	17924.7
lateAlzCV_10	13325	16749
lateAlzCV_11	33688.7	14380
lateAlzCV_12	13309.3	19175.7
lateAlzCV_13	16380.3	20080
lateAlzCV_14	34173	22852.7
AlzTREM2_1	20343	20160.3
AlzTREM2_2	12544.7	16348
AlzTREM2_3	24786	24994
AlzTREM2_4	21612.7	20955.7
AlzTREM2_5	16131	22452.3
AlzTREM2_6	25244.3	22178.3
AlzTREM2_7	23565.3	19204.7
AlzTREM2_8	27851.7	21435
AlzTREM2_9	21516.3	16789.3
AlzTREM2_10	28101	25168.3
AlzTREM2_11	27034.3	22788
AlzTREM2_12	20060.7	21919.7
AlzTREM2_13	15598.3	20004
CtrlCV_1	10813	1596
CtrlCV_2	2871.67	484.333
CtrlCV_3	5223.33	366
CtrlCV_4	7897.67	2479
CtrlCV_5	6628	1118.67
CtrlCV_6	3650.33	337
CtrlTREM2_1	3504.67	658.667
CtrlTREM2_2	4254.67	679.667
CtrlTREM2_3	3800	773.667
CtrlTREM2_4	5442	358.333
CtrlTREM2_5	14980.7	1543.67
CtrlTREM2_6	10140.3	1682.33
Average maker+ pixel area per sample group
sample group	Ab	pTau
CtrlCV	6180.67 ± 2928.32	1063.5 ± 853.23
CtrlTREM2	7020.39 ± 4603.73	949.39 ± 534.39
earlyAlzCV	6889.67 ± 6342.78	3523.25 ± 5069.43
lateAlzCV	18562.5 ± 7580.57	18736.36 ± 2908.15
AlzR47H	20110.28 ± 4972.03	21181.44 ± 2884.45
AlzR62H	23389.67 ± 4667.57	21044.14 ± 2693.77
Statistical analysis (kruskal + wilcox)
marker	group1	group2	p.adj	label
Ab	AlzR62H	AlzR47H	0.481515
Ab	CtrlCV	AlzR47H	0.0152246	*
Ab	CtrlTREM2	AlzR47H	0.0205975	*
Ab	earlyAlzCV	AlzR47H	0.0419691	*
Ab	lateAlzCV	AlzR47H	0.541633
Ab	CtrlCV	AlzR62H	0.0152246	*
Ab	CtrlTREM2	AlzR62H	0.0152246	*
Ab	earlyAlzCV	AlzR62H	0.0230002	*
Ab	lateAlzCV	AlzR62H	0.101366
Ab	CtrlTREM2	CtrlCV	1
Ab	earlyAlzCV	CtrlCV	1
Ab	lateAlzCV	CtrlCV	0.0125494	*
Ab	earlyAlzCV	CtrlTREM2	0.864368
Ab	lateAlzCV	CtrlTREM2	0.0152246	*
Ab	lateAlzCV	earlyAlzCV	0.0419691	*
pTau	AlzR62H	AlzR47H	0.943057
pTau	CtrlCV	AlzR47H	0.0108747	*
pTau	CtrlTREM2	AlzR47H	0.0108747	*
pTau	earlyAlzCV	AlzR47H	0.0236901	*
pTau	lateAlzCV	AlzR47H	0.161643
pTau	CtrlCV	AlzR62H	0.0104852	*
pTau	CtrlTREM2	AlzR62H	0.0104852	*
pTau	earlyAlzCV	AlzR62H	0.0201252	*
pTau	lateAlzCV	AlzR62H	0.172045
pTau	CtrlTREM2	CtrlCV	0.943057
pTau	earlyAlzCV	CtrlCV	0.685422
pTau	lateAlzCV	CtrlCV	0.00464741	**
pTau	earlyAlzCV	CtrlTREM2	0.685422
pTau	lateAlzCV	CtrlTREM2	0.00464741	**
pTau	lateAlzCV	earlyAlzCV	0.0104852	*

## Sheet: Fig.S5.H,I
Fig.S5.H,I - Proportion of Ab and pTau positive neurons in CtrlCV, CltrTREM2, AlzCV Braak 3-4, AlzCV Braak 5-6 and AlzTREM2 samples
Proportion of marker+ neurons per sample
sample	intraAb	NFT
earlyAlzCV_1	30.0376	0.0698324
earlyAlzCV_2	14.0229	0.284091
earlyAlzCV_3	16.6312	0.184599
earlyAlzCV_4	20.4455	1.98267
lateAlzCV_1	18.4672	4.32725
lateAlzCV_2	18.3822	1.96319
lateAlzCV_3	11.7675	4.02267
lateAlzCV_4	17.2946	3.93479
lateAlzCV_5	19.6445	4.41315
lateAlzCV_6	13.9369	2.55291
lateAlzCV_7	15.9928	4.16179
lateAlzCV_8	21.9406	3.91877
lateAlzCV_9	22.7454	2.31356
lateAlzCV_10	18.4711	2.49555
lateAlzCV_11	9.13598	1.99252
lateAlzCV_12	15.0739	2.90647
lateAlzCV_13	14.8645	2.75975
lateAlzCV_14	15.5804	4.11502
AlzTREM2_1	15.7473	3.77701
AlzTREM2_2	17.746	3.04529
AlzTREM2_3	19.041	1.71133
AlzTREM2_4	11.2843	4.90092
AlzTREM2_5	15.1064	3.60041
AlzTREM2_6	9.44663	2.8019
AlzTREM2_7	11.4855	3.00751
AlzTREM2_8	8.84518	4.47071
AlzTREM2_9	12.9415	2.70553
AlzTREM2_10	13.3116	3.02372
AlzTREM2_11	19.0399	2.98271
AlzTREM2_12	17.4187	2.99016
AlzTREM2_13	11.2616	5.70197
CtrlCV_1	31.4262	0.294384
CtrlCV_2	19.3577	0.145688
CtrlCV_3	21.9782	0.0382263
CtrlCV_4	31.265	0.297619
CtrlCV_5	26.432	0.34107
CtrlCV_6	21.3583	0
CtrlTREM2_1	31.753	0.490196
CtrlTREM2_2	21.6589	0.0727802
CtrlTREM2_3	16.4527	0.275381
CtrlTREM2_4	36.0746	0.308642
CtrlTREM2_5	16.6329	0.289855
CtrlTREM2_6	29.1822	0.923865
Average proportion of marker+ neurons per sample group
sample group	NFT	intraAb
CtrlCV	0.19 ± 0.15	25.3 ± 5.22
CtrlTREM2	0.39 ± 0.29	25.29 ± 8.24
earlyAlzCV	0.63 ± 0.91	20.28 ± 7.02
lateAlzCV	3.28 ± 0.93	16.66 ± 3.71
AlzTREM2	3.44 ± 1.05	14.05 ± 3.55
Statistical analysis
marker	group1	group2	p.adj	method	label
intraAb	AlzTREM2	CtrlCV	0.000409425	anova.tukey	***
intraAb	AlzTREM2	CtrlTREM2	0.000538356	anova.tukey	***
intraAb	AlzTREM2	earlyAlzCV	0.18086	anova.tukey
intraAb	AlzTREM2	lateAlzCV	0.566929	anova.tukey
intraAb	CtrlCV	CtrlTREM2	0.999991	anova.tukey
intraAb	CtrlCV	earlyAlzCV	0.554236	anova.tukey
intraAb	CtrlCV	lateAlzCV	0.0106672	anova.tukey	*
intraAb	CtrlTREM2	earlyAlzCV	0.597749	anova.tukey
intraAb	CtrlTREM2	lateAlzCV	0.0136166	anova.tukey	*
intraAb	earlyAlzCV	lateAlzCV	0.71852	anova.tukey
NFT	AlzTREM2	CtrlCV	0.0018342	kruskal.wilcox	**
NFT	AlzTREM2	CtrlTREM2	0.0018342	kruskal.wilcox	**
NFT	AlzTREM2	earlyAlzCV	0.00922638	kruskal.wilcox	**
NFT	AlzTREM2	lateAlzCV	0.678205	kruskal.wilcox
NFT	CtrlCV	CtrlTREM2	0.425647	kruskal.wilcox
NFT	CtrlCV	earlyAlzCV	0.749119	kruskal.wilcox
NFT	CtrlCV	lateAlzCV	0.0018342	kruskal.wilcox	**
NFT	CtrlTREM2	earlyAlzCV	0.678205	kruskal.wilcox
NFT	CtrlTREM2	lateAlzCV	0.0018342	kruskal.wilcox	**
NFT	earlyAlzCV	lateAlzCV	0.00922638	kruskal.wilcox	**

## Sheet: Fig.S5.J,K
Fig.S5.J,K - Proportion of Ab and pTau positive neurons in CtrlCV, CltrTREM2, AlzCV Braak 3-4, AlzCV Braak 5-6, AlzR47H and AlzR62H samples
Proportion of marker+ neurons per sample
sample	intraAb	NFT
earlyAlzCV_1	30.0376	0.0698324
earlyAlzCV_2	14.0229	0.284091
earlyAlzCV_3	16.6312	0.184599
earlyAlzCV_4	20.4455	1.98267
lateAlzCV_1	18.4672	4.32725
lateAlzCV_2	18.3822	1.96319
lateAlzCV_3	11.7675	4.02267
lateAlzCV_4	17.2946	3.93479
lateAlzCV_5	19.6445	4.41315
lateAlzCV_6	13.9369	2.55291
lateAlzCV_7	15.9928	4.16179
lateAlzCV_8	21.9406	3.91877
lateAlzCV_9	22.7454	2.31356
lateAlzCV_10	18.4711	2.49555
lateAlzCV_11	9.13598	1.99252
lateAlzCV_12	15.0739	2.90647
lateAlzCV_13	14.8645	2.75975
lateAlzCV_14	15.5804	4.11502
AlzR62H_1	15.7473	3.77701
AlzR62H_2	11.2843	4.90092
AlzR62H_3	9.44663	2.8019
AlzR62H_4	8.84518	4.47071
AlzR62H_5	12.9415	2.70553
AlzR62H_6	13.3116	3.02372
AlzR62H_7	19.0399	2.98271
AlzR47H_1	17.746	3.04529
AlzR47H_2	19.041	1.71133
AlzR47H_3	15.1064	3.60041
AlzR47H_4	11.4855	3.00751
AlzR47H_5	17.4187	2.99016
AlzR47H_6	11.2616	5.70197
CtrlCV_1	31.4262	0.294384
CtrlCV_2	19.3577	0.145688
CtrlCV_3	21.9782	0.0382263
CtrlCV_4	31.265	0.297619
CtrlCV_5	26.432	0.34107
CtrlCV_6	21.3583	0
CtrlTREM2_1	31.753	0.490196
CtrlTREM2_2	21.6589	0.0727802
CtrlTREM2_3	16.4527	0.275381
CtrlTREM2_4	36.0746	0.308642
CtrlTREM2_5	16.6329	0.289855
CtrlTREM2_6	29.1822	0.923865
Average proportion of marker+ neurons per sample group
sample group	NFT	intraAb
CtrlCV	0.19 ± 0.15	25.3 ± 5.22
CtrlTREM2	0.39 ± 0.29	25.29 ± 8.24
earlyAlzCV	0.63 ± 0.91	20.28 ± 7.02
lateAlzCV	3.28 ± 0.93	16.66 ± 3.71
AlzR47H	3.34 ± 1.31	15.34 ± 3.33
AlzR62H	3.52 ± 0.87	12.95 ± 3.58
Statistical analysis
marker	group1	group2	p.adj	method	label
intraAb	AlzR47H	AlzR62H	0.913989	anova.tukey
intraAb	AlzR47H	CtrlCV	0.0178133	anova.tukey	*
intraAb	AlzR47H	CtrlTREM2	0.0217545	anova.tukey	*
intraAb	AlzR47H	earlyAlzCV	0.644384	anova.tukey
intraAb	AlzR47H	lateAlzCV	0.992358	anova.tukey
intraAb	AlzR62H	CtrlCV	0.000741807	anova.tukey	***
intraAb	AlzR62H	CtrlTREM2	0.000941449	anova.tukey	***
intraAb	AlzR62H	earlyAlzCV	0.159036	anova.tukey
intraAb	AlzR62H	lateAlzCV	0.473822	anova.tukey
intraAb	CtrlCV	CtrlTREM2	1	anova.tukey
intraAb	CtrlCV	earlyAlzCV	0.651856	anova.tukey
intraAb	CtrlCV	lateAlzCV	0.0153992	anova.tukey	*
intraAb	CtrlTREM2	earlyAlzCV	0.694547	anova.tukey
intraAb	CtrlTREM2	lateAlzCV	0.0195506	anova.tukey	*
intraAb	earlyAlzCV	lateAlzCV	0.805798	anova.tukey
NFT	AlzR47H	AlzR62H	1	kruskal.wilcox
NFT	AlzR47H	CtrlCV	0.0108747	kruskal.wilcox	*
NFT	AlzR47H	CtrlTREM2	0.0108747	kruskal.wilcox	*
NFT	AlzR47H	earlyAlzCV	0.0419691	kruskal.wilcox	*
NFT	AlzR47H	lateAlzCV	1	kruskal.wilcox
NFT	AlzR62H	CtrlCV	0.0108747	kruskal.wilcox	*
NFT	AlzR62H	CtrlTREM2	0.0108747	kruskal.wilcox	*
NFT	AlzR62H	earlyAlzCV	0.0201252	kruskal.wilcox	*
NFT	AlzR62H	lateAlzCV	0.59103	kruskal.wilcox
NFT	CtrlCV	CtrlTREM2	0.44693	kruskal.wilcox
NFT	CtrlCV	earlyAlzCV	0.864368	kruskal.wilcox
NFT	CtrlCV	lateAlzCV	0.00464741	kruskal.wilcox	**
NFT	CtrlTREM2	earlyAlzCV	0.74254	kruskal.wilcox
NFT	CtrlTREM2	lateAlzCV	0.00464741	kruskal.wilcox	**
NFT	earlyAlzCV	lateAlzCV	0.0108747	kruskal.wilcox	*

## Sheet: Fig.S7.A,B,D
Fig.S7.A,B,D - Total number of microglia, astrocytes and oligodendrocytes in CtrlCV, CltrTREM2, AlzCV and AlzTREM2 samples
Cell number per cluster per sample
Sample	cluster_0	cluster_2	cluster_3	cluster_12	cluster_24	cluster_34	cluster_35
AlzCV_1	155	213	218	228	55	15	7
AlzCV_2	214	257	271	222	53	16	4
AlzCV_3	192	112	185	127	37	6	2
AlzCV_4	137	194	177	107	43	3	4
AlzCV_5	101	139	158	122	37	7	4
AlzCV_6	357	430	153	127	85	13	5
AlzCV_7	394	321	183	115	127	11	7
AlzCV_8	505	380	165	107	127	6	2
AlzCV_9	318	273	227	148	96	7	3
AlzCV_10	229	100	260	161	81	0	12
AlzCV_11	487	184	295	201	177	11	3
AlzCV_12	372	348	296	148	53	2	22
AlzCV_13	308	81	376	262	96	3	3
AlzCV_14	544	309	241	129	97	7	7
AlzCV_15	567	406	350	176	147	14	4
AlzCV_16	309	15	236	127	20	0	1
AlzCV_17	317	144	378	128	61	6	2
AlzCV_18	374	266	271	172	109	7	5
AlzTREM2_1	243	188	151	107	127	15	1
AlzTREM2_2	152	680	149	156	79	16	2
AlzTREM2_3	281	444	167	109	84	20	4
AlzTREM2_4	417	310	349	171	51	13	12
AlzTREM2_5	273	152	284	185	25	7	5
AlzTREM2_6	299	365	307	270	99	14	15
AlzTREM2_7	281	178	297	168	69	16	125
AlzTREM2_8	381	135	433	288	126	3	5
AlzTREM2_9	323	248	416	131	80	8	19
AlzTREM2_10	420	301	277	101	42	10	6
AlzTREM2_11	298	445	225	96	40	9	5
AlzTREM2_12	483	269	390	133	129	15	10
AlzTREM2_13	492	310	328	154	107	20	9
CtrlCV_1	410	388	214	231	128	14	3
CtrlCV_2	169	177	227	211	60	9	1
CtrlCV_3	245	185	453	166	65	13	7
CtrlCV_4	231	375	225	127	51	6	4
CtrlCV_5	343	182	186	143	68	2	0
CtrlCV_6	223	260	285	169	95	4	1
CtrlTREM2_1	164	146	80	118	37	6	0
CtrlTREM2_2	454	446	172	196	58	22	1
CtrlTREM2_3	149	180	246	174	59	11	4
CtrlTREM2_4	139	242	114	75	20	16	0
CtrlTREM2_5	161	140	211	136	29	10	3
CtrlTREM2_6	398	258	224	142	116	10	2
Average cell number per cluster per sample group
sample group	cluster_0	cluster_2	cluster_3	cluster_12	cluster_24	cluster_34	cluster_35
AlzCV	326.67 ± 139.29	231.78 ± 119.89	246.67 ± 72.01	155.94 ± 45.56	83.39 ± 42.63	7.44 ± 4.95	5.39 ± 4.89
AlzTREM2	334.08 ± 98.76	309.62 ± 149.89	290.23 ± 95.89	159.15 ± 60.48	81.38 ± 35.17	12.77 ± 5.09	16.77 ± 32.93
CtrlCV	270.17 ± 88.86	261.17 ± 98.18	265 ± 97.6	174.5 ± 39.69	77.83 ± 28.67	8 ± 4.86	2.67 ± 2.58
CtrlTREM2	244.17 ± 142.24	235.33 ± 114.08	174.5 ± 65.56	140.17 ± 42.48	53.17 ± 34.5	12.5 ± 5.65	1.67 ± 1.63
Statistical analysis (Dirichlet)
clusters	group1	group2	p.adj	label
cluster_0	AlzCV	CtrlCV	0.583253
cluster_0	AlzTREM2	AlzCV	0.982327
cluster_0	AlzTREM2	CtrlCV	0.935789
cluster_0	AlzTREM2	CtrlTREM2	0.588685
cluster_0	CtrlTREM2	CtrlCV	0.250987
cluster_2	AlzCV	CtrlCV	0.0233847	*
cluster_2	AlzTREM2	AlzCV	0.0638882
cluster_2	AlzTREM2	CtrlCV	0.668607
cluster_2	AlzTREM2	CtrlTREM2	0.992176
cluster_2	CtrlTREM2	CtrlCV	0.378998
cluster_3	AlzCV	CtrlCV	0.11993
cluster_3	AlzTREM2	AlzCV	0.766961
cluster_3	AlzTREM2	CtrlCV	0.506614
cluster_3	AlzTREM2	CtrlTREM2	0.261184
cluster_3	CtrlTREM2	CtrlCV	0.0903342
cluster_12	AlzCV	CtrlCV	0.0985698
cluster_12	AlzTREM2	AlzCV	0.982327
cluster_12	AlzTREM2	CtrlCV	0.153438
cluster_12	AlzTREM2	CtrlTREM2	0.992176
cluster_12	CtrlTREM2	CtrlCV	0.222737
cluster_24	AlzCV	CtrlCV	0.404724
cluster_24	AlzTREM2	AlzCV	0.982327
cluster_24	AlzTREM2	CtrlCV	0.506614
cluster_24	AlzTREM2	CtrlTREM2	0.695119
cluster_24	CtrlTREM2	CtrlCV	0.182535
cluster_30	AlzCV	CtrlCV	0.0971561
cluster_30	AlzTREM2	AlzCV	0.945837
cluster_30	AlzTREM2	CtrlCV	0.26552
cluster_30	AlzTREM2	CtrlTREM2	0.992176
cluster_30	CtrlTREM2	CtrlCV	0.222737
cluster_34	AlzCV	CtrlCV	0.625082
cluster_34	AlzTREM2	AlzCV	0.766961
cluster_34	AlzTREM2	CtrlCV	0.945844
cluster_34	AlzTREM2	CtrlTREM2	0.992176
cluster_34	CtrlTREM2	CtrlCV	0.987255
cluster_35	AlzCV	CtrlCV	0.989061
cluster_35	AlzTREM2	AlzCV	0.766961
cluster_35	AlzTREM2	CtrlCV	0.781447
cluster_35	AlzTREM2	CtrlTREM2	0.645562
cluster_35	CtrlTREM2	CtrlCV	0.658809

## Sheet: Fig.S7.C
Fig.S7.C - Total number of microglia, astrocytes and oligodendrocytes in CtrlCV, CltrTREM2, AlzCV, AlzR47H ad AlzR62H samples
Cell number per cluster per sample
Sample	cluster_0	cluster_2	cluster_3	cluster_12	cluster_24	cluster_34	cluster_35
AlzCV_1	155	213	218	228	55	15	7
AlzCV_2	214	257	271	222	53	16	4
AlzCV_3	192	112	185	127	37	6	2
AlzCV_4	137	194	177	107	43	3	4
AlzCV_5	101	139	158	122	37	7	4
AlzCV_6	357	430	153	127	85	13	5
AlzCV_7	394	321	183	115	127	11	7
AlzCV_8	505	380	165	107	127	6	2
AlzCV_9	318	273	227	148	96	7	3
AlzCV_10	229	100	260	161	81	0	12
AlzCV_11	487	184	295	201	177	11	3
AlzCV_12	372	348	296	148	53	2	22
AlzCV_13	308	81	376	262	96	3	3
AlzCV_14	544	309	241	129	97	7	7
AlzCV_15	567	406	350	176	147	14	4
AlzCV_16	309	15	236	127	20	0	1
AlzCV_17	317	144	378	128	61	6	2
AlzCV_18	374	266	271	172	109	7	5
AlzR62H_1	243	188	151	107	127	15	1
AlzR62H_2	417	310	349	171	51	13	12
AlzR62H_3	299	365	307	270	99	14	15
AlzR62H_4	381	135	433	288	126	3	5
AlzR62H_5	323	248	416	131	80	8	19
AlzR62H_6	420	301	277	101	42	10	6
AlzR62H_7	298	445	225	96	40	9	5
AlzR47H_1	152	680	149	156	79	16	2
AlzR47H_2	281	444	167	109	84	20	4
AlzR47H_3	273	152	284	185	25	7	5
AlzR47H_4	281	178	297	168	69	16	125
AlzR47H_5	483	269	390	133	129	15	10
AlzR47H_6	492	310	328	154	107	20	9
CtrlCV_1	410	388	214	231	128	14	3
CtrlCV_2	169	177	227	211	60	9	1
CtrlCV_3	245	185	453	166	65	13	7
CtrlCV_4	231	375	225	127	51	6	4
CtrlCV_5	343	182	186	143	68	2	0
CtrlCV_6	223	260	285	169	95	4	1
CtrlTREM2_1	164	146	80	118	37	6	0
CtrlTREM2_2	454	446	172	196	58	22	1
CtrlTREM2_3	149	180	246	174	59	11	4
CtrlTREM2_4	139	242	114	75	20	16	0
CtrlTREM2_5	161	140	211	136	29	10	3
CtrlTREM2_6	398	258	224	142	116	10	2
Average cell number per cluster per sample group
sample group	cluster_0	cluster_2	cluster_3	cluster_12	cluster_24	cluster_34	cluster_35
AlzCV	326.67 ± 139.29	231.78 ± 119.89	246.67 ± 72.01	155.94 ± 45.56	83.39 ± 42.63	7.44 ± 4.95	5.39 ± 4.89
AlzR47H	327 ± 133.67	338.83 ± 196.95	269.17 ± 93.74	150.83 ± 26.71	82.17 ± 35.4	15.67 ± 4.76	25.83 ± 48.68
AlzR62H	340.14 ± 67.27	284.57 ± 105.01	308.29 ± 101.22	166.29 ± 81.19	80.71 ± 37.79	10.29 ± 4.15	9 ± 6.45
CtrlCV	270.17 ± 88.86	261.17 ± 98.18	265 ± 97.6	174.5 ± 39.69	77.83 ± 28.67	8 ± 4.86	2.67 ± 2.58
CtrlTREM2	244.17 ± 142.24	235.33 ± 114.08	174.5 ± 65.56	140.17 ± 42.48	53.17 ± 34.5	12.5 ± 5.65	1.67 ± 1.63
Statistical analysis (Dirichlet)
clusters	group1	group2	p.adj	label
cluster_0	AlzR47H	AlzCV	0.899018
cluster_0	AlzR47H	AlzR62H	0.56869
cluster_0	AlzR47H	CtrlCV	0.857966
cluster_0	AlzR62H	AlzCV	0.135851
cluster_0	AlzR62H	AlzR47H	0.56869
cluster_0	AlzR62H	CtrlCV	0.829431
cluster_12	AlzR47H	AlzCV	0.941262
cluster_12	AlzR47H	AlzR62H	0.798677
cluster_12	AlzR47H	CtrlCV	0.281726
cluster_12	AlzR62H	AlzCV	0.463977
cluster_12	AlzR62H	AlzR47H	0.798677
cluster_12	AlzR62H	CtrlCV	0.829431
cluster_2	AlzR47H	AlzCV	0.0978164
cluster_2	AlzR47H	AlzR62H	0.992501
cluster_2	AlzR47H	CtrlCV	0.899889
cluster_2	AlzR62H	AlzCV	0.0164034	*
cluster_2	AlzR62H	AlzR47H	0.992501
cluster_2	AlzR62H	CtrlCV	0.976063
cluster_24	AlzR47H	AlzCV	0.913136
cluster_24	AlzR47H	AlzR62H	0.882856
cluster_24	AlzR47H	CtrlCV	0.735099
cluster_24	AlzR62H	AlzCV	0.544072
cluster_24	AlzR62H	AlzR47H	0.882856
cluster_24	AlzR62H	CtrlCV	0.929176
cluster_3	AlzR47H	AlzCV	0.899018
cluster_3	AlzR47H	AlzR62H	0.491442
cluster_3	AlzR47H	CtrlCV	0.535114
cluster_3	AlzR62H	AlzCV	0.0656538
cluster_3	AlzR62H	AlzR47H	0.491442
cluster_3	AlzR62H	CtrlCV	0.901966
cluster_34	AlzR47H	AlzCV	0.714222
cluster_34	AlzR47H	AlzR62H	0.882856
cluster_34	AlzR47H	CtrlCV	0.867485
cluster_34	AlzR62H	AlzCV	0.467209
cluster_34	AlzR62H	AlzR47H	0.882856
cluster_34	AlzR62H	CtrlCV	0.932676
cluster_35	AlzR47H	AlzCV	0.773449
cluster_35	AlzR47H	AlzR62H	0.992501
cluster_35	AlzR47H	CtrlCV	0.809608
cluster_35	AlzR62H	AlzCV	0.498516
cluster_35	AlzR62H	AlzR47H	0.992501
cluster_35	AlzR62H	CtrlCV	0.880857

## Sheet: Fig.S7.E
Fig.S7.E - PLP1 pixel area in CtrlCV, CltrTREM2, AlzCV and AlzTREM2 samples
Total maker+ pixel area per sample
Sample	PLP1
AlzCV_1	124268
AlzCV_2	74683.3
AlzCV_3	94591.3
AlzCV_4	91556.7
AlzCV_5	101245
AlzCV_6	89051
AlzCV_7	71085
AlzCV_8	71628.3
AlzCV_9	110747
AlzCV_10	100324
AlzCV_11	97476.3
AlzCV_12	110702
AlzCV_13	98522.3
AlzCV_14	83060
AlzCV_15	115207
AlzCV_16	86080.7
AlzCV_17	90474.7
AlzCV_18	92993
AlzTREM2_1	94646.7
AlzTREM2_2	96640.3
AlzTREM2_3	88358.7
AlzTREM2_4	87494.7
AlzTREM2_5	90748
AlzTREM2_6	97136
AlzTREM2_7	87638
AlzTREM2_8	105620
AlzTREM2_9	105634
AlzTREM2_10	85609.3
AlzTREM2_11	112351
AlzTREM2_12	89364.7
AlzTREM2_13	83589.7
CtrlCV_1	93401.7
CtrlCV_2	82930
CtrlCV_3	98819.7
CtrlCV_4	69397
CtrlCV_5	89657.7
CtrlCV_6	102530
CtrlTREM2_1	85490.7
CtrlTREM2_2	72393.7
CtrlTREM2_3	76109.7
CtrlTREM2_4	92309.7
CtrlTREM2_5	85554.3
CtrlTREM2_6	90784.7
Average maker+ pixel area per sample group
sample group	PLP1
AlzCV	94649.74 ± 14689.1
AlzTREM2	94217.72 ± 8893.75
CtrlCV	89455.94 ± 11993
CtrlTREM2	83773.78 ± 7954.59
Statistical analysis
marker	group1	group2	method	p.adj	label
PLP1	AlzCV	AlzTREM2	anova + tukey	0.999651
PLP1	AlzCV	CtrlCV	anova + tukey	0.796908
PLP1	AlzTREM2	CtrlCV	anova + tukey	0.853345
PLP1	AlzTREM2	CtrlTREM2	anova + tukey	0.3088
PLP1	CtrlCV	CtrlTREM2	anova + tukey	0.845846

[truncated: 4 more sheets: Fig.S7.F,G , Fig.S7.H, Fig.S7.J, Fig.S7.L]
